# Supplementary material for: Crystal structure of (Z)-4-methylbenzyl 3-[1-(5-methylpyridin-2-yl)ethylidene]dithiocarbazate
Source: Acta Crystallogr E Crystallogr Commun. 2015 Dec 19;71(Pt 12):o1071–2. doi: 10.1107/S205698901502407X (PMC4719984; doi:10.1107/S205698901502407X)
Supplement: Supplementary file 1 [file e-71-o1071-sup1.cif]

##############################################################################
#                                                                            #
# This CIF contains the data in a paper accepted for publication in          #
# Acta Crystallographica Section E. It conforms to the requirements of       #
# Notes for Authors for Acta Crystallographica Section E, and has been       #
# peer reviewed under the auspices of the IUCr Commission on Journals.       #
#                                                                            #
# Full details of the Crystallographic Information File format               #
# are given in the paper "The Crystallographic Information File (CIF):       #
# a New Standard Archive File for Crystallography" by S. R. Hall, F. H.      #
# Allen and I. D. Brown [Acta Cryst. (1991), A47, 655-685].                  #
#                                                                            #
# The current version of the core CIF dictionary is obtainable from          #
# ftp://ftp.iucr.org/pub/cif_core.dic.                                       #
#                                                                            #
# Software is freely available for graphical display of the structure(s)     #
# in this CIF. For information consult the CIF software page                 #
# http://www.iucr.org/resources/cif/software.                                #
#                                                                            #
# This file may be used for bona fide research purposes within the           #
# scientific community so long as proper attribution is given to the journal # 
# article from which it was obtained.                                        #
#                                                                            #
##############################################################################
data_1
_audit_creation_method     SHELXL
_journal_date_recd_electronic     2015-12-02
_journal_date_accepted     2015-12-15
_journal_name_full     'Acta Crystallographica, Section E'
_journal_year     2015
_journal_volume     71
_journal_issue     12
_journal_page_first     o1071
_journal_page_last     o1072
_journal_paper_category     HO
_journal_paper_doi     10.1107/S205698901502407X
_journal_coeditor_code     HB7554
loop_
    _publ_contact_author_name
    _publ_contact_author_address
    _publ_contact_author_email
    'Edward R.T. Tiekink'
;
Faculty of Science and Technology,
Sunway University,
No. 5 Jalan Universiti,
47500 Bandar Sunway,
Selangor Darul Ehsan, Malaysia
;
 edwardt@sunway.edu.my
_publ_contact_author_fax     ' +60 3 7491 8633 '
_publ_contact_author_phone     ' +60 3 7491 7173 '
_publ_section_title
;\
Crystal structure of
(<i>Z</i>)-4-methylbenzyl 3-[1-(5-methylpyridin-2-yl)ethylidene]dithiocarbazate
;
_publ_section_title_footnote
;
 Additional correspondence author: thahira@upm.edu.my
;
loop_
    _publ_author_name
    _publ_author_footnote
    _publ_author_address
    ' Thahira Begum S. A. Ravoof ' .
;
Department of Chemistry,
Universiti Putra Malaysia,
43400 Serdang, Malaysia
;
    'Tiekink, Edward R. T.' .
;
Centre for Crystalline Materials,
Faculty of Science and Technology,
Sunway University,
47500 Bandar Sunway,
Selangor Darul Ehsan, Malaysia
;
    ' Siti Aminah Omar ' .
;
Department of Chemistry,
Universiti Putra Malaysia,
43400 Serdang, Malaysia
;
    ' Sharifa Zaithun Begum ' .
;
Department of Chemistry,
Universiti Putra Malaysia,
43400 Serdang, Malaysia
;
    ' Mohamed I. M. Tahir ' .
;
Department of Chemistry,
Universiti Putra Malaysia,
43400 Serdang, Malaysia
;
_chemical_name_systematic
;
;
data_I
_database_code_depnum_ccdc_archive 'CCDC 1442456'
_audit_creation_method     'SHELXL-2014/7'
_chemical_name_systematic
;
(<i>Z</i>)-4-Methylbenzyl 3-[1-(5-methylpyridin-2-yl)ethylidene]dithiocarbazate
;
_chemical_name_common     ?
_chemical_formula_moiety     'C17 H19 N3 S2'
_chemical_formula_sum     'C17 H19 N3 S2'
_chemical_formula_iupac     'C17 H19 N3 S2'
_chemical_formula_weight     329.47
_chemical_melting_point     ?
_shelx_space_group_comment
;
The symmetry employed for this shelxl refinement is uniquely defined
by the following loop, which should always be used as a source of
symmetry information in preference to the above space-group names.
They are only intended as comments.
;
_space_group_crystal_system     monoclinic
_space_group_name_H-M_alt     'P c'
_space_group_name_Hall     'P -2yc'
loop_
    _space_group_symop_operation_xyz
    'x, y, z'
    'x, -y, z+1/2'
_cell_length_a     9.0073(2)
_cell_length_b     12.3856(2)
_cell_length_c     7.55530(10)
_cell_angle_alpha     90
_cell_angle_beta     98.620(2)
_cell_angle_gamma     90
_cell_volume     833.35(3)
_cell_formula_units_Z     2
_cell_measurement_reflns_used     12240
_cell_measurement_theta_min     4
_cell_measurement_theta_max     71
_cell_measurement_temperature     100(2)
_exptl_crystal_description     'prism'
_exptl_crystal_colour     'yellow'
_exptl_crystal_size_max     0.310
_exptl_crystal_size_mid     0.220
_exptl_crystal_size_min     0.180
_exptl_crystal_density_diffrn     1.313
_exptl_crystal_density_meas     ?
_exptl_crystal_density_method     ?
_exptl_crystal_F_000     348
_exptl_absorpt_coefficient_mu     2.880
_exptl_absorpt_correction_type     multi-scan
_exptl_absorpt_process_details
;
(CrysAlis PRO; Agilent, 2011)
;
_shelx_estimated_absorpt_T_min     0.469
_shelx_estimated_absorpt_T_max     0.625
_exptl_absorpt_correction_T_min     0.43
_exptl_absorpt_correction_T_max     0.60
_diffrn_ambient_temperature     100(2)
_diffrn_radiation_type     CuK\a
_diffrn_radiation_wavelength     1.5418
_diffrn_radiation_source     'Enhance (Cu) X-ray Source'
_diffrn_radiation_monochromator     'graphite'
_diffrn_measurement_device_type     'Agilent Xcalibur, Eos, Gemini'
_diffrn_measurement_method     '\w scans'
_diffrn_detector_area_resol_mean     16.1952
_diffrn_reflns_number     16118
_diffrn_reflns_av_R_equivalents     0.0213
_diffrn_reflns_theta_min     3.568
_diffrn_reflns_theta_max     71.471
_diffrn_reflns_theta_full     67.680
_diffrn_measured_fraction_theta_max     0.994
_diffrn_measured_fraction_theta_full     1.000
_diffrn_reflns_limit_h_min     -11
_diffrn_reflns_limit_h_max     11
_diffrn_reflns_limit_k_min     -15
_diffrn_reflns_limit_k_max     15
_diffrn_reflns_limit_l_min     -9
_diffrn_reflns_limit_l_max     9
_refine_special_details     ?
_reflns_number_total     3195
_reflns_number_gt     3191
_reflns_threshold_expression     'I > 2\s(I)'
_refine_ls_structure_factor_coef     Fsqd
_refine_ls_matrix_type     full
_refine_ls_R_factor_all     0.0303
_refine_ls_R_factor_gt     0.0303
_refine_ls_wR_factor_gt     0.0809
_refine_ls_wR_factor_ref     0.0809
_refine_ls_goodness_of_fit_ref     1.048
_refine_ls_restrained_S_all     1.047
_refine_ls_number_reflns     3195
_refine_ls_number_parameters     205
_refine_ls_number_restraints     3
_refine_ls_hydrogen_treatment     constr
_refine_ls_weighting_scheme     calc
_refine_ls_weighting_details
              'w=1/[\s^2^(Fo^2^)+(0.0663P)^2^+0.1105P] where P=(Fo^2^+2Fc^2^)/3'
_atom_sites_solution_hydrogens     mixed
_atom_sites_solution_primary     ?
_atom_sites_solution_secondary     ?
_refine_ls_shift/su_max     0.001
_refine_ls_shift/su_mean     0.000
_refine_diff_density_max     0.278
_refine_diff_density_min     -0.302
_refine_ls_extinction_method     none
_refine_ls_extinction_coef     .
_refine_ls_abs_structure_details
;
Flack <i>x</i> determined using 1558 quotients
[(<i>I</i>^+^)-(<i>I</i>^-^)]/[(<i>I</i>^+^)+(<i>I</i>^-^)]
(Parsons <i>et al.</i>,  2013).
;
_refine_ls_abs_structure_Flack     -0.011(13)
loop_
    _atom_type_symbol
    _atom_type_description
    _atom_type_scat_dispersion_real
    _atom_type_scat_dispersion_imag
    _atom_type_scat_source
    'C' 'C' 0.0181 0.0091
                         'International Tables Vol C Tables 4.2.6.8 and 6.1.1.4'
    'H' 'H' 0.0000 0.0000
                         'International Tables Vol C Tables 4.2.6.8 and 6.1.1.4'
    'N' 'N' 0.0311 0.0180
                         'International Tables Vol C Tables 4.2.6.8 and 6.1.1.4'
    'S' 'S' 0.3331 0.5567
                         'International Tables Vol C Tables 4.2.6.8 and 6.1.1.4'
_computing_data_collection
;
CrysAlis PRO (Agilent, 2011)
;
_computing_cell_refinement
;
CrysAlis PRO (Agilent, 2011)
;
_computing_data_reduction
;
CrysAlis PRO (Agilent, 2011)
;
_computing_structure_solution
;
SHELXS97 (Sheldrick, 2008)
;
_computing_structure_refinement
;
SHELXL2014/7 (Sheldrick, 2015)
;
_computing_molecular_graphics
;
ORTEP-3 for Windows (Farrugia, 2012) and <i>DIAMOND</i> (Brandenburg,
2006)
;
_computing_publication_material
;
publCIF (Westrip, 2010)
;
loop_
    _atom_site_type_symbol
    _atom_site_label
    _atom_site_fract_x
    _atom_site_fract_y
    _atom_site_fract_z
    _atom_site_U_iso_or_equiv
    _atom_site_adp_type
    _atom_site_calc_flag
    _atom_site_occupancy
    _atom_site_disorder_assembly
    _atom_site_disorder_group
    S S1 -0.01004(7) 0.74703(4) 0.22309(8) 0.01770(17) Uani d 1 . .
    S S2 0.20197(7) 0.59121(5) 0.07598(9) 0.02369(18) Uani d 1 . .
    N N1 0.2382(2) 0.80053(17) 0.1071(3) 0.0165(4) Uani d 1 . .
    H H1N 0.324(2) 0.788(3) 0.069(4) 0.020 Uiso d 1 . .
    N N2 0.1881(2) 0.90223(17) 0.1402(3) 0.0151(4) Uani d 1 . .
    N N3 0.4835(2) 0.88995(18) 0.0262(3) 0.0171(4) Uani d 1 . .
    C C1 0.1524(3) 0.7141(2) 0.1305(3) 0.0164(5) Uani d 1 . .
    C C2 -0.0843(3) 0.6138(2) 0.2616(4) 0.0227(6) Uani d 1 . .
    H H2A -0.1317 0.5817 0.1469 0.027 Uiso calc 1 . .
    H H2B -0.0025 0.5655 0.3160 0.027 Uiso calc 1 . .
    C C3 -0.1993(3) 0.6274(2) 0.3865(4) 0.0187(5) Uani d 1 . .
    C C4 -0.1541(3) 0.6423(2) 0.5698(4) 0.0211(5) Uani d 1 . .
    H H4 -0.0502 0.6481 0.6153 0.025 Uiso calc 1 . .
    C C5 -0.2590(3) 0.6487(2) 0.6864(4) 0.0232(5) Uani d 1 . .
    H H5 -0.2259 0.6587 0.8107 0.028 Uiso calc 1 . .
    C C6 -0.4129(3) 0.6409(2) 0.6239(4) 0.0224(6) Uani d 1 . .
    C C6' -0.5270(4) 0.6430(2) 0.7516(4) 0.0309(7) Uani d 1 . .
    H H6'1 -0.5477 0.7180 0.7812 0.046 Uiso calc 1 . .
    H H6'2 -0.4872 0.6038 0.8612 0.046 Uiso calc 1 . .
    H H6'3 -0.6200 0.6085 0.6950 0.046 Uiso calc 1 . .
    C C7 -0.4574(3) 0.6281(2) 0.4406(4) 0.0239(6) Uani d 1 . .
    H H7 -0.5613 0.6238 0.3946 0.029 Uiso calc 1 . .
    C C8 -0.3525(3) 0.6216(2) 0.3238(4) 0.0221(5) Uani d 1 . .
    H H8 -0.3857 0.6130 0.1992 0.027 Uiso calc 1 . .
    C C9' 0.1975(3) 1.0925(2) 0.1434(4) 0.0174(5) Uani d 1 . .
    H H9'1 0.1047 1.0801 0.1937 0.026 Uiso calc 1 . .
    H H9'2 0.1743 1.1322 0.0305 0.026 Uiso calc 1 . .
    H H9'3 0.2675 1.1348 0.2282 0.026 Uiso calc 1 . .
    C C9 0.2679(3) 0.9857(2) 0.1097(3) 0.0149(5) Uani d 1 . .
    C C10 0.4164(3) 0.9860(2) 0.0464(3) 0.0148(5) Uani d 1 . .
    C C11 0.6190(3) 0.8899(2) -0.0256(3) 0.0174(5) Uani d 1 . .
    H H11 0.6657 0.8221 -0.0378 0.021 Uiso calc 1 . .
    C C12' 0.8495(3) 0.9734(2) -0.1194(3) 0.0198(5) Uani d 1 . .
    H H12A 0.8776 1.0426 -0.1679 0.030 Uiso calc 1 . .
    H H12B 0.8470 0.9174 -0.2115 0.030 Uiso calc 1 . .
    H H12C 0.9233 0.9538 -0.0156 0.030 Uiso calc 1 . .
    C C12 0.6969(3) 0.9832(2) -0.0632(3) 0.0164(5) Uani d 1 . .
    C C13 0.6260(3) 1.0811(2) -0.0445(3) 0.0174(5) Uani d 1 . .
    H H13 0.6734 1.1468 -0.0692 0.021 Uiso calc 1 . .
    C C14 0.4852(3) 1.0830(2) 0.0107(3) 0.0166(5) Uani d 1 . .
    H H14 0.4363 1.1498 0.0239 0.020 Uiso calc 1 . .
loop_
    _atom_site_aniso_label
    _atom_site_aniso_U_11
    _atom_site_aniso_U_22
    _atom_site_aniso_U_33
    _atom_site_aniso_U_12
    _atom_site_aniso_U_13
    _atom_site_aniso_U_23
    S1 0.0175(3) 0.0118(3) 0.0255(3) -0.0019(2) 0.0087(2) -0.0006(2)
    S2 0.0239(3) 0.0140(3) 0.0359(4) -0.0007(3) 0.0131(3) -0.0039(3)
    N1 0.0152(10) 0.0128(10) 0.0220(10) -0.0006(7) 0.0043(8) 0.0006(8)
    N2 0.0138(10) 0.0142(11) 0.0165(9) -0.0007(7) 0.0001(8) 0.0002(7)
    N3 0.0147(9) 0.0160(10) 0.0198(10) -0.0023(8) 0.0008(8) -0.0003(8)
    C1 0.0144(11) 0.0196(13) 0.0154(11) 0.0002(10) 0.0029(9) 0.0003(10)
    C2 0.0276(14) 0.0112(12) 0.0326(15) -0.0066(10) 0.0151(11) -0.0013(10)
    C3 0.0215(12) 0.0098(11) 0.0266(13) -0.0010(10) 0.0096(10) 0.0011(9)
    C4 0.0215(12) 0.0131(12) 0.0285(13) 0.0016(10) 0.0031(10) 0.0021(10)
    C5 0.0324(14) 0.0160(13) 0.0219(12) 0.0013(10) 0.0061(10) 0.0016(10)
    C6 0.0276(14) 0.0090(12) 0.0342(14) -0.0017(10) 0.0162(11) 0.0007(10)
    C6' 0.0382(16) 0.0168(13) 0.0434(17) -0.0032(12) 0.0246(13) -0.0037(12)
    C7 0.0196(13) 0.0149(13) 0.0376(15) -0.0032(10) 0.0057(11) -0.0035(11)
    C8 0.0252(13) 0.0157(13) 0.0256(13) -0.0042(10) 0.0043(10) -0.0033(10)
    C9' 0.0166(12) 0.0156(13) 0.0196(11) 0.0005(8) 0.0012(9) -0.0007(9)
    C9 0.0147(11) 0.0175(12) 0.0115(10) -0.0010(9) -0.0019(8) 0.0000(8)
    C10 0.0150(11) 0.0167(12) 0.0115(10) -0.0015(9) -0.0021(8) -0.0002(9)
    C11 0.0148(11) 0.0171(12) 0.0200(12) -0.0009(9) 0.0018(9) -0.0001(9)
    C12' 0.0145(11) 0.0229(13) 0.0218(12) -0.0027(9) 0.0023(10) 0.0025(10)
    C12 0.0138(12) 0.0217(13) 0.0125(10) -0.0031(9) -0.0022(9) 0.0002(9)
    C13 0.0171(11) 0.0176(12) 0.0166(11) -0.0040(9) -0.0005(9) 0.0022(9)
    C14 0.0172(11) 0.0155(12) 0.0160(12) 0.0002(9) -0.0008(9) -0.0001(9)
_geom_special_details
;
 All esds (except the esd in the dihedral angle between two l.s. planes)
 are estimated using the full covariance matrix.  The cell esds are taken
 into account individually in the estimation of esds in distances, angles
 and torsion angles; correlations between esds in cell parameters are only
 used when they are defined by crystal symmetry.  An approximate (isotropic)
 treatment of cell esds is used for estimating esds involving l.s. planes.
;
loop_
    _geom_bond_atom_site_label_1
    _geom_bond_atom_site_label_2
    _geom_bond_site_symmetry_2
    _geom_bond_distance
    _geom_bond_publ_flag
    S1 C1 . 1.762(3) ?
    S1 C2 . 1.820(3) ?
    S2 C1 . 1.655(3) ?
    N1 C1 . 1.348(3) ?
    N1 N2 . 1.374(3) ?
    N1 H1N . 0.872(14) ?
    N2 C9 . 1.299(3) ?
    N3 C11 . 1.336(3) ?
    N3 C10 . 1.353(3) ?
    C2 C3 . 1.512(4) ?
    C2 H2A . 0.9900 ?
    C2 H2B . 0.9900 ?
    C3 C8 . 1.391(4) ?
    C3 C4 . 1.396(4) ?
    C4 C5 . 1.387(4) ?
    C4 H4 . 0.9500 ?
    C5 C6 . 1.399(4) ?
    C5 H5 . 0.9500 ?
    C6 C7 . 1.392(4) ?
    C6 C6' . 1.511(3) ?
    C6' H6'1 . 0.9800 ?
    C6' H6'2 . 0.9800 ?
    C6' H6'3 . 0.9800 ?
    C7 C8 . 1.389(4) ?
    C7 H7 . 0.9500 ?
    C8 H8 . 0.9500 ?
    C9' C9 . 1.505(3) ?
    C9' H9'1 . 0.9800 ?
    C9' H9'2 . 0.9800 ?
    C9' H9'3 . 0.9800 ?
    C9 C10 . 1.486(3) ?
    C10 C14 . 1.397(4) ?
    C11 C12 . 1.403(4) ?
    C11 H11 . 0.9500 ?
    C12' C12 . 1.503(3) ?
    C12' H12A . 0.9800 ?
    C12' H12B . 0.9800 ?
    C12' H12C . 0.9800 ?
    C12 C13 . 1.388(4) ?
    C13 C14 . 1.394(4) ?
    C13 H13 . 0.9500 ?
    C14 H14 . 0.9500 ?
loop_
    _geom_angle_atom_site_label_1
    _geom_angle_atom_site_label_2
    _geom_angle_atom_site_label_3
    _geom_angle_site_symmetry_1
    _geom_angle_site_symmetry_3
    _geom_angle
    _geom_angle_publ_flag
    C1 S1 C2 . . 101.58(12) ?
    C1 N1 N2 . . 119.6(2) ?
    C1 N1 H1N . . 117(3) ?
    N2 N1 H1N . . 123(3) ?
    C9 N2 N1 . . 119.5(2) ?
    C11 N3 C10 . . 118.5(2) ?
    N1 C1 S2 . . 121.07(18) ?
    N1 C1 S1 . . 113.26(19) ?
    S2 C1 S1 . . 125.66(16) ?
    C3 C2 S1 . . 107.59(18) ?
    C3 C2 H2A . . 110.2 ?
    S1 C2 H2A . . 110.2 ?
    C3 C2 H2B . . 110.2 ?
    S1 C2 H2B . . 110.2 ?
    H2A C2 H2B . . 108.5 ?
    C8 C3 C4 . . 118.2(2) ?
    C8 C3 C2 . . 121.2(2) ?
    C4 C3 C2 . . 120.6(2) ?
    C5 C4 C3 . . 120.8(2) ?
    C5 C4 H4 . . 119.6 ?
    C3 C4 H4 . . 119.6 ?
    C4 C5 C6 . . 121.1(2) ?
    C4 C5 H5 . . 119.4 ?
    C6 C5 H5 . . 119.4 ?
    C7 C6 C5 . . 117.8(2) ?
    C7 C6 C6' . . 121.0(3) ?
    C5 C6 C6' . . 121.2(3) ?
    C6 C6' H6'1 . . 109.5 ?
    C6 C6' H6'2 . . 109.5 ?
    H6'1 C6' H6'2 . . 109.5 ?
    C6 C6' H6'3 . . 109.5 ?
    H6'1 C6' H6'3 . . 109.5 ?
    H6'2 C6' H6'3 . . 109.5 ?
    C8 C7 C6 . . 121.1(2) ?
    C8 C7 H7 . . 119.4 ?
    C6 C7 H7 . . 119.4 ?
    C7 C8 C3 . . 121.0(3) ?
    C7 C8 H8 . . 119.5 ?
    C3 C8 H8 . . 119.5 ?
    C9 C9' H9'1 . . 109.5 ?
    C9 C9' H9'2 . . 109.5 ?
    H9'1 C9' H9'2 . . 109.5 ?
    C9 C9' H9'3 . . 109.5 ?
    H9'1 C9' H9'3 . . 109.5 ?
    H9'2 C9' H9'3 . . 109.5 ?
    N2 C9 C10 . . 127.3(2) ?
    N2 C9 C9' . . 114.3(2) ?
    C10 C9 C9' . . 118.4(2) ?
    N3 C10 C14 . . 121.0(2) ?
    N3 C10 C9 . . 118.3(2) ?
    C14 C10 C9 . . 120.7(2) ?
    N3 C11 C12 . . 124.5(2) ?
    N3 C11 H11 . . 117.8 ?
    C12 C11 H11 . . 117.8 ?
    C12 C12' H12A . . 109.5 ?
    C12 C12' H12B . . 109.5 ?
    H12A C12' H12B . . 109.5 ?
    C12 C12' H12C . . 109.5 ?
    H12A C12' H12C . . 109.5 ?
    H12B C12' H12C . . 109.5 ?
    C13 C12 C11 . . 116.6(2) ?
    C13 C12 C12' . . 123.6(2) ?
    C11 C12 C12' . . 119.8(2) ?
    C12 C13 C14 . . 119.9(2) ?
    C12 C13 H13 . . 120.1 ?
    C14 C13 H13 . . 120.1 ?
    C13 C14 C10 . . 119.6(2) ?
    C13 C14 H14 . . 120.2 ?
    C10 C14 H14 . . 120.2 ?
loop_
    _geom_torsion_atom_site_label_1
    _geom_torsion_atom_site_label_2
    _geom_torsion_atom_site_label_3
    _geom_torsion_atom_site_label_4
    _geom_torsion_site_symmetry_1
    _geom_torsion_site_symmetry_2
    _geom_torsion_site_symmetry_3
    _geom_torsion_site_symmetry_4
    _geom_torsion
    _geom_torsion_publ_flag
    C1 N1 N2 C9 . . . . -176.9(2) ?
    N2 N1 C1 S2 . . . . 174.81(17) ?
    N2 N1 C1 S1 . . . . -5.6(3) ?
    C2 S1 C1 N1 . . . . -173.23(18) ?
    C2 S1 C1 S2 . . . . 6.4(2) ?
    C1 S1 C2 C3 . . . . 164.66(18) ?
    S1 C2 C3 C8 . . . . 104.6(2) ?
    S1 C2 C3 C4 . . . . -77.7(3) ?
    C8 C3 C4 C5 . . . . 1.4(4) ?
    C2 C3 C4 C5 . . . . -176.4(2) ?
    C3 C4 C5 C6 . . . . -0.2(4) ?
    C4 C5 C6 C7 . . . . -1.0(4) ?
    C4 C5 C6 C6' . . . . 177.3(3) ?
    C5 C6 C7 C8 . . . . 1.1(4) ?
    C6' C6 C7 C8 . . . . -177.3(3) ?
    C6 C7 C8 C3 . . . . 0.1(4) ?
    C4 C3 C8 C7 . . . . -1.3(4) ?
    C2 C3 C8 C7 . . . . 176.4(3) ?
    N1 N2 C9 C10 . . . . -2.4(4) ?
    N1 N2 C9 C9' . . . . 177.39(19) ?
    C11 N3 C10 C14 . . . . 1.3(3) ?
    C11 N3 C10 C9 . . . . -178.1(2) ?
    N2 C9 C10 N3 . . . . -4.0(4) ?
    C9' C9 C10 N3 . . . . 176.2(2) ?
    N2 C9 C10 C14 . . . . 176.6(2) ?
    C9' C9 C10 C14 . . . . -3.1(3) ?
    C10 N3 C11 C12 . . . . -0.9(4) ?
    N3 C11 C12 C13 . . . . -0.1(4) ?
    N3 C11 C12 C12' . . . . 179.6(2) ?
    C11 C12 C13 C14 . . . . 0.5(3) ?
    C12' C12 C13 C14 . . . . -179.1(2) ?
    C12 C13 C14 C10 . . . . -0.1(3) ?
    N3 C10 C14 C13 . . . . -0.9(3) ?
    C9 C10 C14 C13 . . . . 178.5(2) ?
loop_
    _geom_hbond_atom_site_label_D
    _geom_hbond_atom_site_label_H
    _geom_hbond_atom_site_label_A
    _geom_hbond_site_symmetry_A
    _geom_hbond_distance_DH
    _geom_hbond_distance_HA
    _geom_hbond_distance_DA
    _geom_hbond_angle_DHA
    N1 H1N N3 . 0.88(2) 1.98(3) 2.624(3) 130(3)
    C12' H12C N2 1_655 0.98 2.58 3.483(3) 154
    C13 H13 Cg1 2_674 0.95 2.76 3.582(3) 145
_shelx_hkl_file
;
 -11   0   1-14.2653 30.3097  86
 -11   0   2 1485.70 109.482  86
 -11   1   1 12580.1 291.238  52
 -11   1   1 12344.3 304.646  86
 -11   1   2 8336.26 250.214  86
 -11  -1   2 7907.11 244.239  86
 -10   0  -2 15993.8 349.738  86
 -10   0  -2 15015.7 360.553  52
 -10   0  -1 4.14836 40.7260  86
 -10   0  -1 33.6672 42.1646  42
 -10   0  -1 133.658 53.7037  52
 -10   0   0 15187.1 449.009  42
 -10   0   0 16358.2 445.658  52
 -10   0   0 15575.6 451.487  86
 -10   0   1 7.89790 56.1081  86
 -10   0   1 18.8560 38.6262  56
 -10   0   2 2621.25 198.682  86
 -10   0   2 2462.12 172.411  56
 -10   0   2 2658.27 182.682  43
 -10   0   3 8.03943 36.8164  86
 -10   0   3 55.5118 40.9740  56
 -10   0   3-5.87974 32.5480  43
 -10   0   4 4968.97 206.840  43
 -10   0   4 4840.19 215.499  56
 -10   0   5 23.2606 30.1137  56
 -10   1  -2 1194.02 104.109  86
 -10   1  -2 1242.16 105.376  52
 -10   1  -1 5565.43 247.362  52
 -10  -1  -1 5344.08 238.119  52
 -10  -1  -1 5508.54 238.762  86
 -10   1  -1 5274.04 247.238  86
 -10  -1  -1 5424.69 262.818  42
 -10  -1   0 459.127 84.4918  42
 -10   1   0 552.931 89.1869  52
 -10   1   0 433.725 87.1633  86
 -10  -1   0 454.702 78.3605  52
 -10  -1   0 456.449 83.2926  86
 -10  -1   1 5415.34 274.979  86
 -10  -1   1 5228.30 251.054  56
 -10   1   1 5169.74 257.311  43
 -10  -1   1 5426.88 258.291  52
 -10   1   1 5498.31 283.245  86
 -10  -1   2 876.656 102.944  43
 -10  -1   2 919.036 112.297  56
 -10   1   2 994.420 116.607  43
 -10   1   2 858.914 117.335  86
 -10  -1   2 1081.82 130.517  86
 -10   1   2 862.927 97.0969  56
 -10  -1   3 7364.84 267.227  43
 -10   1   3 7170.72 287.780  43
 -10   1   3 7003.69 306.232  86
 -10   1   3 7390.16 270.793  56
 -10  -1   3 6768.45 279.133  56
 -10   1   4 8100.84 260.447  56
 -10   1   4 7735.01 288.535  86
 -10   1   4 8489.51 281.040  43
 -10  -1   4 8015.76 282.418  56
 -10  -1   5 21398.9 390.789  56
 -10   2  -2 7585.69 253.259  86
 -10   2  -2 7274.89 238.910  52
 -10  -2  -2 8048.80 278.783  42
 -10   2  -1 1588.81 131.227  52
 -10  -2  -1 1826.59 154.139  42
 -10   2  -1 1688.62 141.840  86
 -10  -2  -1 1697.45 131.969  52
 -10   2   0 1745.72 150.352  52
 -10  -2   0 1925.99 151.341  86
 -10  -2   0 1780.64 154.785  42
 -10   2   0 1809.43 155.457  86
 -10  -2   0 1732.54 137.421  52
 -10   2   1 12105.4 385.931  43
 -10   2   1 11981.7 404.756  86
 -10  -2   1 11772.4 356.554  52
 -10  -2   1 12189.1 398.991  86
 -10  -2   1 12507.8 382.194  56
 -10  -2   2 16540.9 473.703  86
 -10  -2   2 15546.9 429.867  56
 -10   2   2 16323.9 466.711  86
 -10   2   2 16891.9 454.496  43
 -10  -2   3 4657.97 231.391  56
 -10  -2   3 2569.83 160.999  81
 -10   2   3 4975.21 240.474  43
 -10   2   3 4602.46 237.149  86
 -10  -2   3 2837.72 168.775  55
 -10   2   4 7394.22 260.974  86
 -10  -2   4 7602.40 271.317  56
 -10   2   4 7615.39 267.439  43
 -10  -2   5 7713.52 231.397  56
 -10  -3  -2 705.740 83.4623  42
 -10   3  -2 773.495 82.0642  86
 -10   3  -1 464.092 73.0732  52
 -10  -3  -1 606.871 92.0840  42
 -10   3  -1 596.753 85.5167  86
 -10  -3   0 471.306 80.1685  42
 -10   3   0 520.246 85.2415  52
 -10   3   0 404.400 72.8030  86
 -10  -3   1 18319.6 457.216  86
 -10  -3   1 15896.3 395.647  55
 -10  -3   1 16171.3 400.854  81
 -10  -3   1 17855.6 449.129  56
 -10   3   1 17746.5 449.684  43
 -10   3   1 17960.0 473.195  86
 -10  -3   2 337.897 76.4446  86
 -10   3   2 351.505 72.1922  86
 -10  -3   2 295.585 73.2056  56
 -10   3   2 312.879 75.2398  43
 -10  -3   2 307.803 70.4210  55
 -10  -3   2 350.151 70.0159  81
 -10   3   3 19408.2 455.440  43
 -10  -3   3 14957.8 382.682  55
 -10  -3   3 18876.9 445.938  56
 -10   3   3 19100.7 440.911  86
 -10  -3   3 14213.6 371.368  81
 -10  -3   4 1105.53 104.481  56
 -10   3   4 1052.89 103.888  43
 -10   4  -1 1152.01 106.863  86
 -10   4  -1 989.015 88.1067  52
 -10  -4  -1 973.770 106.147  42
 -10   4  -1 1222.10 100.976  53
 -10   4   0 2835.62 156.537  53
 -10   4   0 2572.98 169.034  86
 -10  -4   0 2642.38 151.028  81
 -10   4   0 2374.45 155.354  52
 -10  -4   0 2661.29 172.896  42
 -10  -4   0 2615.70 151.206  55
 -10  -4   1 2898.08 170.485  81
 -10   4   1 3087.45 186.807  86
 -10   4   1 2943.34 177.161  43
 -10  -4   1 3146.41 177.006  55
 -10   4   2 12782.4 355.677  86
 -10  -4   2 13451.5 363.115  81
 -10  -4   2 13997.7 379.239  86
 -10  -4   2 13401.7 369.328  56
 -10   4   2 13108.5 370.011  43
 -10  -4   2 14096.6 370.259  55
 -10  -4   3 4620.61 207.645  81
 -10  -4   3 4870.31 216.567  56
 -10   4   3 5317.00 230.321  43
 -10  -4   3 4747.57 211.665  55
 -10  -4   4 34834.3 511.402  56
 -10   4   4 35208.2 524.631  43
 -10   5  -1 3334.53 158.485  86
 -10  -5  -1 3295.19 169.113  42
 -10  -5   0 1791.37 122.659  55
 -10  -5   0 1636.49 128.513  42
 -10   5   0 1758.87 118.305  52
 -10  -5   0 1779.39 121.902  81
 -10   5   0 1748.40 125.200  86
 -10   5   0 1741.68 119.741  53
 -10   5   1 7563.54 246.448  53
 -10  -5   1 7765.22 265.627  81
 -10  -5   1 7758.93 264.283  55
 -10   5   1 7356.95 249.680  86
 -10   5   2 4964.46 210.645  43
 -10  -5   2 5040.84 214.858  55
 -10  -5   2 4413.31 200.671  81
 -10  -5   3 4348.05 213.178  81
 -10   5   3 6809.04 234.548  43
 -10  -5   3 6897.06 230.673  56
 -10  -5   3 4989.65 220.622  55
 -10  -6   1 3326.57 161.859  55
 -10  -6   1 3302.04 160.844  81
 -10  -6   2 10057.6 275.120  55
 -10  -6   2 9544.78 270.031  81
  -9   0  -3 33.2617 40.7688  42
  -9   0  -3 111.906 45.4489  86
  -9   0  -2 1402.74 160.174  42
  -9   0  -2 1340.80 144.592  52
  -9   0  -2 1449.81 145.116  86
  -9   0  -1 22.3555 50.3752  86
  -9   0  -1-15.5953 57.1125  52
  -9   0  -1-29.8058 59.7936  42
  -9   0   0 13540.2 498.751  42
  -9   0   0 13371.4 439.076  56
  -9   0   0 12847.6 476.854  86
  -9   0   0 13363.7 459.517  43
  -9   0   1 31.0485 60.6861  56
  -9   0   1 25.1581 42.2561  86
  -9   0   1 34.1302 54.7089  43
  -9   0   2 26899.5 645.798  56
  -9   0   2 27336.5 664.598  43
  -9   0   3 56.9455 47.3703  89
  -9   0   3 4.25234 45.6305  56
  -9   0   3 16.9045 42.5891  43
  -9   0   4 759.955 119.816  89
  -9   0   4 870.204 114.053  43
  -9   0   4 738.950 112.565  56
  -9   0   5 11.8591 38.5245  56
  -9   0   5-11.5394 48.3732  89
  -9   0   6 23601.5 456.493  56
  -9   0   6 23591.9 462.132  89
  -9   1  -3 2340.37 157.526  53
  -9  -1  -3 2444.18 182.684  42
  -9   1  -3 2456.25 165.707  86
  -9  -1  -2 10791.0 426.736  42
  -9  -1  -2 10862.8 371.886  86
  -9  -1  -2 10059.6 373.732  52
  -9   1  -2 10561.3 381.836  52
  -9   1  -2 10744.1 390.801  86
  -9   1  -2 10577.4 419.874  42
  -9   1  -1 7792.32 349.394  52
  -9  -1  -1 7144.00 366.467  42
  -9  -1  -1 7305.21 340.705  86
  -9   1  -1 7081.41 365.855  42
  -9   1  -1 7341.43 349.764  86
  -9  -1  -1 7061.12 328.829  52
  -9  -1   0 9611.93 411.649  86
  -9   1   0 10153.9 426.178  86
  -9  -1   0 9234.27 373.805  56
  -9   1   0 9617.33 392.882  43
  -9   1   0 9868.56 425.116  42
  -9  -1   0 9531.83 422.979  42
  -9  -1   1 11150.4 417.943  56
  -9  -1   1 11378.1 425.840  43
  -9   1   1 11684.7 405.094  56
  -9   1   1 11353.7 433.673  43
  -9   1   1 12209.2 477.400  86
  -9  -1   2 3294.61 227.770  43
  -9  -1   2 3360.88 234.372  56
  -9   1   2 3648.59 231.457  56
  -9   1   2 3100.85 231.343  43
  -9  -1   3 1306.33 151.737  56
  -9  -1   3 1549.37 167.133  89
  -9   1   3 1386.03 153.880  43
  -9   1   3 1345.43 146.297  56
  -9  -1   3 1279.54 142.685  43
  -9   1   4 4049.61 250.247  89
  -9  -1   4 4006.22 257.196  89
  -9  -1   4 4164.12 250.076  56
  -9   1   4 4090.78 239.788  56
  -9   1   4 4076.72 244.913  43
  -9   1   5 6586.68 277.359  56
  -9   1   5 6379.33 274.634  43
  -9  -1   5 6444.99 296.340  89
  -9   1   5 6355.71 284.981  89
  -9  -1   5 6705.36 290.584  56
  -9  -1   6 3090.59 173.885  89
  -9  -1   6 2870.79 165.043  56
  -9   2  -3 2430.22 166.824  86
  -9   2  -3 2688.26 168.596  53
  -9  -2  -3 2583.30 183.507  42
  -9   2  -2 8023.19 316.547  53
  -9  -2  -2 7523.49 353.934  42
  -9   2  -2 7298.38 324.159  86
  -9  -2  -2 7265.54 309.354  52
  -9   2  -2 7465.07 313.053  52
  -9   2  -1 2964.94 207.196  53
  -9  -2  -1 2632.92 198.134  86
  -9  -2  -1 2871.59 232.631  42
  -9  -2  -1 2805.68 205.170  52
  -9   2  -1 2896.93 215.653  52
  -9   2  -1 2816.51 219.600  86
  -9   2   0 10310.5 426.779  86
  -9  -2   0 9118.19 374.849  52
  -9   2   0 9578.82 389.547  43
  -9  -2   0 9610.75 383.844  56
  -9   2   0 9709.85 423.042  42
  -9  -2   0 9848.55 402.680  86
  -9  -2   0 9789.45 427.727  42
  -9  -2   1 10212.7 388.925  43
  -9  -2   1 9699.74 393.471  55
  -9  -2   1 9072.24 383.514  81
  -9  -2   1 9995.84 400.051  56
  -9   2   1 10422.7 434.632  86
  -9   2   1 10105.5 406.420  43
  -9   2   2 2867.80 231.712  86
  -9   2   2 2408.98 204.246  43
  -9  -2   2 3103.02 226.508  56
  -9  -2   3 7063.24 332.536  56
  -9  -2   3 7212.18 344.442  89
  -9   2   3 7292.26 342.600  43
  -9   2   4 17241.2 497.886  43
  -9  -2   4 17041.5 512.665  89
  -9  -2   4 17178.5 497.631  56
  -9   2   4 16956.5 455.194  56
  -9  -2   5 4841.33 246.522  56
  -9   2   5 4989.45 227.052  56
  -9   2   5 5049.52 249.408  43
  -9  -2   5 4803.29 253.527  89
  -9   2   6 5904.83 213.803  43
  -9  -2   6 5589.30 231.483  89
  -9  -2   6 5527.17 220.317  56
  -9  -3  -3 21954.5 500.328  42
  -9   3  -3 22776.0 474.821  53
  -9   3  -3 21579.7 476.624  86
  -9   3  -2 4481.19 237.087  52
  -9  -3  -2 4570.28 270.933  42
  -9   3  -2 4698.79 247.235  53
  -9   3  -2 4691.99 259.832  86
  -9   3  -1 8818.77 376.305  86
  -9  -3  -1 9086.53 401.698  42
  -9  -3  -1 8542.80 339.540  52
  -9   3  -1 8460.21 343.683  53
  -9   3  -1 8217.06 342.044  52
  -9   3   0 1121.68 136.056  43
  -9  -3   0 993.923 122.857  52
  -9  -3   0 998.493 130.141  55
  -9  -3   0 1054.73 146.242  42
  -9  -3   0 967.737 127.338  56
  -9   3   0 1202.54 146.491  86
  -9  -3   0 997.173 124.139  86
  -9  -3   0 1007.87 120.657  81
  -9   3   0 1080.83 132.178  53
  -9  -3   1 381.682 93.6049  81
  -9  -3   1 487.595 108.854  55
  -9   3   1 557.208 97.7153  43
  -9  -3   1 512.503 97.0124  56
  -9   3   1 612.125 115.102  86
  -9   3   2 272.345 77.2983  86
  -9  -3   2 485.854 98.4173  56
  -9   3   2 334.337 86.3062  43
  -9  -3   3 18905.8 533.436  56
  -9  -3   3 20138.2 556.097  89
  -9   3   3 18527.5 537.187  86
  -9   3   3 19027.6 545.490  43
  -9  -3   4 38.1612 50.8651  56
  -9   3   4 82.9753 58.5516  43
  -9  -3   4 113.549 62.7696  89
  -9  -3   5 23717.0 517.649  56
  -9  -3   5 23262.6 532.532  89
  -9   3   5 23239.3 516.612  43
  -9   3   6 3725.69 170.182  43
  -9  -3   6 4072.40 178.113  56
  -9  -3   6 3674.83 181.396  89
  -9   4  -3 949.359 101.680  86
  -9   4  -3 931.235 101.381  53
  -9  -4  -3 860.078 99.2404  42
  -9  -4  -2 13031.4 360.593  55
  -9   4  -2 12896.0 393.468  53
  -9   4  -2 12400.2 402.376  86
  -9  -4  -2 12445.4 427.187  42
  -9  -4  -2 13267.6 364.687  81
  -9   4  -2 12325.1 357.456  52
  -9  -4  -1 2640.90 185.657  55
  -9   4  -1 2589.12 191.614  53
  -9  -4  -1 2494.32 213.476  42
  -9   4  -1 2656.05 187.538  52
  -9   4  -1 2427.80 192.287  86
  -9  -4  -1 2627.59 186.378  81
  -9   4   0 3173.66 215.063  43
  -9  -4   0 3333.70 223.377  55
  -9  -4   0 3299.30 221.467  81
  -9   4   0 3193.43 218.587  53
  -9   4   0 3187.73 227.133  86
  -9  -4   1 4687.18 269.928  55
  -9   4   1 4294.19 253.546  53
  -9  -4   1 4131.50 252.086  56
  -9   4   1 4965.98 271.822  43
  -9  -4   1 4622.18 271.136  81
  -9   4   1 4707.99 277.504  86
  -9   4   2 2030.03 177.276  86
  -9   4   2 2254.42 189.968  43
  -9  -4   2 2361.45 192.869  56
  -9  -4   3 7318.00 323.521  89
  -9   4   3 7881.07 342.212  43
  -9  -4   3 7589.71 329.302  56
  -9  -4   4 18873.2 496.780  89
  -9  -4   4 18587.2 446.921  63
  -9   4   4 20062.8 512.593  43
  -9  -4   4 18903.9 490.154  56
  -9   4   5 2623.11 171.809  43
  -9  -4   5 2714.61 176.576  89
  -9  -4   5 2697.52 169.918  56
  -9  -5  -3 2293.99 144.715  42
  -9   5  -3 2340.82 141.153  53
  -9   5  -3 2214.09 139.502  86
  -9  -5  -2 7770.60 273.945  55
  -9  -5  -2 7486.26 315.459  42
  -9  -5  -2 7913.58 275.457  81
  -9   5  -2 7321.15 289.803  86
  -9   5  -2 7923.14 296.912  53
  -9  -5  -1 3215.52 199.530  81
  -9  -5  -1 3287.26 202.644  55
  -9   5  -1 3564.22 219.423  53
  -9   5  -1 3359.32 215.421  86
  -9   5  -1 3444.13 194.665  52
  -9   5   0 6430.91 304.682  86
  -9  -5   0 7048.27 313.870  55
  -9   5   0 6723.66 289.924  43
  -9  -5   0 6459.73 300.408  81
  -9   5   0 6840.68 311.526  53
  -9  -5   1 5043.71 264.963  56
  -9  -5   1 4964.61 277.447  81
  -9   5   1 5495.50 280.117  53
  -9   5   1 5045.83 263.831  43
  -9  -5   1 5176.08 281.828  55
  -9   5   1 4932.17 264.961  86
  -9  -5   2 9124.43 353.373  56
  -9   5   2 9841.85 365.420  53
  -9  -5   2 9986.93 385.942  55
  -9  -5   2 9787.37 384.110  81
  -9   5   2 9689.41 366.540  43
  -9   5   3 7586.59 319.792  43
  -9  -5   3 7334.72 307.671  56
  -9  -5   4 13699.5 389.205  56
  -9   5   4 13635.4 401.146  43
  -9  -5   4 13447.6 385.343  89
  -9  -5   4 13538.8 373.888  63
  -9  -5   5 8690.38 263.900  56
  -9  -5   5 8809.69 277.655  89
  -9  -5   5 8311.63 249.239  63
  -9   5   5 8434.10 279.713  43
  -9  -6  -2 4567.97 227.626  42
  -9  -6  -2 4122.88 193.966  55
  -9   6  -2 4384.24 205.634  86
  -9   6  -2 4328.45 207.701  53
  -9  -6  -2 4070.17 192.552  81
  -9   6  -1 1417.14 127.631  86
  -9   6  -1 1355.04 131.757  53
  -9  -6  -1 1097.73 117.187  55
  -9  -6  -1 1338.55 126.461  81
  -9  -6   0 21157.2 514.242  81
  -9   6   0 20130.0 484.504  86
  -9  -6   0 21810.5 522.719  55
  -9   6   0 21456.8 521.647  53
  -9   6   1 3790.25 227.220  53
  -9   6   1 3703.71 206.187  43
  -9  -6   1 3701.67 227.269  55
  -9  -6   1 3981.85 234.544  81
  -9  -6   2 27937.4 566.672  56
  -9   6   2 28477.5 576.218  43
  -9  -6   2 26914.5 606.557  55
  -9  -6   2 27414.3 612.324  81
  -9   6   2 28892.7 598.567  53
  -9  -6   3 3242.05 186.912  56
  -9   6   3 2793.86 182.289  43
  -9  -6   3 2962.09 205.787  81
  -9  -6   3 2849.83 204.395  55
  -9   6   3 3148.69 188.604  53
  -9  -6   4 2001.75 132.674  56
  -9   6   4 2332.01 155.629  43
  -9   7  -2 701.671 79.1227  53
  -9  -7  -2 850.985 82.4621  81
  -9  -7  -2 776.417 80.3810  55
  -9  -7  -2 763.489 87.5747  42
  -9   7  -1 4289.42 208.728  53
  -9   7  -1 4092.80 182.477  86
  -9   7  -1 4422.16 190.923  87
  -9  -7  -1 4418.17 205.485  55
  -9  -7  -1 4313.33 201.859  81
  -9  -7   0 681.290 94.9955  81
  -9   7   0 672.037 92.5807  53
  -9   7   0 763.488 90.0829  87
  -9  -7   0 702.315 97.0972  55
  -9  -7   1 19342.7 470.620  81
  -9   7   1 18478.4 463.669  53
  -9   7   1 18322.3 442.233  87
  -9  -7   1 19639.4 474.154  55
  -9   7   2 1251.02 122.446  53
  -9  -7   2 1357.01 131.707  81
  -9  -7   2 1430.50 137.421  55
  -9   7   2 1470.97 130.359  87
  -9   7   3 7894.16 258.436  43
  -9   7   3 7095.19 261.767  87
  -9  -7   3 6651.21 279.285  81
  -9   7   3 7663.03 272.846  53
  -9  -7   3 6652.51 283.511  55
  -9  -7   4 1026.25 114.346  55
  -9  -7   4 949.464 112.218  81
  -9  -8  -1 2266.13 128.923  55
  -9   8  -1 2217.28 132.290  53
  -9  -8  -1 2137.66 139.723  42
  -9  -8  -1 2437.89 132.376  81
  -9   8   0 1769.26 123.297  87
  -9   8   0 1838.97 130.288  53
  -9  -8   0 1818.05 127.010  81
  -9  -8   0 1827.27 128.313  55
  -9   8   1 5966.07 231.888  87
  -9   8   1 6544.44 249.028  53
  -9  -8   1 6518.93 246.534  55
  -9  -8   1 6364.00 242.900  81
  -9   8   2 13280.8 345.247  53
  -9   8   2 12130.8 326.204  87
  -9  -8   2 12812.5 341.732  81
  -9  -8   2 13063.1 344.431  55
  -9  -8   3 2626.06 144.465  81
  -9  -8   3 2583.23 143.232  55
  -8   0  -5 2.79639 30.9409  40
  -8   0  -5 6.02586 34.1367  53
  -8   0  -4 14986.6 427.103  53
  -8   0  -3 22.3624 57.8327  53
  -8   0  -3-118.438 65.6071  52
  -8   0  -3 58.1877 66.1618  42
  -8   0  -3 68.0365 38.7663  86
  -8   0  -2 1102.51 144.289  52
  -8   0  -2 890.214 142.111  42
  -8   0  -2 703.032 116.120  86
  -8   0  -1 13.9465 38.7268  30
  -8   0  -1 8.01561 41.3662  86
  -8   0  -1-45.9859 65.5041  56
  -8   0  -1-25.0331 58.0766  42
  -8   0   0 20479.6 611.558  77
  -8   0   0 20920.7 632.961  86
  -8   0   0 20520.9 604.404  74
  -8   0   0 20221.5 622.629  35
  -8   0   0 21566.4 655.292  42
  -8   0   0 20401.9 565.778  56
  -8   0   0 19763.0 580.325  43
  -8   0   0 20266.1 591.955  30
  -8   0   1-187.203 75.9030  35
  -8   0   1 104.896 72.6384  43
  -8   0   1 6.68204 51.7346  56
  -8   0   1-10.9717 38.5892  77
  -8   0   1-141.168 64.7941  74
  -8   0   2 37530.6 826.613  89
  -8   0   2 37542.1 798.583  43
  -8   0   2 37101.1 778.002  56
  -8   0   2 34726.8 766.306  74
  -8   0   3 57.5578 52.4499  56
  -8   0   3 37.1565 48.5845  43
  -8   0   3 6.24639 48.8789  89
  -8   0   4 17004.8 557.457  89
  -8   0   4 16793.4 531.080  56
  -8   0   4 17452.8 538.187  43
  -8   0   5 17.8830 57.9040  89
  -8   0   5 24.4262 52.0461  56
  -8   0   5 4.48431 42.9086  43
  -8   0   6 766.116 109.467  56
  -8   0   6 776.150 110.812  89
  -8   0   7 79.3427 43.8494  56
  -8   0   7-37.8560 27.9435  89
  -8  -1  -5 2850.10 155.937  40
  -8   1  -5 2859.49 156.813  53
  -8   1  -5 3067.68 161.088  40
  -8   1  -4 1930.58 160.254  53
  -8  -1  -4 2130.25 159.614  53
  -8   1  -4 2170.04 162.143  86
  -8  -1  -4 1919.53 164.436  42
  -8   1  -3 7642.59 347.566  86
  -8   1  -3 6964.47 353.870  42
  -8   1  -3 7671.31 342.533  53
  -8  -1  -3 7022.13 331.787  52
  -8  -1  -3 7270.17 362.370  42
  -8   1  -3 6823.76 324.104  52
  -8   1  -2 781.507 121.818  53
  -8   1  -2 481.675 103.861  86
  -8  -1  -2 543.432 119.165  42
  -8   1  -2 525.181 103.331  52
  -8  -1  -2 530.398 101.497  86
  -8  -1  -2 650.570 109.165  52
  -8   1  -2 642.765 122.096  42
  -8   1  -1 397.904 100.176  42
  -8  -1  -1 403.351 86.9771  56
  -8  -1  -1 276.293 82.6222  42
  -8   1  -1 372.536 78.3497  30
  -8  -1  -1 312.154 81.6682  86
  -8  -1  -1 429.600 95.5225  52
  -8   1  -1 253.805 78.5306  86
  -8   1  -1 345.058 85.8120  43
  -8  -1  -1 337.730 90.6426  30
  -8   1  -1 343.860 93.9211  35
  -8   1   0 7028.38 324.224  56
  -8   1   0 6909.04 364.310  35
  -8  -1   0 6784.31 341.377  43
  -8  -1   0 6759.23 353.614  77
  -8   1   0 7000.65 375.814  42
  -8  -1   0 7145.22 341.492  56
  -8   1   0 7275.42 350.650  30
  -8  -1   0 7991.78 404.902  42
  -8  -1   0 7537.22 367.522  30
  -8   1   0 7236.00 372.673  86
  -8   1   0 6957.03 346.635  43
  -8   1   1 8431.36 408.536  35
  -8   1   1 8255.05 381.120  74
  -8  -1   1 8784.68 382.454  56
  -8  -1   1 8734.68 392.835  30
  -8  -1   1 8656.71 400.975  74
  -8   1   1 8546.33 363.149  56
  -8   1   1 8827.71 391.677  43
  -8   1   1 9041.32 421.126  77
  -8  -1   1 8589.99 381.031  43
  -8  -1   1 8187.22 403.502  77
  -8   1   2 42689.8 864.953  43
  -8  -1   2 44226.5 890.156  89
  -8   1   2 43096.9 885.530  89
  -8  -1   2 43298.5 851.724  56
  -8  -1   2 42084.9 836.233  43
  -8   1   2 42602.4 817.573  56
  -8   1   2 42750.7 908.645  35
  -8  -1   3 8411.25 396.407  89
  -8  -1   3 8277.51 379.900  56
  -8   1   3 8459.13 387.946  43
  -8   1   3 8389.61 393.526  89
  -8   1   3 8443.57 372.857  56
  -8  -1   3 8679.17 378.162  43
  -8   1   4 11577.3 457.247  89
  -8   1   4 12216.1 444.837  56
  -8  -1   4 12427.5 463.051  56
  -8   1   4 12366.9 461.407  43
  -8  -1   4 12037.6 471.683  89
  -8   1   5 2143.13 192.763  89
  -8  -1   5 2056.27 195.762  89
  -8  -1   5 2055.85 185.179  56
  -8   1   5 1842.61 175.577  43
  -8   1   5 1935.65 176.562  56
  -8  -1   6 7800.89 331.184  89
  -8  -1   6 7597.63 321.313  56
  -8   1   6 7732.48 314.373  56
  -8   1   6 8157.73 316.101  43
  -8   1   6 7777.78 320.030  89
  -8   1   7 10266.4 297.405  56
  -8  -1   7 10608.2 314.876  56
  -8  -1   7 11257.0 317.401  89
  -8  -2  -5 2180.62 128.909  40
  -8   2  -5 2171.45 129.327  40
  -8   2  -5 2317.58 140.187  53
  -8   2  -4 5521.89 260.099  86
  -8  -2  -4 5307.44 260.370  42
  -8   2  -4 5279.46 260.650  53
  -8   2  -3 3853.81 241.524  52
  -8  -2  -3 3926.33 247.365  52
  -8  -2  -3 4379.99 282.553  42
  -8   2  -3 3962.54 253.572  86
  -8   2  -3 4276.46 259.247  53
  -8   2  -2 13390.3 468.906  52
  -8  -2  -2 12873.7 512.010  42
  -8   2  -2 12855.6 507.884  42
  -8  -2  -2 12129.6 447.892  52
  -8   2  -2 13094.9 464.626  53
  -8   2  -2 12422.6 474.586  86
  -8   2  -1 11700.3 447.371  43
  -8   2  -1 12418.1 483.789  86
  -8   2  -1 13698.6 475.841  53
  -8   2  -1 13021.6 517.912  42
  -8  -2  -1 13520.5 479.606  86
  -8  -2  -1 12848.4 481.579  30
  -8  -2  -1 12956.8 462.598  56
  -8  -2  -1 12764.9 468.149  52
  -8   2  -1 13257.1 486.317  35
  -8   2  -1 12516.7 450.963  30
  -8  -2   0 16001.8 517.514  56
  -8   2   0 15624.5 517.168  43
  -8  -2   0 15542.0 510.926  81
  -8  -2   0 15943.5 511.373  43
  -8  -2   0 16424.1 544.704  30
  -8   2   0 16051.2 566.149  42
  -8   2   0 15994.4 547.812  35
  -8   2   0 17122.8 569.365  86
  -8  -2   0 15151.6 501.829  55
  -8   2   0 16422.4 516.524  53
  -8   2   1 2013.97 189.793  43
  -8  -2   1 1855.66 186.092  30
  -8  -2   1 1942.37 186.955  89
  -8   2   1 2277.69 211.166  35
  -8  -2   1 2025.54 189.560  56
  -8  -2   1 2047.55 186.479  43
  -8   2   2 12484.0 470.959  43
  -8  -2   2 12376.7 469.751  89
  -8  -2   2 12109.6 459.289  56
  -8   2   2 12236.1 483.362  35
  -8   2   3 9476.46 413.970  89
  -8  -2   3 9310.04 426.246  34
  -8   2   3 9314.09 379.443  56
  -8  -2   3 9212.09 413.299  89
  -8  -2   3 9220.69 402.508  56
  -8   2   3 9480.78 413.386  43
  -8  -2   4 2580.57 214.831  56
  -8  -2   4 2488.86 216.022  89
  -8   2   4 2662.46 219.279  43
  -8   2   4 2720.17 222.764  89
  -8   2   4 2442.24 194.989  56
  -8   2   5 4845.45 278.754  43
  -8   2   5 4762.47 260.754  56
  -8   2   5 4886.65 277.158  89
  -8  -2   5 5062.60 286.175  56
  -8  -2   5 4936.00 291.772  89
  -8   2   6 10083.2 343.623  56
  -8  -2   6 10690.6 373.664  56
  -8  -2   6 10438.8 379.734  89
  -8   2   6 10905.1 370.220  43
  -8  -2   7 1025.18 102.631  89
  -8   2   7 874.448 86.5774  56
  -8  -2   7 1060.42 100.885  56
  -8   3  -5 713.696 76.9034  53
  -8  -3  -4 1317.46 128.049  42
  -8   3  -4 1369.37 133.300  53
  -8   3  -4 1287.77 128.475  86
  -8   3  -3 4936.24 259.723  52
  -8   3  -3 5662.01 299.934  86
  -8   3  -3 5656.38 294.654  53
  -8  -3  -3 5534.67 311.434  42
  -8  -3  -2 8106.33 360.165  52
  -8  -3  -2 8992.23 362.761  55
  -8   3  -2 8466.20 391.926  86
  -8   3  -2 8522.21 368.785  52
  -8   3  -2 8797.40 383.185  53
  -8  -3  -2 8829.53 358.101  81
  -8   3  -1 54890.9 960.772  53
  -8   3  -1 51647.0 1024.22  42
  -8  -3  -1 54783.6 921.904  81
  -8  -3  -1 52703.1 905.675  55
  -8   3  -1 53648.6 961.628  35
  -8   3  -1 49627.2 897.028  43
  -8   3  -1 51951.5 978.658  86
  -8  -3   0 2402.59 207.288  55
  -8  -3   0 2613.16 213.316  81
  -8   3   0 2162.62 214.410  42
  -8  -3   0 2216.96 198.026  56
  -8   3   0 2478.10 221.009  35
  -8  -3   0 2183.92 188.936  52
  -8   3   0 2260.99 210.250  86
  -8   3   0 2219.50 201.993  53
  -8   3   0 2276.38 198.129  43
  -8  -3   0 2101.24 201.342  30
  -8   3   1 6193.16 322.599  53
  -8  -3   1 5922.05 319.257  56
  -8   3   1 6482.52 348.964  35
  -8   3   1 6632.95 355.863  86
  -8  -3   1 6383.63 343.137  30
  -8   3   1 5842.91 318.333  43
  -8  -3   2 3854.44 258.231  56
  -8  -3   2 3515.75 251.988  89
  -8   3   2 3520.19 258.517  35
  -8   3   2 3695.34 259.632  43
  -8  -3   2 3545.64 236.735  63
  -8   3   3 1594.83 176.038  43
  -8  -3   3 1500.55 168.973  56
  -8  -3   3 1486.21 185.368  34
  -8  -3   3 1500.61 166.728  89
  -8  -3   3 1719.97 168.687  63
  -8   3   4 204.356 62.6362  89
  -8  -3   4 281.706 79.6872  89
  -8  -3   4 187.578 69.7023  63
  -8  -3   4 177.409 60.9572  56
  -8   3   4 125.315 69.1158  43
  -8  -3   5 18178.9 528.664  56
  -8  -3   5 18987.4 552.947  89
  -8   3   5 19570.1 551.030  43
  -8   3   6 203.168 65.1786  43
  -8  -3   6 227.874 67.0600  89
  -8  -3   6 233.872 67.0264  56
  -8  -3   7 10384.4 296.079  89
  -8  -3   7 9331.77 266.542  56
  -8   4  -4 18067.7 445.983  53
  -8   4  -4 18027.9 449.585  86
  -8  -4  -4 17824.0 428.111  42
  -8  -4  -3 8340.56 373.422  42
  -8  -4  -3 8425.94 323.860  55
  -8   4  -3 8374.42 355.739  86
  -8  -4  -3 8256.62 320.963  81
  -8   4  -3 7714.01 337.237  53
  -8   4  -2 79128.9 1051.61  52
  -8  -4  -2 79398.3 1082.73  55
  -8   4  -2 78084.7 1120.63  53
  -8  -4  -2 80727.7 1091.36  81
  -8  -4  -2 78447.9 1058.12  52
  -8   4  -2 77171.8 1143.12  86
  -8   4  -1 10563.1 404.994  43
  -8   4  -1 10880.5 435.451  53
  -8  -4  -1 10694.0 417.992  81
  -8  -4  -1 11432.0 433.369  55
  -8   4  -1 10997.1 443.791  86
  -8   4   0 12392.5 449.944  43
  -8  -4   0 11904.4 446.377  56
  -8  -4   0 12771.9 476.518  81
  -8   4   0 12172.6 460.381  53
  -8  -4   0 12693.6 484.375  30
  -8   4   0 12465.9 482.329  86
  -8   4   0 12579.3 477.937  35
  -8  -4   0 13094.0 479.111  55
  -8  -4   1 9391.45 397.694  56
  -8   4   1 10137.4 419.011  53
  -8   4   1 9830.27 428.304  35
  -8   4   1 9690.75 420.040  86
  -8   4   1 9274.10 398.102  43
  -8   4   2 3435.24 243.476  53
  -8   4   2 3403.83 249.080  35
  -8   4   2 3478.67 252.624  86
  -8  -4   2 3444.03 239.121  63
  -8  -4   2 3178.43 238.901  56
  -8  -4   2 3138.30 230.160  89
  -8   4   2 3343.45 244.181  43
  -8  -4   3 11911.5 451.613  56
  -8   4   3 12236.0 463.279  43
  -8  -4   3 12731.2 465.293  89
  -8  -4   3 12412.2 442.460  63
  -8  -4   4 3199.88 220.585  63
  -8  -4   4 3126.06 233.505  89
  -8  -4   4 3359.90 236.535  56
  -8   4   4 2933.99 224.960  43
  -8  -4   5 9225.29 342.300  63
  -8  -4   5 8766.39 355.783  56
  -8   4   5 9187.34 370.612  43
  -8  -4   5 8715.79 363.543  89
  -8  -4   6 16554.2 421.998  56
  -8   4   6 16747.7 436.928  43
  -8  -4   6 16611.5 390.050  63
  -8  -4   6 16876.3 449.421  89
  -8  -5  -4 9858.99 292.835  42
  -8   5  -4 10115.4 315.142  53
  -8  -5  -4 9949.29 278.082  55
  -8  -5  -4 10425.4 285.358  81
  -8  -5  -3 12358.5 382.750  55
  -8  -5  -3 12714.1 387.406  81
  -8  -5  -3 12481.7 432.201  42
  -8   5  -3 12686.4 411.387  53
  -8   5  -3 12110.0 410.209  86
  -8   5  -2 6520.41 321.355  53
  -8   5  -2 6333.68 321.937  86
  -8   5  -2 6681.62 304.165  87
  -8  -5  -2 6382.05 305.291  55
  -8  -5  -2 6940.34 319.135  81
  -8   5  -1 7927.49 355.425  87
  -8  -5  -1 7812.91 359.094  55
  -8   5  -1 7535.41 362.801  86
  -8  -5  -1 7440.25 347.500  81
  -8   5  -1 7916.90 369.889  53
  -8  -5   0 9875.63 399.533  56
  -8   5   0 10607.3 421.841  87
  -8  -5   0 11630.2 443.995  81
  -8  -5   0 11356.6 441.291  55
  -8   5   0 10490.4 400.934  43
  -8   5   0 10377.1 426.380  86
  -8   5   0 9739.15 412.163  53
  -8   5   1 32097.5 746.327  53
  -8  -5   1 30075.9 699.334  56
  -8   5   1 31250.6 731.679  87
  -8  -5   1 31376.6 754.185  81
  -8   5   1 31425.3 713.336  43
  -8   5   1 31860.5 732.863  86
  -8  -5   2 26189.0 649.098  63
  -8   5   2 25329.9 675.804  87
  -8   5   2 27157.5 680.013  53
  -8   5   2 27811.8 680.913  43
  -8   5   3 12036.8 446.696  43
  -8   5   3 12404.8 449.811  53
  -8  -5   3 12552.8 442.317  63
  -8  -5   3 12090.0 441.358  56
  -8  -5   3 12453.2 440.992  89
  -8  -5   4 21709.7 556.464  63
  -8   5   4 21541.4 578.287  43
  -8  -5   4 21412.9 568.145  89
  -8   5   4 21505.8 554.685  53
  -8  -5   4 20808.5 555.596  56
  -8   5   5 2965.65 205.814  43
  -8  -5   5 2597.59 192.308  89
  -8  -5   5 2480.94 178.102  63
  -8  -5   5 2860.67 192.049  56
  -8  -5   6 16345.3 375.857  63
  -8  -5   6 16387.0 370.321  56
  -8   5   6 16116.7 405.020  43
  -8  -5   6 16608.2 410.947  89
  -8  -6  -4 28744.8 439.273  55
  -8  -6  -4 28863.0 439.862  81
  -8   6  -3 6112.24 270.442  53
  -8   6  -3 6312.41 256.214  87
  -8  -6  -3 6311.25 262.976  55
  -8  -6  -3 6073.07 258.164  81
  -8   6  -3 5957.58 269.886  86
  -8  -6  -2 14537.4 446.612  55
  -8   6  -2 14468.6 457.635  53
  -8  -6  -2 14123.6 439.929  81
  -8   6  -2 13771.3 446.797  86
  -8   6  -2 14353.0 437.637  87
  -8  -6  -1 8137.76 357.004  81
  -8   6  -1 8293.65 364.278  87
  -8   6  -1 8471.87 366.020  86
  -8   6  -1 8107.35 365.842  53
  -8  -6  -1 8761.99 369.597  55
  -8  -6   0 9457.53 398.303  55
  -8   6   0 9014.80 392.936  87
  -8  -6   0 9844.13 404.530  81
  -8   6   0 9420.46 398.281  53
  -8   6   0 9087.30 378.572  86
  -8  -6   1 1944.90 191.942  55
  -8   6   1 2096.10 198.251  87
  -8   6   1 1835.13 184.756  53
  -8  -6   1 1765.20 169.247  56
  -8   6   1 1844.30 167.528  43
  -8  -6   1 2345.73 209.965  81
  -8  -6   2 12735.7 448.401  63
  -8   6   2 13151.6 470.792  53
  -8   6   2 13217.7 449.897  43
  -8  -6   2 13105.8 443.255  56
  -8   6   2 12597.9 470.440  87
  -8   6   3 2603.61 216.372  87
  -8  -6   3 2975.72 214.498  63
  -8   6   3 3031.35 216.356  43
  -8  -6   3 3155.54 215.858  56
  -8   6   3 3035.44 223.667  53
  -8   6   4 16945.1 484.057  53
  -8  -6   4 17767.8 481.884  89
  -8  -6   4 17494.5 487.459  63
  -8  -6   4 17179.9 465.701  56
  -8   6   4 17871.6 499.586  43
  -8  -6   5 4635.22 231.509  89
  -8   6   5 4391.64 218.001  53
  -8   6   5 4518.06 232.674  43
  -8  -6   5 4532.32 227.179  63
  -8   6   6 2178.53 136.662  43
  -8  -6   6 2116.72 130.215  63
  -8  -6   6 2196.65 134.825  89
  -8   7  -3 11065.3 317.193  87
  -8  -7  -3 10748.0 316.116  55
  -8  -7  -3 10960.7 319.577  81
  -8  -7  -3 11235.1 348.915  42
  -8   7  -3 11206.6 329.081  53
  -8   7  -2 19441.6 486.188  87
  -8   7  -2 18860.8 475.322  86
  -8  -7  -2 19149.6 484.221  55
  -8   7  -2 19563.0 496.753  53
  -8  -7  -2 19995.1 493.047  81
  -8   7  -1 2583.25 197.277  87
  -8  -7  -1 2727.10 202.125  55
  -8   7  -1 2698.50 189.862  86
  -8   7  -1 2878.19 210.315  53
  -8  -7  -1 2651.51 198.459  81
  -8   7   0 3680.90 248.323  87
  -8   7   0 4109.51 259.122  53
  -8  -7   0 4364.56 264.373  81
  -8  -7   0 4392.97 265.783  55
  -8   7   1 8437.80 379.268  87
  -8   7   1 8738.30 378.423  53
  -8  -7   1 8363.75 373.436  55
  -8  -7   1 8760.11 337.914  56
  -8  -7   1 8832.29 383.130  81
  -8  -7   2 2168.25 196.538  81
  -8   7   2 2067.24 191.741  87
  -8  -7   2 2042.77 189.728  55
  -8   7   2 1955.50 182.288  53
  -8  -7   3 18187.9 504.897  63
  -8   7   3 19165.4 497.875  43
  -8   7   3 18971.7 530.069  53
  -8   7   3 17573.3 530.322  87
  -8  -7   4 926.846 113.049  63
  -8   7   4 754.208 112.958  87
  -8   7   4 1026.78 120.725  43
  -8   7   4 1069.43 122.006  53
  -8  -7   5 4187.09 204.895  63
  -8   7   5 3997.55 196.044  53
  -8   7   5 4234.89 201.621  43
  -8  -8  -3 2340.45 134.585  55
  -8  -8  -3 2092.62 128.882  81
  -8   8  -2 7091.08 273.383  53
  -8   8  -2 7236.57 275.998  87
  -8  -8  -2 6962.03 267.438  81
  -8  -8  -2 7239.44 272.685  55
  -8   8  -1 3135.44 203.569  53
  -8   8  -1 3212.79 208.612  87
  -8  -8  -1 3066.28 199.431  81
  -8  -8  -1 3150.34 200.655  55
  -8   8   0 1098.98 131.758  87
  -8  -8   0 1051.68 125.196  81
  -8  -8   0 1174.66 134.683  55
  -8   8   0 1050.15 128.317  53
  -8   8   1 5777.43 291.956  53
  -8   8   1 5471.48 291.809  87
  -8  -8   1 5672.62 290.344  81
  -8  -8   1 5329.44 279.277  55
  -8   8   2 11749.0 421.300  87
  -8   8   2 12647.3 425.154  53
  -8  -8   2 13377.7 429.639  55
  -8  -8   2 13188.6 426.313  81
  -8  -8   3 9417.88 355.879  81
  -8  -8   3 9301.75 353.035  55
  -8   8   3 9297.56 362.439  87
  -8   8   3 9475.59 353.454  53
  -8  -8   4 12210.5 360.844  55
  -8   8   4 14988.5 401.642  53
  -8  -8   4 15277.4 396.602  63
  -8  -8   4 12308.5 364.211  81
  -8   8   4 13821.4 405.315  87
  -8  -8   5 3897.67 174.172  63
  -8   8   5 3774.73 179.797  87
  -8  -9  -2 428.163 62.4572  81
  -8  -9  -2 428.253 66.2994  55
  -8   9  -2 477.517 63.1174  53
  -8   9  -2 474.076 68.3880  87
  -8   9  -1 5953.15 242.296  53
  -8   9  -1 6054.02 252.950  87
  -8  -9  -1 6397.99 248.272  81
  -8  -9  -1 5842.65 238.422  55
  -8  -9   0 4531.64 223.559  81
  -8  -9   0 4271.12 218.312  55
  -8   9   0 4253.05 220.754  53
  -8   9   0 3917.28 219.808  87
  -8  -9   1 16173.8 424.984  55
  -8   9   1 16296.0 443.782  53
  -8  -9   1 17157.7 438.071  81
  -8   9   2 5675.36 260.727  53
  -8   9   2 5566.77 267.549  87
  -8  -9   2 5856.33 250.497  81
  -8  -9   2 5662.06 246.878  55
  -8  -9   3 18151.1 411.669  55
  -8   9   3 19628.1 469.455  87
  -8  -9   3 17258.6 402.906  81
  -8   9   3 19903.9 457.587  53
  -8   9   4 3350.09 167.197  53
  -8   9   4 3188.35 171.533  87
  -8 -10   0 11998.7 290.709  81
  -8  10   0 11950.6 307.251  53
  -8 -10   0 11447.6 284.940  55
  -8  10   0 11462.6 319.236  87
  -8  10   1 3187.97 179.690  87
  -8  10   1 3346.01 175.763  53
  -8 -10   1 3352.31 158.459  55
  -8 -10   1 3356.65 157.382  81
  -8  10   2 11129.1 308.712  53
  -8  10   2 10701.9 315.618  87
  -7   0  -6 14628.7 347.046  40
  -7   0  -5-8.69672 55.4795  53
  -7   0  -4 4342.07 269.779  53
  -7   0  -4 4310.99 275.046  42
  -7   0  -3 30.8755 62.1793  42
  -7   0  -3-116.986 61.8417  30
  -7   0  -3 68.9972 56.4503  52
  -7   0  -3 32.7674 65.5178  53
  -7   0  -3 16.9112 41.7023  86
  -7   0  -2 36444.1 766.520  53
  -7   0  -2 35915.7 777.904  52
  -7   0  -2 36171.2 799.571  86
  -7   0  -2 35059.6 786.394  30
  -7   0  -2 34944.1 778.297  74
  -7   0  -2 35446.7 843.370  42
  -7   0  -1-11.8199 54.8421  35
  -7   0  -1 27.4662 46.2153  74
  -7   0   0 3982.93 263.392  74
  -7   0   0 4179.64 264.205  30
  -7   0   0 3952.71 273.885  35
  -7   0   0 3923.84 268.549  77
  -7   0   1 62.9547 50.8328  30
  -7   0   1 0.29311 56.4576  35
  -7   0   1 25.1875 46.7809  74
  -7   0   1 25.2924 49.7310  77
  -7   0   2 1442.48 155.854  74
  -7   0   2 1629.88 182.107  77
  -7   0   2 1503.56 175.589  35
  -7   0   3 95.9486 58.6359  77
  -7   0   3 37.4542 68.2916  34
  -7   0   4 22939.2 641.032  89
  -7   0   4 23694.0 714.749  34
  -7   0   4 21695.8 647.296  77
  -7   0   4 23716.0 625.919  43
  -7   0   4 23843.1 656.424  41
  -7   0   5-21.0656 67.1609  89
  -7   0   5 110.018 59.5362  43
  -7   0   5 138.333 68.6133  41
  -7   0   5 62.8539 59.5030  34
  -7   0   6 5299.24 306.744  41
  -7   0   6 5620.44 309.067  89
  -7   0   7 32.4556 49.1393  41
  -7   0   7 82.8522 45.4549  89
  -7   1  -6 11643.1 305.580  40
  -7   1  -6 11839.6 316.227  53
  -7  -1  -6 12067.5 311.234  40
  -7  -1  -5 4282.91 237.817  53
  -7   1  -5 4919.64 262.769  53
  -7   1  -4 9391.22 394.580  53
  -7   1  -4 8985.94 394.288  42
  -7  -1  -4 8799.65 376.292  53
  -7  -1  -4 9078.90 396.601  42
  -7   1  -4 9031.20 378.138  86
  -7   1  -3 16599.0 545.363  86
  -7  -1  -3 16703.6 540.308  30
  -7  -1  -3 17779.5 545.396  53
  -7   1  -3 16448.0 574.227  42
  -7   1  -3 16382.3 526.029  52
  -7  -1  -3 16149.5 575.989  42
  -7  -1  -3 17176.2 542.197  52
  -7   1  -3 16057.2 527.452  53
  -7   1  -3 17268.4 550.918  30
  -7   1  -2 965.855 135.265  53
  -7  -1  -2 982.097 134.041  86
  -7   1  -2 869.433 131.132  52
  -7  -1  -2 934.283 131.308  52
  -7  -1  -2 878.966 128.622  74
  -7   1  -2 1021.66 139.811  30
  -7   1  -2 994.840 149.501  42
  -7  -1  -2 1030.93 139.734  30
  -7   1  -2 969.876 138.487  86
  -7   1  -2 1061.05 139.789  35
  -7   1  -1 5389.14 312.121  35
  -7  -1  -1 5230.19 305.154  30
  -7   1  -1 5520.27 307.362  30
  -7  -1  -1 4896.75 297.250  74
  -7   1  -1 4947.09 294.342  74
  -7  -1   0 4470.58 281.047  77
  -7   1   0 4347.00 271.714  74
  -7   1   0 4290.87 282.680  35
  -7  -1   0 4038.23 267.062  74
  -7  -1   0 3884.51 276.643  35
  -7   1   0 4739.07 274.643  30
  -7  -1   0 4076.06 266.993  30
  -7   1   1 13115.3 464.372  74
  -7  -1   1 12885.3 457.011  30
  -7  -1   1 12679.3 487.937  77
  -7  -1   1 12371.5 482.080  35
  -7  -1   1 11887.9 449.689  74
  -7   1   1 12567.6 476.121  35
  -7   1   2 11113.1 454.261  35
  -7   1   2 11350.5 467.003  77
  -7  -1   2 11642.6 424.450  30
  -7  -1   2 11666.4 478.845  77
  -7  -1   2 10642.5 427.711  74
  -7   1   3 42051.7 902.909  77
  -7  -1   3 41821.2 910.760  77
  -7   1   3 42598.2 896.309  34
  -7  -1   3 42110.7 915.356  34
  -7   1   4 14202.5 509.533  41
  -7  -1   4 14201.4 504.890  41
  -7  -1   4 14782.1 570.364  34
  -7   1   4 14659.4 557.720  34
  -7   1   4 14164.2 495.005  43
  -7  -1   4 13961.2 502.450  89
  -7   1   4 13750.0 496.109  89
  -7  -1   4 13828.7 519.248  77
  -7   1   5 9954.43 420.584  89
  -7   1   5 10663.9 485.540  34
  -7   1   5 9598.84 409.070  43
  -7  -1   5 9974.18 431.230  41
  -7  -1   5 9551.57 420.057  89
  -7   1   5 9615.97 426.008  41
  -7  -1   5 10455.4 489.455  34
  -7   1   6 15256.8 489.975  89
  -7  -1   6 16404.4 522.936  89
  -7   1   6 15818.5 523.864  41
  -7  -1   6 15615.8 509.728  41
  -7   1   6 16243.9 499.864  43
  -7   1   7 1156.25 133.251  41
  -7   1   7 965.281 110.027  43
  -7  -1   7 1122.47 127.790  89
  -7  -1   7 1013.73 124.332  41
  -7  -2  -6 566.729 68.1511  40
  -7   2  -6 475.862 70.6973  53
  -7   2  -6 554.880 68.5194  40
  -7  -2  -5 4657.01 240.186  53
  -7   2  -5 4814.05 257.791  53
  -7   2  -4 7736.34 356.060  86
  -7   2  -4 7564.13 354.967  53
  -7  -2  -4 7616.40 341.364  53
  -7  -2  -4 7694.47 364.023  42
  -7   2  -3 3724.89 260.021  53
  -7   2  -3 3907.99 256.293  52
  -7  -2  -3 3727.38 255.074  52
  -7  -2  -3 3406.65 271.546  42
  -7  -2  -3 3503.08 249.168  30
  -7   2  -3 3649.88 262.694  86
  -7   2  -3 3625.07 252.254  30
  -7   2  -3 3737.05 276.073  42
  -7   2  -2 10893.1 437.404  53
  -7   2  -2 10690.7 431.721  30
  -7  -2  -2 12200.2 454.749  52
  -7  -2  -2 10636.6 430.867  74
  -7   2  -2 11646.0 464.812  86
  -7   2  -2 11633.5 440.696  35
  -7   2  -2 11036.4 430.340  52
  -7   2  -2 11338.0 480.615  42
  -7  -2  -2 10780.1 444.272  30
  -7   2  -1 2468.16 212.586  74
  -7  -2  -1 2170.26 209.066  74
  -7  -2  -1 2477.11 214.629  30
  -7   2  -1 2549.07 218.083  35
  -7   2  -1 2451.08 202.480  30
  -7   2   0 13131.1 469.314  74
  -7  -2   0 12869.8 474.320  30
  -7   2   0 12515.0 475.015  35
  -7  -2   0 13547.0 486.002  74
  -7  -2   0 12963.8 478.893  77
  -7   2   1 34021.6 733.715  74
  -7  -2   1 33192.1 792.333  77
  -7   2   1 33914.2 776.878  35
  -7  -2   1 35403.0 780.909  74
  -7  -2   1 33895.7 755.274  30
  -7  -2   2 21750.9 622.925  34
  -7   2   2 20858.8 613.072  35
  -7  -2   2 20885.6 643.194  77
  -7   2   3 7909.09 369.557  89
  -7  -2   3 7690.93 358.193  56
  -7  -2   3 7562.77 361.937  89
  -7   2   3 7231.41 352.621  43
  -7   2   3 8521.38 388.401  41
  -7  -2   3 7905.92 406.009  34
  -7   2   3 7743.94 387.181  77
  -7  -2   3 8099.68 404.342  77
  -7   2   3 8049.54 393.274  34
  -7   2   4 7344.97 360.829  89
  -7  -2   4 7318.10 357.622  41
  -7   2   4 7593.70 400.387  34
  -7   2   4 6796.05 355.720  41
  -7  -2   4 6823.06 373.995  77
  -7  -2   4 6501.29 347.647  89
  -7   2   4 6910.31 352.535  43
  -7  -2   4 6997.54 398.481  34
  -7  -2   5 11704.6 454.846  41
  -7   2   5 11660.5 445.941  89
  -7  -2   5 11392.6 457.344  89
  -7   2   5 11811.6 467.189  41
  -7   2   5 10530.6 430.750  43
  -7  -2   6 2492.03 203.482  41
  -7   2   6 2448.64 201.936  43
  -7   2   6 2558.13 214.977  41
  -7  -2   6 2174.24 197.855  89
  -7  -2   7 6672.68 295.838  89
  -7   2   7 6742.21 280.379  43
  -7  -2   7 6905.33 289.615  41
  -7   2   7 7029.46 308.532  41
  -7   3  -5 6505.40 270.735  40
  -7   3  -5 6983.32 298.683  53
  -7  -3  -5 6687.37 275.742  40
  -7   3  -4 2062.87 190.939  53
  -7   3  -4 2018.26 187.910  86
  -7  -3  -4 2226.93 194.341  42
  -7   3  -3 613.250 114.226  86
  -7  -3  -3 676.085 111.457  52
  -7  -3  -3 480.697 99.5340  81
  -7   3  -3 740.817 124.402  53
  -7  -3  -3 751.842 111.462  55
  -7   3  -3 596.250 102.352  52
  -7  -3  -2 531.048 107.043  30
  -7   3  -2 442.034 99.1802  86
  -7   3  -2 492.331 102.223  53
  -7  -3  -2 601.637 95.5758  81
  -7   3  -2 562.582 104.547  52
  -7  -3  -2 505.208 99.5966  52
  -7   3  -2 522.058 104.850  35
  -7  -3  -2 404.598 89.6290  74
  -7  -3  -2 605.246 102.451  55
  -7   3  -2 504.241 113.877  42
  -7  -3  -1 22989.8 612.630  81
  -7  -3  -1 24564.0 657.459  74
  -7   3  -1 24881.3 702.193  42
  -7   3  -1 24370.2 652.454  35
  -7  -3  -1 24756.4 628.925  52
  -7   3  -1 24319.7 642.564  53
  -7   3  -1 24034.9 643.029  74
  -7   3  -1 23962.0 620.518  43
  -7  -3  -1 23119.7 653.707  30
  -7   3  -1 24168.2 666.411  86
  -7   3  -1 24052.5 621.305  30
  -7  -3  -1 23155.3 609.173  56
  -7  -3  -1 22687.9 609.867  55
  -7  -3   0 14417.0 510.705  30
  -7  -3   0 14608.5 514.781  77
  -7  -3   0 14571.3 511.315  74
  -7   3   0 15152.7 523.327  35
  -7   3   0 14721.0 493.756  74
  -7   3   1 70203.3 1126.79  35
  -7  -3   1 69934.0 1119.45  74
  -7  -3   1 69494.6 1107.14  30
  -7  -3   1 70580.1 1162.49  77
  -7  -3   2 44151.6 944.945  77
  -7   3   2 45190.3 901.974  35
  -7  -3   2 45487.7 916.699  34
  -7   3   2 44505.0 889.229  78
  -7   3   3 754.436 121.320  89
  -7  -3   3 563.893 104.354  89
  -7  -3   3 953.429 148.147  34
  -7  -3   3 554.677 99.9694  56
  -7   3   3 564.951 112.280  34
  -7  -3   3 724.438 127.397  77
  -7  -3   3 517.337 98.5171  63
  -7   3   3 822.322 129.958  78
  -7   3   3 828.917 117.921  43
  -7  -3   4 1943.09 189.678  89
  -7   3   4 1793.26 185.497  41
  -7  -3   4 1793.64 205.539  34
  -7  -3   4 1956.06 188.904  56
  -7   3   4 2032.59 197.118  43
  -7   3   4 1873.57 200.988  34
  -7  -3   4 2022.49 183.045  63
  -7  -3   5 10655.4 437.739  89
  -7   3   5 11097.4 442.291  43
  -7  -3   5 10864.1 403.238  63
  -7   3   5 11106.1 451.549  41
  -7   3   6 474.534 103.795  41
  -7   3   6 388.608 87.9440  43
  -7  -3   6 394.278 99.7660  89
  -7  -3   6 414.104 80.0274  63
  -7  -3   7 18507.0 478.694  89
  -7   3   7 17927.9 467.565  41
  -7   3   7 18482.6 458.836  43
  -7  -3   7 17688.1 447.322  56
  -7   4  -5 573.316 89.8220  53
  -7  -4  -5 528.913 77.3180  55
  -7  -4  -5 521.936 76.8286  81
  -7  -4  -5 404.630 67.5602  40
  -7  -4  -4 1609.32 159.600  42
  -7   4  -4 1362.20 155.052  86
  -7   4  -4 1662.43 152.446  87
  -7  -4  -4 1314.42 136.924  81
  -7   4  -4 1442.56 159.029  53
  -7  -4  -4 1447.38 147.038  55
  -7  -4  -3 471.281 93.6539  55
  -7   4  -3 250.827 80.8358  86
  -7   4  -3 358.581 95.3437  53
  -7   4  -3 356.865 84.9876  87
  -7  -4  -3 418.300 97.0699  81
  -7   4  -2 8279.18 395.943  86
  -7   4  -2 7631.85 354.563  30
  -7   4  -2 8528.39 378.862  87
  -7   4  -2 8394.89 363.543  52
  -7   4  -2 8070.45 369.138  35
  -7   4  -2 8244.00 387.039  53
  -7  -4  -2 8165.55 366.414  52
  -7  -4  -2 8415.70 391.539  30
  -7  -4  -2 8535.76 380.789  81
  -7  -4  -2 8627.49 382.708  55
  -7  -4  -1 13512.8 500.012  30
  -7  -4  -1 13652.7 495.575  74
  -7   4  -1 14258.5 516.960  86
  -7   4  -1 13559.9 480.045  74
  -7   4  -1 13390.6 484.807  87
  -7   4  -1 13609.1 462.753  43
  -7  -4  -1 14158.4 493.229  55
  -7   4  -1 13895.6 494.862  78
  -7   4  -1 13832.7 496.858  35
  -7  -4  -1 14468.4 498.873  81
  -7   4  -1 13975.4 501.529  53
  -7  -4  -1 12949.5 465.227  56
  -7   4   0 129474. 1519.35  86
  -7   4   0 135002. 1541.32  78
  -7   4   0 126513. 1420.98  43
  -7  -4   0 136422. 1513.20  81
  -7  -4   0 134209. 1565.36  30
  -7   4   0 134457. 1566.34  35
  -7   4   0 132380. 1500.40  53
  -7  -4   0 124980. 1418.49  56
  -7  -4   0 129249. 1521.42  74
  -7  -4   1 16457.7 574.591  77
  -7  -4   1 16859.0 556.861  30
  -7   4   1 17653.1 569.598  35
  -7  -4   1 16093.4 501.758  63
  -7  -4   1 15177.2 519.277  37
  -7  -4   1 15608.0 504.006  56
  -7   4   1 16170.9 549.438  78
  -7  -4   2 24333.8 667.857  37
  -7  -4   2 26429.1 742.022  77
  -7   4   2 26396.6 663.713  43
  -7   4   2 25824.8 703.178  78
  -7  -4   2 26026.1 650.990  89
  -7   4   2 25184.9 656.678  53
  -7  -4   2 27474.5 726.657  34
  -7  -4   2 24646.7 621.585  63
  -7  -4   2 26106.5 658.177  56
  -7   4   2 26634.6 698.910  35
  -7  -4   3 2775.78 221.761  89
  -7  -4   3 2679.52 218.136  56
  -7   4   3 3136.10 231.740  53
  -7   4   3 2773.92 223.257  43
  -7  -4   3 2581.76 204.467  63
  -7   4   3 2836.15 234.212  34
  -7   4   3 3078.49 250.143  78
  -7  -4   3 3116.49 263.171  34
  -7  -4   3 2847.86 247.263  77
  -7  -4   3 2680.51 227.941  37
  -7   4   4 5696.46 340.471  34
  -7  -4   4 5240.55 304.911  89
  -7   4   4 5656.57 322.878  43
  -7  -4   4 5506.35 299.228  63
  -7   4   4 5633.55 321.118  41
  -7  -4   4 5641.86 314.926  56
  -7  -4   4 6146.21 375.941  34
  -7  -4   5 8346.98 358.207  63
  -7  -4   5 8499.32 377.121  56
  -7  -4   5 8398.06 380.601  89
  -7   4   5 8778.10 391.055  41
  -7   4   5 7482.21 363.123  43
  -7  -4   6 5964.52 306.593  89
  -7  -4   6 5933.22 279.243  63
  -7   4   6 6053.95 302.566  43
  -7  -4   6 6306.19 302.857  56
  -7   4   6 6000.28 303.038  41
  -7  -4   7 4855.54 237.161  89
  -7  -4   7 4599.12 203.073  63
  -7   4   7 4618.20 224.835  43
  -7  -4   7 4800.28 218.363  56
  -7  -5  -5 1793.25 128.615  81
  -7  -5  -5 1833.25 127.949  55
  -7   5  -5 1791.71 126.639  87
  -7   5  -5 1807.55 139.678  53
  -7   5  -4 1169.55 139.338  86
  -7   5  -4 1104.32 132.044  53
  -7  -5  -4 1500.51 147.516  81
  -7  -5  -4 1033.20 129.621  42
  -7   5  -4 1230.51 133.264  87
  -7  -5  -4 1536.92 147.516  55
  -7  -5  -3 10069.7 401.816  81
  -7  -5  -3 10154.9 404.664  55
  -7   5  -3 10015.8 413.273  53
  -7   5  -3 10516.5 414.458  87
  -7   5  -3 10391.0 427.967  86
  -7  -5  -2 16322.6 527.560  55
  -7  -5  -2 15889.3 525.155  30
  -7   5  -2 16226.2 540.622  53
  -7  -5  -2 17395.4 543.512  81
  -7   5  -2 16490.9 549.325  86
  -7   5  -2 16682.7 539.471  87
  -7   5  -1 8644.82 393.571  35
  -7  -5  -1 8811.86 396.303  55
  -7   5  -1 8599.60 398.385  87
  -7   5  -1 8427.90 394.933  86
  -7  -5  -1 8540.25 400.169  30
  -7  -5  -1 8536.08 388.099  81
  -7  -5  -1 8418.30 412.588  44
  -7   5  -1 8657.81 398.198  53
  -7   5   0 18037.2 579.600  35
  -7  -5   0 17614.4 536.078  56
  -7   5   0 16705.2 516.355  43
  -7   5   0 18303.9 588.045  78
  -7  -5   0 18238.8 574.408  81
  -7  -5   0 17073.4 570.044  44
  -7  -5   0 18855.2 583.178  55
  -7   5   0 17436.5 560.955  53
  -7  -5   0 18078.8 583.408  30
  -7   5   0 17670.5 571.503  87
  -7   5   0 17495.2 558.356  86
  -7  -5   1 39609.5 803.635  56
  -7  -5   1 38268.2 786.931  63
  -7  -5   1 36774.5 807.610  37
  -7   5   1 38505.0 829.987  53
  -7   5   1 39569.8 854.171  35
  -7   5   1 39714.9 868.513  78
  -7   5   1 40047.9 806.729  43
  -7  -5   1 36688.9 817.881  44
  -7  -5   1 41079.9 905.754  77
  -7   5   1 36954.8 830.088  87
  -7   5   2 5855.56 343.278  78
  -7  -5   2 6070.38 315.874  63
  -7   5   2 6052.81 339.110  35
  -7  -5   2 5265.60 319.101  37
  -7   5   2 6120.03 320.719  43
  -7   5   2 5696.38 321.540  53
  -7  -5   2 6506.39 375.983  77
  -7  -5   2 5879.89 315.449  56
  -7  -5   3 3946.74 298.593  34
  -7   5   3 3920.46 267.394  53
  -7  -5   3 3959.29 282.739  37
  -7   5   3 3773.25 259.933  43
  -7  -5   3 4126.01 270.058  56
  -7  -5   3 4124.56 266.412  89
  -7  -5   3 3830.92 254.375  63
  -7   5   3 3845.98 268.201  34
  -7   5   4 21393.2 607.778  53
  -7  -5   4 22525.0 618.772  89
  -7  -5   4 22321.1 600.245  63
  -7  -5   4 21043.5 636.033  37
  -7   5   4 23040.7 632.755  43
  -7  -5   4 22531.7 615.558  56
  -7  -5   5 2445.89 199.828  63
  -7   5   5 2471.41 200.779  53
  -7  -5   5 2809.39 219.003  89
  -7  -5   5 2864.36 212.700  56
  -7   5   5 2847.21 218.738  43
  -7  -5   6 21512.3 548.667  89
  -7   5   6 21682.3 548.103  43
  -7  -5   6 23129.7 528.987  56
  -7  -5   6 22421.5 526.897  63
  -7  -5   7 4298.41 210.242  89
  -7   5   7 3859.19 195.022  43
  -7  -5   7 4169.50 189.022  63
  -7  -6  -5 292.724 54.2983  81
  -7   6  -5 244.261 48.6193  87
  -7  -6  -5 289.367 54.0139  55
  -7   6  -5 288.187 55.6730  53
  -7   6  -4 15009.5 434.804  53
  -7  -6  -4 15593.2 434.609  42
  -7   6  -4 15205.8 416.189  50
  -7  -6  -4 14730.1 419.980  55
  -7   6  -4 15377.8 433.520  87
  -7  -6  -4 15528.3 430.903  81
  -7   6  -3 2491.38 204.494  53
  -7   6  -3 2330.70 182.313  50
  -7   6  -3 2337.30 199.186  86
  -7  -6  -3 2523.47 203.555  55
  -7   6  -3 2605.92 208.721  87
  -7  -6  -3 2414.25 198.745  81
  -7   6  -2 48151.8 909.068  53
  -7   6  -2 48335.8 914.525  86
  -7  -6  -2 47596.3 894.909  81
  -7  -6  -2 48310.9 902.085  55
  -7   6  -2 48930.0 921.437  87
  -7  -6  -1 20456.2 607.531  30
  -7  -6  -1 21344.9 613.673  55
  -7   6  -1 21154.2 608.376  35
  -7  -6  -1 19601.7 625.479  44
  -7  -6  -1 20888.9 607.537  81
  -7   6  -1 20004.1 602.585  53
  -7   6  -1 20571.9 621.307  87
  -7   6  -1 20355.7 600.110  86
  -7  -6   0 31368.9 753.441  55
  -7   6   0 28392.4 736.549  87
  -7   6   0 29496.1 731.637  53
  -7  -6   0 29355.3 685.680  56
  -7   6   0 28102.7 728.668  35
  -7  -6   0 30025.5 738.208  81
  -7  -6   0 28168.0 739.793  44
  -7  -6   1 3942.87 275.138  44
  -7   6   1 3892.96 279.573  87
  -7  -6   1 4142.99 278.991  37
  -7   6   1 3935.68 272.021  53
  -7   6   1 4273.44 282.176  35
  -7  -6   1 4012.08 261.396  63
  -7  -6   1 4290.90 266.243  56
  -7   6   2 61476.1 1062.28  35
  -7   6   2 62840.9 1076.09  53
  -7  -6   2 62475.2 1017.03  63
  -7   6   2 62867.2 1012.87  43
  -7  -6   3 5095.20 295.501  63
  -7  -6   3 5455.80 299.670  56
  -7   6   3 5384.68 313.648  53
  -7  -6   3 4949.22 315.116  37
  -7   6   3 5561.32 307.453  43
  -7  -6   4 22428.4 601.151  63
  -7   6   4 22594.1 610.337  43
  -7   6   4 22091.5 616.355  53
  -7  -6   4 23881.4 614.006  89
  -7  -6   5 4698.91 264.739  63
  -7  -6   5 5049.89 276.582  89
  -7   6   5 4951.33 275.047  53
  -7   6   5 5135.04 279.765  43
  -7  -6   6 6752.85 280.148  63
  -7  -6   6 7124.30 294.824  89
  -7   6   6 6625.99 285.733  43
  -7   6   6 6207.81 264.492  53
  -7   7  -4 5274.46 233.853  53
  -7  -7  -4 5431.51 239.798  55
  -7  -7  -4 5060.08 229.801  81
  -7   7  -4 5336.25 242.109  87
  -7   7  -4 5246.38 231.632  50
  -7   7  -3 16807.0 483.534  53
  -7   7  -3 16587.1 491.591  87
  -7  -7  -3 16415.6 476.820  55
  -7   7  -3 16692.5 486.625  86
  -7   7  -3 16488.5 466.422  50
  -7  -7  -3 16889.8 482.350  81
  -7  -7  -2 129.831 81.5723  81
  -7   7  -2 243.529 82.6802  53
  -7   7  -2 206.147 67.3935  50
  -7  -7  -2 27.5938 56.9551  48
  -7   7  -2 22.5514 57.4082  87
  -7  -7  -2 132.260 69.7724  55
  -7   7  -2 160.970 62.6916  86
  -7   7  -1 20797.0 618.303  87
  -7   7  -1 19537.8 560.589  86
  -7  -7  -1 19396.5 612.876  44
  -7   7  -1 21151.2 605.561  53
  -7  -7  -1 20696.4 597.043  55
  -7  -7  -1 20876.2 597.789  81
  -7  -7   0 6078.92 332.146  55
  -7   7   0 5267.23 325.181  87
  -7  -7   0 5321.45 324.205  44
  -7  -7   0 5860.61 326.086  81
  -7   7   0 6022.61 332.821  53
  -7  -7   1 10438.4 433.370  37
  -7   7   1 11157.4 452.413  53
  -7  -7   1 10768.3 448.237  44
  -7  -7   1 10920.9 428.798  63
  -7  -7   1 11259.3 458.705  55
  -7  -7   1 11192.5 458.180  81
  -7   7   1 10873.4 465.863  87
  -7   7   1 11125.8 455.739  35
  -7  -7   2 6892.96 364.470  37
  -7   7   2 7699.53 378.922  53
  -7  -7   2 8006.20 367.186  63
  -7  -7   3 15475.1 500.267  63
  -7   7   3 14980.3 516.954  53
  -7   7   3 16167.7 500.830  43
  -7   7   4 3465.79 229.943  43
  -7  -7   4 3846.16 245.133  63
  -7   7   4 3883.05 258.119  53
  -7  -7   4 3381.90 249.078  37
  -7  -7   5 13892.2 415.725  89
  -7   7   5 12739.7 420.101  53
  -7   7   5 13259.4 416.790  43
  -7  -7   5 13783.4 428.149  63
  -7   7   6 1688.73 130.755  53
  -7  -7   6 1766.62 137.190  63
  -7  -7   6 1706.58 129.980  89
  -7   7   6 1595.52 129.579  43
  -7   8  -4 1803.96 127.542  87
  -7  -8  -4 1724.52 123.613  81
  -7  -8  -4 1675.00 121.423  55
  -7   8  -4 1620.04 116.185  50
  -7   8  -3 4837.91 253.034  87
  -7   8  -3 5006.91 244.121  50
  -7  -8  -3 5103.81 253.804  81
  -7  -8  -3 4690.89 244.741  55
  -7   8  -3 5505.91 252.946  53
  -7  -8  -2 6108.47 300.177  81
  -7   8  -2 6159.86 312.175  87
  -7   8  -2 6151.19 297.991  50
  -7  -8  -2 6466.85 309.346  55
  -7   8  -2 6177.20 301.922  53
  -7  -8  -2 5873.11 289.600  48
  -7   8  -2 6449.47 293.740  86
  -7   8  -1 1380.33 157.457  53
  -7  -8  -1 1521.07 165.545  81
  -7  -8  -1 1208.66 150.466  55
  -7   8  -1 1134.97 152.760  87
  -7  -8  -1 1148.82 152.076  44
  -7   8  -1 1281.88 146.735  50
  -7  -8   0 12459.7 481.560  44
  -7   8   0 12386.3 477.235  87
  -7   8   0 13092.5 461.678  50
  -7  -8   0 13088.6 469.172  81
  -7  -8   0 13472.0 477.193  55
  -7   8   0 13570.9 478.717  53
  -7  -8   1 5073.31 304.131  44
  -7   8   1 4890.42 308.864  87
  -7  -8   1 5635.49 317.142  55
  -7  -8   1 4763.45 286.834  37
  -7  -8   1 5435.92 311.000  81
  -7   8   1 5114.13 302.336  53
  -7  -8   2 7128.22 356.942  55
  -7  -8   2 7170.06 359.077  81
  -7   8   2 6486.40 357.504  87
  -7   8   2 7252.34 358.496  53
  -7  -8   2 7732.53 349.844  63
  -7  -8   2 6863.78 353.022  37
  -7  -8   3 260.803 76.0786  63
  -7  -8   3 145.104 64.7072  37
  -7   8   3 162.312 68.1673  53
  -7  -8   4 5555.67 302.008  37
  -7  -8   4 6076.77 294.611  63
  -7   8   4 5539.67 294.765  53
  -7   8   5 999.008 117.025  53
  -7   8   5 1261.24 116.547  43
  -7  -8   5 1305.15 129.466  63
  -7  -8   6 10588.8 286.689  63
  -7   9  -3 1918.83 137.072  50
  -7  -9  -3 2030.72 140.133  81
  -7   9  -3 1892.54 126.643  53
  -7   9  -3 2046.79 148.537  87
  -7  -9  -3 1779.93 135.753  55
  -7   9  -2 937.185 110.752  53
  -7   9  -2 893.026 115.942  87
  -7  -9  -2 839.226 106.246  55
  -7   9  -2 803.004 106.625  50
  -7  -9  -2 945.310 112.051  81
  -7   9  -1 20570.2 536.153  50
  -7  -9  -1 19218.5 557.735  44
  -7  -9  -1 20317.5 525.296  81
  -7   9  -1 20377.9 563.041  87
  -7   9  -1 21099.3 537.550  53
  -7  -9  -1 20438.1 529.496  55
  -7  -9   0 1020.65 137.221  44
  -7   9   0 900.356 130.645  87
  -7   9   0 1001.15 127.574  53
  -7   9   0 906.678 121.882  50
  -7  -9   0 1017.71 129.452  55
  -7  -9   0 1090.38 134.902  81
  -7  -9   1 7026.58 339.018  44
  -7  -9   1 8056.43 349.221  55
  -7  -9   1 8064.24 348.439  81
  -7  -9   1 6703.88 321.070  37
  -7   9   1 7675.59 341.809  50
  -7   9   1 7749.92 369.331  87
  -7   9   1 7803.97 354.285  53
  -7   9   2 652.531 111.096  53
  -7   9   2 884.990 118.216  50
  -7  -9   2 890.739 125.736  37
  -7  -9   2 1083.76 123.625  81
  -7   9   2 686.266 114.486  87
  -7  -9   2 924.298 125.477  55
  -7  -9   3 9613.38 369.870  81
  -7  -9   3 9671.26 360.223  63
  -7  -9   3 9228.07 385.671  37
  -7   9   3 9612.81 397.598  87
  -7   9   3 9947.33 385.235  53
  -7  -9   3 9622.26 371.174  55
  -7  -9   4 5037.43 244.083  63
  -7   9   4 4504.88 258.384  87
  -7  -9   4 4827.08 259.749  37
  -7   9   4 4645.26 248.919  53
  -7  -9   5 21382.1 430.295  63
  -7   9   5 19287.1 428.363  53
  -7 -10  -2 4292.92 196.851  55
  -7 -10  -2 4274.03 194.320  81
  -7  10  -2 3936.23 202.986  87
  -7  10  -2 3768.98 191.783  50
  -7  10  -1 3585.56 215.694  87
  -7 -10  -1 3508.26 220.378  44
  -7  10  -1 3624.55 198.752  53
  -7  10  -1 3493.85 203.916  50
  -7 -10  -1 3590.23 199.478  81
  -7 -10  -1 3506.69 195.767  55
  -7  10   0 37927.9 692.148  50
  -7 -10   0 39648.3 670.983  55
  -7  10   0 39293.3 689.599  53
  -7 -10   0 39673.1 672.129  81
  -7  10   0 38339.6 727.487  87
  -7  10   1 480.818 85.3352  50
  -7 -10   1 424.375 76.4933  81
  -7 -10   1 433.027 82.7048  44
  -7 -10   1 318.377 70.6011  37
  -7 -10   1 308.980 68.4430  55
  -7  10   1 424.635 82.0340  53
  -7  10   1 313.036 80.5314  87
  -7 -10   2 15129.5 450.380  37
  -7  10   2 16180.1 456.344  53
  -7  10   2 16283.6 480.777  87
  -7  10   2 16363.1 443.925  50
  -7  10   3 3260.95 201.949  53
  -7 -10   3 2972.27 199.850  37
  -7  10   3 3274.86 210.868  87
  -7  10   4 3071.54 186.079  87
  -7 -10   4 3022.72 182.667  37
  -7  10   4 2999.47 173.751  53
  -7  11  -1 3383.75 174.530  87
  -7  11  -1 3325.25 170.210  50
  -7  11   0 2925.42 170.156  50
  -7 -11   0 2705.87 174.074  44
  -7  11   0 3082.89 182.018  87
  -7  11   0 3012.16 159.384  53
  -7  11   1 16715.1 426.722  87
  -7  11   1 16519.8 388.789  53
  -7  11   1 16152.0 397.070  50
  -7 -11   1 16381.4 399.763  44
  -7  11   2 19576.0 453.955  87
  -7  11   2 20304.0 421.111  50
  -7  11   3 17930.4 380.714  53
  -7  11   3 17464.8 395.566  87
  -6   0  -6 331.932 79.0043  53
  -6   0  -6 312.546 78.0022  40
  -6   0  -5 62.5730 62.0050  53
  -6   0  -4 19795.9 590.901  30
  -6   0  -4 20739.7 612.579  53
  -6   0  -4 20010.5 588.088  52
  -6   0  -3-111.911 58.6399  74
  -6   0  -3 31.6623 48.3215  30
  -6   0  -2 15978.4 507.258  74
  -6   0  -2 15602.9 495.439  35
  -6   0  -2 16856.6 527.802  30
  -6   0  -1-3.01399 39.7004  74
  -6   0  -1 28.2257 34.1771  30
  -6   0   0 40520.0 751.017  30
  -6   0   0 41172.6 768.746  74
  -6   0   0 40942.5 791.370  35
  -6   0   1 23.8309 34.5948  30
  -6   0   1 22.2343 41.6702  74
  -6   0   1 22.9608 52.8541  35
  -6   0   2 22485.6 584.754  35
  -6   0   2 21748.5 600.925  77
  -6   0   2 21459.0 532.813  74
  -6   0   2 23494.4 591.114  34
  -6   0   3 67.7397 57.7607  77
  -6   0   3 19.5941 56.9952  34
  -6   0   4 37618.1 887.711  34
  -6   0   4 37743.5 800.530  77
  -6   0   5 50.4220 73.0838  34
  -6   0   5 60.5544 43.3123  43
  -6   0   5-5.61854 50.2136  41
  -6   0   5 100.993 59.3908  89
  -6   0   5-3.73564 52.7596  57
  -6   0   6 30038.9 720.114  89
  -6   0   6 28801.4 723.397  41
  -6   0   6 31203.1 721.301  57
  -6   0   7 18.1240 65.2782  89
  -6   0   7 25.1928 60.6487  41
  -6   0   7 39.4633 51.0206  57
  -6   0   8 4900.80 238.745  41
  -6  -1  -6 3108.85 203.604  40
  -6   1  -6 2833.88 194.152  40
  -6   1  -6 2732.15 195.597  53
  -6  -1  -6 2663.42 195.582  53
  -6   1  -5 4124.40 269.061  53
  -6  -1  -5 3971.39 262.889  53
  -6   1  -4 24300.6 640.616  52
  -6   1  -4 24848.0 660.106  30
  -6   1  -4 24454.9 666.794  53
  -6  -1  -4 24263.3 655.711  53
  -6   1  -4 25398.2 668.587  86
  -6  -1  -4 25108.4 657.342  30
  -6   1  -3 18303.7 565.356  30
  -6  -1  -3 17048.7 534.148  74
  -6  -1  -3 17889.5 559.855  30
  -6   1  -3 17488.8 543.105  74
  -6  -1  -2 34005.7 737.489  74
  -6   1  -2 34971.8 754.284  30
  -6   1  -2 34731.5 745.090  74
  -6  -1  -2 33654.0 748.732  30
  -6   1  -2 33854.7 717.370  35
  -6   1  -1 29157.8 665.783  74
  -6   1  -1 29265.9 667.711  35
  -6  -1  -1 27740.1 668.292  35
  -6   1  -1 28177.7 647.933  30
  -6  -1  -1 28896.0 666.607  30
  -6  -1  -1 29138.3 667.703  74
  -6   1   0 5800.66 281.562  30
  -6   1   0 5855.00 301.078  35
  -6  -1   0 6158.04 302.920  74
  -6  -1   0 5724.12 295.789  77
  -6  -1   0 5514.46 300.078  35
  -6   1   0 5763.18 291.987  74
  -6  -1   0 5676.70 286.766  30
  -6  -1   1 10610.8 389.492  74
  -6  -1   1 11082.8 419.691  77
  -6   1   1 11021.7 367.336  30
  -6  -1   1 10264.4 374.809  30
  -6   1   1 10769.5 384.906  74
  -6   1   1 10929.3 408.376  35
  -6  -1   1 10618.9 415.192  35
  -6  -1   2 28791.5 665.483  34
  -6   1   2 28008.2 648.230  35
  -6   1   2 27796.6 639.944  34
  -6  -1   2 26678.7 587.149  30
  -6  -1   2 27090.3 672.086  77
  -6  -1   2 25584.9 637.387  35
  -6  -1   2 26382.9 601.215  74
  -6   1   2 27052.3 584.795  74
  -6   1   3 3977.86 264.395  77
  -6  -1   3 3395.17 245.853  77
  -6  -1   3 3467.98 257.470  34
  -6   1   3 3450.38 251.905  34
  -6  -1   4 3364.18 245.460  77
  -6  -1   4 3600.89 282.849  34
  -6   1   4 3622.32 277.857  34
  -6  -1   5 20023.2 590.860  89
  -6   1   5 20910.6 593.516  43
  -6   1   5 22508.8 713.436  34
  -6   1   5 20615.3 575.134  57
  -6   1   5 20549.3 590.550  89
  -6   1   5 20310.3 602.407  41
  -6  -1   5 19728.8 587.274  41
  -6  -1   5 20734.1 588.929  57
  -6  -1   5 22213.4 717.641  34
  -6   1   6 4155.45 266.168  57
  -6   1   6 4460.50 278.046  89
  -6  -1   6 4437.87 279.692  57
  -6  -1   6 4455.83 285.826  41
  -6   1   6 4344.93 285.445  41
  -6  -1   6 4127.47 273.232  89
  -6   1   6 4537.28 279.322  43
  -6   1   7 3124.76 232.437  41
  -6  -1   7 3268.57 229.006  89
  -6   1   7 3421.56 223.889  43
  -6   1   7 3394.62 226.606  57
  -6  -1   7 2840.11 214.786  41
  -6   1   8 14107.2 398.647  41
  -6  -1   8 13490.5 356.684  89
  -6  -1   8 13668.4 384.337  41
  -6   2  -6 4941.94 231.938  50
  -6   2  -6 4942.58 245.817  40
  -6   2  -6 5372.86 264.827  53
  -6  -2  -6 4677.55 240.960  40
  -6  -2  -5 10587.3 416.971  53
  -6   2  -5 10845.2 414.335  86
  -6   2  -5 11122.2 434.110  53
  -6   2  -4 2184.45 198.893  30
  -6  -2  -4 2099.06 198.386  53
  -6  -2  -4 2134.28 192.715  30
  -6   2  -4 2283.26 195.774  52
  -6   2  -4 2246.99 210.512  53
  -6   2  -4 2392.31 214.665  86
  -6   2  -3 7819.23 360.153  52
  -6  -2  -3 7621.00 361.711  52
  -6  -2  -3 8001.20 361.405  74
  -6   2  -3 7692.03 367.860  30
  -6   2  -3 7880.69 369.409  74
  -6   2  -3 8417.39 385.460  53
  -6  -2  -3 7941.02 374.708  30
  -6   2  -3 8439.13 406.288  42
  -6   2  -3 8233.48 387.223  86
  -6  -2  -2 17517.0 529.420  74
  -6   2  -2 17742.2 521.499  35
  -6   2  -2 17338.8 532.482  30
  -6  -2  -2 17286.2 538.720  30
  -6   2  -2 16479.6 524.255  74
  -6  -2  -1 12196.3 440.026  30
  -6   2  -1 12019.6 421.424  30
  -6  -2  -1 11401.0 422.759  74
  -6   2  -1 12366.2 418.553  78
  -6   2  -1 12028.1 429.798  74
  -6   2  -1 11977.4 429.207  35
  -6  -2   0 18359.8 529.600  77
  -6   2   0 18869.5 517.656  74
  -6   2   0 18959.0 498.306  30
  -6  -2   0 17677.7 516.601  30
  -6   2   0 17793.8 522.543  35
  -6  -2   0 18992.2 537.201  74
  -6   2   0 19016.6 510.991  78
  -6  -2   1 5601.55 286.787  30
  -6   2   1 5611.56 285.858  78
  -6  -2   1 5515.94 288.025  74
  -6   2   1 5493.57 274.700  74
  -6   2   1 5770.43 301.378  35
  -6  -2   1 5242.16 294.412  77
  -6  -2   2 16417.3 488.644  74
  -6   2   2 17075.5 512.320  35
  -6  -2   2 17026.2 539.488  77
  -6   2   2 16979.1 511.219  78
  -6   2   2 17931.2 513.672  34
  -6  -2   2 16764.6 485.965  30
  -6  -2   2 16759.8 525.435  34
  -6  -2   3 10102.4 422.933  77
  -6  -2   3 9245.79 428.780  34
  -6   2   3 9086.54 391.048  78
  -6   2   3 9574.57 412.358  34
  -6   2   4 14939.7 517.654  78
  -6  -2   4 15039.8 473.999  19
  -6  -2   4 15216.3 521.846  77
  -6  -2   4 15807.7 586.130  34
  -6   2   4 16664.5 584.326  34
  -6   2   5 8634.94 389.826  43
  -6  -2   5 9213.16 396.434  41
  -6  -2   5 8489.22 380.703  57
  -6  -2   5 9243.46 468.008  34
  -6   2   5 8491.72 403.707  78
  -6  -2   5 8490.09 353.700  63
  -6   2   5 8645.47 370.042  57
  -6   2   5 9055.14 404.769  41
  -6  -2   5 8372.98 360.031  19
  -6   2   5 9649.12 469.738  34
  -6  -2   5 8556.59 391.189  89
  -6   2   6 7035.53 350.107  43
  -6   2   6 7739.17 377.395  41
  -6  -2   6 7575.06 366.494  41
  -6  -2   6 7043.57 357.435  89
  -6  -2   6 7192.46 323.589  63
  -6  -2   6 6855.14 345.591  57
  -6   2   6 7031.72 339.784  57
  -6  -2   7 429.615 92.0059  89
  -6  -2   7 466.051 93.6473  41
  -6   2   7 469.673 89.3701  57
  -6   2   7 558.050 106.704  41
  -6   2   7 448.346 92.3175  43
  -6   2   8 3928.73 186.297  43
  -6   2   8 3848.36 207.064  41
  -6  -2   8 3746.18 195.978  89
  -6  -2   8 4064.39 201.074  41
  -6   3  -6 1981.22 140.777  87
  -6  -3  -6 1878.47 144.996  40
  -6   3  -6 1980.67 147.635  50
  -6   3  -6 1939.37 156.532  53
  -6   3  -6 2020.32 147.161  40
  -6   3  -5 21644.8 593.935  53
  -6  -3  -5 20438.8 562.606  53
  -6   3  -5 22023.7 566.184  50
  -6  -3  -5 21970.8 543.999  81
  -6   3  -5 22048.1 562.121  87
  -6  -3  -5 21565.8 539.812  55
  -6   3  -4 1530.59 165.761  87
  -6  -3  -4 1617.24 168.853  53
  -6  -3  -4 1729.91 169.692  30
  -6  -3  -4 1653.88 168.079  81
  -6   3  -4 1582.45 175.516  53
  -6   3  -4 1564.13 167.893  50
  -6   3  -4 1538.37 165.401  30
  -6  -3  -4 1639.91 167.772  55
  -6   3  -4 1729.94 183.867  86
  -6   3  -3 4436.25 284.381  53
  -6   3  -3 4335.98 269.791  87
  -6   3  -3 4435.09 266.314  52
  -6  -3  -3 4144.49 267.097  52
  -6   3  -3 4566.85 292.718  86
  -6  -3  -3 4438.62 269.774  55
  -6  -3  -3 4453.89 281.864  30
  -6  -3  -3 4519.83 274.330  81
  -6   3  -3 4282.82 294.839  42
  -6   3  -3 4278.10 276.742  30
  -6   3  -2 1635.08 171.076  74
  -6  -3  -2 1668.93 167.767  74
  -6   3  -2 1956.42 182.711  78
  -6   3  -2 1605.54 163.857  30
  -6   3  -2 1711.99 168.904  35
  -6  -3  -2 1441.07 165.208  30
  -6  -3  -1 3952.17 260.546  30
  -6   3  -1 4166.64 256.843  74
  -6   3  -1 3971.29 243.907  30
  -6   3  -1 4347.91 264.581  78
  -6   3  -1 3913.58 251.887  35
  -6  -3  -1 3676.36 246.706  74
  -6  -3   0 122.860 61.3706  74
  -6  -3   0 100.905 57.0255  30
  -6   3   0 183.616 63.7428  74
  -6   3   0 166.273 57.5262  78
  -6  -3   0 264.793 73.2807  77
  -6   3   0 301.013 85.7479  35
  -6   3   1 48491.5 868.598  78
  -6  -3   1 46320.4 836.890  30
  -6  -3   1 47278.5 850.324  74
  -6  -3   1 46664.3 889.889  77
  -6   3   1 47482.6 865.643  35
  -6  -3   2 25757.6 676.135  77
  -6   3   2 26584.2 635.276  34
  -6   3   2 25471.1 647.394  78
  -6   3   2 26053.1 646.407  35
  -6  -3   2 25655.3 675.808  34
  -6  -3   3 38720.3 885.066  34
  -6  -3   3 37346.3 834.107  77
  -6   3   3 38200.4 826.592  34
  -6   3   3 37919.4 818.953  78
  -6  -3   4 5236.66 312.554  77
  -6   3   4 5167.31 317.525  78
  -6  -3   4 5132.69 285.550  19
  -6   3   4 5350.83 335.780  34
  -6  -3   4 5276.75 350.738  34
  -6   3   5 806.521 108.793  57
  -6   3   5 785.477 126.453  43
  -6   3   5 929.368 136.929  41
  -6  -3   5 835.436 153.912  34
  -6  -3   5 745.538 107.787  63
  -6   3   5 724.718 131.062  34
  -6  -3   5 833.285 127.062  89
  -6   3   6 75.7668 50.6211  57
  -6  -3   6 182.255 63.1070  63
  -6   3   6 42.1964 55.6707  41
  -6  -3   6 195.098 82.8748  89
  -6   3   6 191.901 73.0825  43
  -6   3   7 16684.3 487.908  43
  -6   3   7 16638.3 498.559  41
  -6  -3   7 16038.2 445.533  63
  -6   3   7 15389.8 444.853  57
  -6  -3   7 16243.5 494.897  89
  -6   3   8 1183.17 107.354  43
  -6  -3   8 1115.91 110.714  89
  -6   3   8 1175.79 112.593  41
  -6  -4  -6 4110.41 186.303  81
  -6   4  -6 4257.35 212.228  53
  -6  -4  -6 4450.29 191.101  40
  -6  -4  -6 4220.33 187.884  55
  -6   4  -6 4346.02 204.772  87
  -6   4  -5 113.078 66.6288  53
  -6  -4  -5 145.837 52.4522  40
  -6  -4  -5 167.380 63.8544  55
  -6   4  -5 140.887 68.8280  50
  -6  -4  -5 124.822 62.7360  81
  -6   4  -5 67.9198 58.0397  87
  -6   4  -5 104.820 51.4793  40
  -6   4  -4 14190.7 500.658  53
  -6  -4  -4 14323.1 485.963  55
  -6  -4  -4 13672.8 476.730  81
  -6   4  -4 15205.0 505.415  50
  -6   4  -4 14611.3 500.678  87
  -6   4  -4 14030.1 511.327  86
  -6  -4  -3 1268.57 161.569  81
  -6   4  -3 1345.94 162.761  86
  -6   4  -3 1209.06 150.461  30
  -6  -4  -3 1146.27 142.424  30
  -6   4  -3 954.012 128.824  50
  -6  -4  -3 1368.64 159.613  55
  -6   4  -3 1406.17 164.699  87
  -6   4  -3 1161.87 153.168  53
  -6   4  -2 288.809 70.4731  30
  -6  -4  -2 96.3654 54.1963  30
  -6  -4  -2 147.991 60.2291  74
  -6   4  -2 385.003 92.2669  74
  -6   4  -2 182.103 69.4296  78
  -6   4  -2 358.253 82.1171  35
  -6  -4  -1 5937.16 322.582  30
  -6  -4  -1 5681.20 307.558  74
  -6   4  -1 6040.23 316.916  35
  -6   4  -1 5856.44 321.561  78
  -6   4  -1 6137.24 313.867  74
  -6   4   0 2899.58 225.042  35
  -6  -4   0 2659.90 215.418  77
  -6   4   0 2715.62 201.801  74
  -6  -4   0 2489.52 206.107  30
  -6   4   0 2547.88 213.677  78
  -6  -4   0 2615.15 206.213  74
  -6  -4   1 14013.0 480.695  34
  -6  -4   1 13119.5 462.546  30
  -6   4   1 12773.6 473.570  78
  -6   4   1 13197.9 468.674  35
  -6  -4   1 12414.7 471.602  77
  -6   4   2 140153. 1470.76  34
  -6   4   2 139054. 1576.21  78
  -6  -4   2 136807. 1603.40  77
  -6   4   2 141630. 1517.05  35
  -6   4   3 50493.1 976.386  78
  -6   4   3 49913.9 954.372  34
  -6  -4   3 48289.6 971.649  77
  -6  -4   3 49636.0 1024.44  34
  -6  -4   4 45857.3 873.342  89
  -6  -4   4 44508.5 925.036  77
  -6   4   4 45513.1 969.750  34
  -6   4   4 43347.0 859.398  43
  -6   4   4 44457.2 859.343  41
  -6  -4   4 41321.9 875.201  37
  -6   4   4 46069.5 958.453  78
  -6  -4   4 43490.0 822.519  63
  -6  -4   4 47676.5 1046.41  34
  -6   4   5 11997.9 515.881  34
  -6   4   5 11789.7 456.867  41
  -6  -4   5 11845.4 435.015  63
  -6   4   5 12104.0 464.248  43
  -6  -4   5 11840.8 458.819  89
  -6  -4   5 12624.2 549.874  34
  -6  -4   6 3337.16 230.359  63
  -6  -4   6 3454.17 250.215  89
  -6   4   6 3567.99 248.188  41
  -6   4   6 3800.93 258.021  43
  -6  -4   7 4006.09 222.446  63
  -6   4   7 3757.55 231.835  43
  -6  -4   7 3958.84 242.336  89
  -6   4   7 3703.94 225.853  41
  -6   4   8 14482.1 337.198  43
  -6  -4   8 14791.4 359.112  89
  -6   5  -6 816.037 90.6956  50
  -6  -5  -6 879.461 88.1826  55
  -6  -5  -6 712.857 79.2795  81
  -6   5  -6 746.616 84.1704  53
  -6   5  -6 840.668 87.9370  87
  -6  -5  -5 4371.65 243.860  81
  -6   5  -5 4104.89 241.903  87
  -6   5  -5 4105.91 243.710  50
  -6  -5  -5 4033.89 233.358  55
  -6   5  -5 4267.29 246.890  53
  -6  -5  -4 1903.90 184.519  55
  -6   5  -4 1949.59 193.720  86
  -6   5  -4 1841.24 185.731  87
  -6   5  -4 1733.27 179.361  53
  -6  -5  -4 1759.19 178.672  81
  -6   5  -4 1858.22 181.370  50
  -6   5  -3 5085.45 295.454  30
  -6   5  -3 5644.46 322.183  53
  -6  -5  -3 5287.93 318.416  48
  -6   5  -3 6164.01 331.141  50
  -6  -5  -3 5458.07 320.274  81
  -6   5  -3 5844.22 331.953  87
  -6  -5  -3 5444.10 315.240  55
  -6   5  -3 5525.76 325.375  86
  -6   5  -2 908.723 139.568  78
  -6   5  -2 1104.22 148.385  53
  -6  -5  -2 1022.32 136.699  55
  -6   5  -2 891.182 133.257  87
  -6  -5  -2 989.062 137.855  81
  -6   5  -2 866.388 119.614  50
  -6   5  -2 1061.47 140.427  74
  -6   5  -2 894.322 129.020  86
  -6   5  -2 853.909 123.030  30
  -6   5  -2 743.216 115.468  35
  -6  -5  -2 852.931 131.114  48
  -6  -5  -2 675.060 122.586  44
  -6  -5  -2 809.385 121.717  30
  -6   5  -2 1061.24 148.316  75
  -6   5  -1 17659.3 532.500  74
  -6   5  -1 18271.1 580.824  78
  -6  -5  -1 17930.2 538.929  74
  -6   5  -1 17962.3 555.837  35
  -6  -5  -1 17840.3 559.831  30
  -6  -5   0 38596.3 816.306  77
  -6   5   0 36593.3 796.545  35
  -6  -5   0 35662.1 783.568  30
  -6   5   0 36758.4 818.952  78
  -6   5   1 2161.64 205.748  78
  -6  -5   1 2066.97 204.750  77
  -6  -5   1 2013.88 194.692  17
  -6   5   1 2246.12 202.416  35
  -6  -5   2 85479.2 1220.68  17
  -6   5   2 88509.4 1194.45  34
  -6  -5   2 84672.6 1296.43  77
  -6   5   2 85509.8 1221.20  35
  -6  -5   2 89058.2 1328.19  34
  -6   5   2 88748.5 1304.42  78
  -6   5   3 38758.7 849.652  34
  -6  -5   3 36557.3 862.768  77
  -6  -5   3 38798.5 931.829  34
  -6   5   3 37481.7 867.828  78
  -6  -5   4 5543.55 367.266  34
  -6   5   4 5076.65 293.417  41
  -6  -5   4 5088.91 288.421  63
  -6  -5   4 4799.17 288.546  89
  -6  -5   4 5074.59 322.577  77
  -6   5   4 4804.75 291.402  43
  -6   5   4 5140.60 331.195  34
  -6  -5   4 4301.75 287.645  37
  -6  -5   4 5273.84 296.225  56
  -6   5   4 5393.93 337.551  78
  -6  -5   5 15991.0 510.523  63
  -6  -5   5 16648.7 537.355  89
  -6   5   5 15820.3 526.792  43
  -6  -5   5 17228.0 636.464  34
  -6   5   5 17146.0 538.286  41
  -6   5   6 13971.3 463.063  41
  -6   5   6 12566.4 450.305  43
  -6  -5   6 13217.1 446.736  63
  -6  -5   6 13537.2 467.317  89
  -6  -5   7 3978.85 231.854  89
  -6   5   7 4364.23 222.365  41
  -6   5   7 4170.09 233.693  43
  -6  -5   7 4304.15 223.972  63
  -6   6  -6 988.406 86.3674  87
  -6   6  -5 2453.89 183.311  50
  -6   6  -5 2328.54 169.290  53
  -6  -6  -5 2181.40 169.708  81
  -6   6  -5 2504.48 183.547  87
  -6  -6  -5 2291.52 171.220  55
  -6   6  -4 15478.8 502.657  50
  -6   6  -4 14892.6 502.806  86
  -6  -6  -4 15049.3 487.676  55
  -6   6  -4 15879.1 499.582  53
  -6   6  -4 14886.9 499.140  87
  -6  -6  -4 15098.1 487.341  81
  -6   6  -3 2261.22 209.655  86
  -6   6  -3 2103.41 197.969  53
  -6   6  -3 2073.10 202.528  87
  -6  -6  -3 2165.76 208.600  48
  -6   6  -3 2335.05 208.365  50
  -6  -6  -3 2327.09 211.017  81
  -6  -6  -3 2106.84 198.348  55
  -6   6  -2 41535.8 893.859  87
  -6  -6  -2 41767.0 863.126  81
  -6   6  -2 40965.8 858.409  53
  -6   6  -2 39868.9 854.829  86
  -6  -6  -2 41151.9 853.938  48
  -6  -6  -2 41242.8 836.530  30
  -6   6  -2 42620.7 870.388  50
  -6   6  -2 41182.9 825.420  35
  -6  -6  -2 38572.8 875.438  44
  -6  -6  -2 42887.9 877.693  55
  -6   6  -1 2228.20 198.367  86
  -6  -6  -1 2401.47 207.924  30
  -6  -6  -1 2440.35 213.449  81
  -6   6  -1 2441.30 221.956  78
  -6  -6  -1 2325.07 214.945  44
  -6   6  -1 2562.20 217.110  53
  -6  -6  -1 2386.30 209.272  55
  -6   6  -1 2266.19 204.356  35
  -6   6  -1 2407.21 210.233  50
  -6   6  -1 2153.18 208.870  87
  -6   6   0 44326.1 927.521  78
  -6   6   0 42563.1 873.896  35
  -6  -6   0 45192.9 925.186  17
  -6   6   1 25497.0 710.470  78
  -6  -6   1 25691.1 699.169  17
  -6   6   1 25971.8 687.458  35
  -6  -6   1 25489.3 708.433  77
  -6   6   2 28476.9 760.949  78
  -6  -6   2 26549.1 646.571  63
  -6  -6   2 27955.6 709.629  17
  -6   6   2 26805.2 690.055  53
  -6  -6   2 26807.1 690.838  37
  -6  -6   2 28064.1 761.601  77
  -6   6   2 28411.9 715.989  35
  -6   6   3 509.162 114.087  78
  -6   6   3 449.181 97.1170  43
  -6  -6   3 529.716 96.7731  64
  -6   6   3 435.468 99.0658  34
  -6  -6   3 562.962 106.133  63
  -6  -6   3 764.201 130.829  37
  -6  -6   4 32349.5 731.065  63
  -6   6   4 31698.9 735.144  43
  -6  -6   4 33482.1 743.455  89
  -6  -6   5 3627.18 246.750  63
  -6  -6   5 3476.70 254.163  37
  -6  -6   5 3422.73 241.283  89
  -6   6   5 3384.81 241.787  43
  -6  -6   6 10949.3 402.045  89
  -6   6   6 11055.6 405.974  43
  -6  -6   6 10751.8 392.983  63
  -6  -6   7 1227.09 125.025  89
  -6  -6   7 1212.58 117.116  63
  -6   6   7 1279.97 125.259  43
  -6   7  -5 265.088 65.3594  87
  -6  -7  -5 272.233 64.3522  55
  -6   7  -5 228.385 61.9953  50
  -6  -7  -5 206.343 62.4584  81
  -6   7  -4 3987.94 251.130  50
  -6  -7  -4 3945.51 248.583  55
  -6   7  -4 3890.44 249.447  87
  -6  -7  -4 3760.10 243.708  81
  -6   7  -4 4165.92 241.848  53
  -6  -7  -3 12956.0 470.578  55
  -6   7  -3 13625.9 474.232  53
  -6   7  -3 13775.1 499.259  87
  -6   7  -3 13571.0 483.792  86
  -6  -7  -3 13391.1 477.962  81
  -6   7  -3 13857.9 493.556  50
  -6  -7  -3 13485.9 491.837  48
  -6   7  -2 4215.83 288.504  87
  -6  -7  -2 3883.15 268.420  55
  -6  -7  -2 4013.81 271.671  48
  -6   7  -2 3783.48 259.015  86
  -6   7  -2 4218.80 277.721  53
  -6   7  -2 3949.07 261.211  35
  -6  -7  -2 4089.64 288.828  44
  -6  -7  -2 3655.69 266.695  81
  -6   7  -2 4424.05 289.153  50
  -6   7  -1 22286.2 643.230  50
  -6  -7  -1 22262.7 638.363  55
  -6  -7  -1 23037.1 650.154  81
  -6  -7  -1 22496.4 667.489  44
  -6   7  -1 21656.1 632.773  35
  -6   7  -1 22775.0 640.017  53
  -6   7  -1 23220.6 675.396  87
  -6   7   0 3645.08 258.465  50
  -6  -7   0 3621.06 271.484  17
  -6   7   0 3752.73 269.558  35
  -6   7   0 4063.07 288.398  78
  -6  -7   0 3847.84 268.117  55
  -6  -7   0 3595.39 262.036  81
  -6  -7   0 3451.00 260.796  44
  -6   7   0 3630.21 269.879  87
  -6   7   0 3577.77 256.816  53
  -6  -7   1 14551.0 548.474  77
  -6  -7   1 14235.6 513.085  44
  -6  -7   1 13509.8 490.681  37
  -6  -7   1 14337.1 537.776  17
  -6   7   1 14356.4 521.416  35
  -6  -7   1 14354.8 485.275  63
  -6   7   1 14465.1 516.287  53
  -6   7   1 15317.4 557.709  78
  -6   7   2 6020.54 336.551  53
  -6  -7   2 5837.42 331.437  37
  -6  -7   2 6255.57 369.558  77
  -6  -7   2 5590.83 334.627  17
  -6  -7   2 6014.22 316.972  63
  -6   7   2 6114.32 340.632  35
  -6   7   2 6217.18 360.761  78
  -6   7   3 10996.8 419.553  43
  -6  -7   3 11338.7 436.998  64
  -6  -7   3 10353.3 451.906  37
  -6  -7   3 10860.0 428.670  63
  -6   7   3 11058.9 461.047  34
  -6  -7   4 4967.98 282.553  64
  -6  -7   4 4836.92 287.149  63
  -6  -7   4 4500.97 297.857  37
  -6   7   4 4881.60 284.164  43
  -6   7   5 17243.7 512.887  43
  -6  -7   5 17133.8 516.825  63
  -6  -7   5 17589.1 550.837  37
  -6  -7   5 18642.4 523.556  89
  -6   7   6 630.668100.0000  43
  -6  -7   6 628.069 97.1432  89
  -6  -7   6 684.740 106.226  63
  -6   7   7 5138.89 212.647  43
  -6  -7   7 5266.32 214.773  63
  -6  -7   7 5181.42 211.590  89
  -6   8  -5 3753.29 183.329  50
  -6  -8  -5 3828.53 179.191  81
  -6  -8  -5 4142.74 185.792  55
  -6   8  -5 3898.94 186.813  87
  -6   8  -4 4241.20 244.140  87
  -6  -8  -4 4306.77 236.674  55
  -6  -8  -4 4256.07 235.064  81
  -6   8  -4 4471.23 247.063  50
  -6  -8  -3 1550.51 166.543  81
  -6  -8  -3 1652.56 169.976  48
  -6  -8  -3 1598.84 166.789  55
  -6   8  -3 1638.12 159.866  53
  -6   8  -3 1749.55 176.937  50
  -6   8  -3 1590.26 169.770  87
  -6  -8  -2 3030.77 249.988  44
  -6  -8  -2 3247.99 242.438  48
  -6   8  -2 3282.17 250.631  87
  -6  -8  -2 3247.76 244.760  81
  -6   8  -2 3252.02 237.271  53
  -6   8  -2 3092.32 239.890  50
  -6  -8  -2 3114.58 238.647  55
  -6   8  -1 6204.30 345.033  50
  -6   8  -1 5924.79 346.460  87
  -6  -8  -1 5994.27 327.937  55
  -6  -8  -1 5812.48 344.718  44
  -6  -8  -1 5913.43 326.891  81
  -6   8  -1 6072.33 327.689  53
  -6   8  -1 6017.67 330.739  35
  -6   8   0 10797.4 455.118  50
  -6   8   0 10603.3 440.148  53
  -6   8   0 11344.3 478.822  87
  -6   8   0 10893.0 452.147  35
  -6  -8   0 10676.5 458.803  44
  -6  -8   0 11911.5 465.367  81
  -6  -8   0 11697.3 461.082  55
  -6  -8   1 10207.6 437.430  44
  -6  -8   1 8987.88 406.554  37
  -6   8   1 9194.82 440.295  87
  -6  -8   1 10551.5 445.430  81
  -6   8   1 9288.13 417.224  53
  -6  -8   1 9422.10 396.704  63
  -6  -8   1 10829.0 446.590  55
  -6   8   1 9750.46 432.147  35
  -6  -8   2 14307.3 487.399  63
  -6  -8   2 13638.1 508.994  37
  -6   8   2 13417.0 502.145  53
  -6   8   2 13726.6 500.113  35
  -6   8   3 5803.85 331.631  53
  -6  -8   3 5924.65 340.646  37
  -6  -8   3 6195.49 322.476  63
  -6  -8   4 865.697 131.910  37
  -6  -8   4 1082.10 137.606  63
  -6  -8   4 1032.93 132.172  64
  -6  -8   5 4241.08 248.117  63
  -6   8   5 4635.13 249.110  43
  -6  -8   5 4203.59 258.676  37
  -6   8   6 9192.86 306.457  43
  -6  -8   6 9438.35 321.252  63
  -6  -9  -4 6315.41 253.497  81
  -6   9  -4 6424.96 265.451  50
  -6  -9  -4 5917.38 248.171  55
  -6   9  -4 6463.31 267.717  87
  -6   9  -3 14290.7 457.159  87
  -6  -9  -3 13919.9 435.855  55
  -6   9  -3 14305.2 455.008  50
  -6  -9  -3 14403.9 441.840  81
  -6  -9  -3 14890.5 461.392  48
  -6   9  -2 6782.13 316.824  53
  -6   9  -2 6450.37 334.304  50
  -6  -9  -2 5815.60 325.835  44
  -6  -9  -2 6553.74 319.972  55
  -6  -9  -2 6472.45 319.961  81
  -6  -9  -2 6372.19 321.898  48
  -6   9  -2 6052.54 327.392  87
  -6  -9  -1 8288.71 402.269  44
  -6   9  -1 7937.81 379.902  50
  -6   9  -1 8579.51 403.451  87
  -6  -9  -1 8024.21 368.079  81
  -6   9  -1 8530.39 373.075  53
  -6  -9  -1 8917.21 385.271  55
  -6  -9  -1 8346.34 371.933  48
  -6   9   0 1628.11 173.234  53
  -6   9   0 1601.72 182.018  50
  -6  -9   0 1547.86 177.249  44
  -6   9   0 1723.29 189.077  87
  -6  -9   0 1685.29 174.306  81
  -6  -9   0 1753.24 175.461  55
  -6  -9   1 29394.2 710.573  37
  -6  -9   1 34557.4 760.941  81
  -6   9   1 30065.5 772.652  87
  -6   9   1 30176.6 750.685  50
  -6  -9   1 35257.0 769.986  55
  -6   9   1 30975.9 738.362  53
  -6  -9   1 29983.1 745.080  44
  -6   9   2 1224.39 164.073  87
  -6   9   2 1253.41 158.706  53
  -6  -9   2 1116.40 147.456  37
  -6  -9   2 1237.10 147.662  63
  -6   9   3 22543.8 624.977  53
  -6  -9   3 21003.4 621.362  37
  -6  -9   3 22841.4 587.806  63
  -6   9   4 1626.52 165.720  53
  -6  -9   4 1762.70 162.205  63
  -6  -9   4 1667.43 173.273  37
  -6  -9   5 1979.29 158.865  63
  -6   9   5 1624.13 153.862  53
  -6  -9   5 1608.41 149.930  37
  -6   9   6 1240.05 112.540  53
  -6  -9   6 1218.83 104.633  63
  -6  10  -4 5353.72 199.513  87
  -6  10  -4 5129.08 201.190  50
  -6 -10  -3 1592.24 134.300  81
  -6 -10  -3 1587.76 141.848  48
  -6 -10  -3 1662.62 137.897  55
  -6  10  -3 1539.98 138.617  87
  -6  10  -3 1493.91 138.734  50
  -6 -10  -2 1206.90 129.797  81
  -6  10  -2 1155.58 134.472  87
  -6 -10  -2 1303.77 135.116  55
  -6 -10  -2 1321.32 141.074  48
  -6  10  -2 1176.98 135.341  50
  -6 -10  -2 1247.24 140.346  44
  -6 -10  -1 552.126 93.3099  81
  -6 -10  -1 610.416 96.5811  48
  -6  10  -1 506.142 103.131  87
  -6 -10  -1 628.416 102.094  55
  -6  10  -1 577.910 105.961  50
  -6  10  -1 703.032 104.817  53
  -6 -10  -1 516.559 102.504  44
  -6 -10   0 9939.51 420.190  44
  -6 -10   0 9761.60 374.835  81
  -6 -10   0 10369.9 384.630  55
  -6  10   0 9988.55 418.164  50
  -6  10   0 9815.57 415.715  87
  -6  10   0 9725.56 385.819  53
  -6 -10   1 5761.00 316.843  44
  -6 -10   1 5224.77 289.996  37
  -6  10   1 5281.69 292.104  53
  -6  10   1 5269.58 303.355  50
  -6  10   1 5161.19 311.195  87
  -6  10   2 28518.8 670.588  53
  -6  10   2 28392.1 708.354  87
  -6 -10   2 26763.9 669.033  37
  -6  10   3 3180.69 226.354  53
  -6 -10   3 2876.24 220.848  37
  -6  10   3 3119.31 235.763  87
  -6 -10   3 3478.73 216.751  63
  -6  10   4 5169.58 266.028  53
  -6 -10   4 4717.95 261.870  37
  -6 -10   4 5450.42 251.389  63
  -6  10   5 8061.32 291.587  53
  -6 -10   5 8319.26 286.847  37
  -6 -10   5 8634.17 272.519  63
  -6  11  -3 7697.66 240.974  87
  -6  11  -3 7970.90 257.111  50
  -6  11  -2 3093.53 183.894  87
  -6 -11  -2 3134.09 193.739  44
  -6 -11  -2 2940.46 179.237  48
  -6  11  -2 3202.24 193.914  50
  -6 -11  -1 11750.6 408.257  44
  -6 -11  -1 12098.6 373.697  48
  -6  11  -1 11618.4 397.767  50
  -6  11  -1 11974.1 371.073  36
  -6  11  -1 11911.0 397.180  87
  -6  11   0 7132.84 326.439  50
  -6  11   0 7865.60 340.461  87
  -6 -11   0 7866.99 347.670  44
  -6 -11   1 7837.04 339.183  44
  -6  11   1 7601.10 339.852  87
  -6  11   1 7520.79 337.265  50
  -6 -11   1 7469.60 311.633  37
  -6  11   1 7688.15 310.623  53
  -6  11   2 1979.06 174.792  50
  -6 -11   2 2098.15 174.589  37
  -6  11   2 2261.30 186.872  87
  -6  11   2 2246.28 172.887  53
  -6  11   3 12714.3 408.884  87
  -6  11   3 13112.7 391.710  53
  -6 -11   3 11938.7 398.942  37
  -6 -11   4 1809.23 144.989  37
  -6  11   4 1772.27 133.662  53
  -6  11   4 1556.81 132.843  87
  -6  12  -1 1891.69 137.903  50
  -6  12  -1 1952.89 129.678  87
  -6 -12  -1 1881.63 143.674  44
  -6  12  -1 1737.42 119.868  36
  -6 -12   0 7162.51 289.954  44
  -6  12   0 7436.52 288.140  50
  -6  12   0 7614.95 275.499  87
  -6  12   1 5776.17 255.385  50
  -6 -12   1 6154.50 257.365  44
  -6  12   1 5833.11 246.376  87
  -6 -12   2 481.698 76.6085  37
  -6  12   2 519.705 78.5764  87
  -6  12   2 557.877 71.0779  53
  -6  12   2 542.287 80.7709  50
  -6 -12   3 12332.4 338.522  37
  -6  12   3 12609.7 333.315  50
  -5   0  -7 17.4158 38.3838  40
  -5   0  -7 19.0653 42.3403  50
  -5   0  -6 3346.96 244.226  53
  -5   0  -6 3466.22 245.742  40
  -5   0  -6 3626.09 236.209  50
  -5   0  -5 68.7902 51.8269  30
  -5   0  -5 26.5558 56.5460  53
  -5   0  -4 38453.5 769.349  74
  -5   0  -4 36385.0 787.575  30
  -5   0  -3 16.2230 45.2264  74
  -5   0  -3-24.6332 53.5945  30
  -5   0  -2 113164. 1237.92  74
  -5   0  -2 116430. 1275.67  30
  -5   0  -2 116263. 1221.75  35
  -5   0  -1 0.10211 35.3170  74
  -5   0  -1 67.5488 48.9980  35
  -5   0   0 128982. 1214.79  74
  -5   0   0 127581. 1188.56  30
  -5   0   0 128328. 1241.61  35
  -5   0   1 6.79043 47.4733  35
  -5   0   1 17.0558 32.5621  74
  -5   0   1 137.409 45.5521  34
  -5   0   1 29.7242 31.7645  30
  -5   0   2 14341.6 366.172  30
  -5   0   2 14386.3 435.487  34
  -5   0   2 15455.2 431.150  35
  -5   0   2 13970.7 380.058  74
  -5   0   3 29.2973 39.0014  77
  -5   0   3 18.7108 52.3044  34
  -5   0   3-29.2599 32.4583  78
  -5   0   4 1799.94 162.583  78
  -5   0   4 1536.54 177.376  34
  -5   0   5 27.1414 73.6623  34
  -5   0   5-33.8954 44.0943  78
  -5   0   6 11011.9 430.378  57
  -5   0   6 11665.5 443.543  89
  -5   0   6 12372.6 525.545  34
  -5   0   7 3.45401 67.3337  89
  -5   0   7-0.13247 50.0574  57
  -5   0   8 12027.7 408.636  41
  -5   0   8 11912.1 392.187  57
  -5  -1  -7 8958.07 315.555  40
  -5   1  -7 8703.61 301.947  50
  -5   1  -7 8976.59 313.618  40
  -5   1  -6 5943.54 314.092  40
  -5  -1  -6 5765.14 309.069  40
  -5   1  -6 6454.99 333.576  53
  -5   1  -6 5972.25 306.600  50
  -5  -1  -6 5819.43 318.177  53
  -5   1  -5 11188.4 442.519  50
  -5   1  -5 10158.4 438.683  53
  -5  -1  -5 10882.0 454.098  53
  -5  -1  -5 10496.5 412.205  30
  -5   1  -5 10490.5 426.109  30
  -5   1  -4 10080.0 405.502  74
  -5  -1  -4 9780.82 410.399  30
  -5   1  -4 9304.45 405.272  30
  -5  -1  -3 3694.46 246.089  30
  -5   1  -3 3836.31 244.811  74
  -5  -1  -3 4072.50 247.271  74
  -5   1  -3 4028.80 257.520  30
  -5   1  -2 17185.9 493.836  30
  -5  -1  -2 17559.4 501.023  30
  -5   1  -2 18575.8 478.386  35
  -5  -1  -2 18185.4 494.825  74
  -5   1  -2 19395.1 483.757  78
  -5   1  -2 17521.6 491.956  74
  -5  -1  -2 18328.0 489.133  35
  -5   1  -1 43607.8 731.759  30
  -5   1  -1 43096.3 684.272  78
  -5   1  -1 42012.3 726.423  74
  -5  -1  -1 42074.4 729.981  30
  -5   1  -1 44261.8 734.195  35
  -5  -1  -1 42685.5 730.459  74
  -5  -1  -1 44176.3 753.058  35
  -5   1   0 50866.8 757.546  74
  -5   1   0 51192.8 723.126  78
  -5   1   0 51035.8 784.183  35
  -5   1   0 50388.4 738.567  30
  -5  -1   0 49403.6 754.609  30
  -5  -1   0 50247.5 766.590  74
  -5  -1   0 49660.7 790.042  35
  -5   1   1 27349.8 509.109  30
  -5  -1   1 26896.4 534.465  30
  -5  -1   1 26104.3 570.937  35
  -5   1   1 27039.5 529.731  78
  -5  -1   1 26849.9 544.421  74
  -5   1   1 28696.0 533.409  34
  -5  -1   1 28733.1 556.155  34
  -5   1   1 27104.4 569.572  35
  -5   1   1 27049.6 531.320  74
  -5  -1   2 32249.4 585.373  74
  -5   1   2 33211.2 614.560  78
  -5  -1   2 33644.7 671.597  77
  -5   1   2 33466.1 648.817  34
  -5   1   2 33965.6 637.353  35
  -5  -1   2 33371.5 636.830  35
  -5   1   2 32710.4 565.905  74
  -5  -1   2 34055.0 673.030  34
  -5  -1   2 32897.3 578.893  30
  -5  -1   3 4384.41 271.455  34
  -5  -1   3 4273.57 245.801  77
  -5   1   3 4132.88 233.603  78
  -5  -1   3 4457.16 219.679  19
  -5   1   3 4897.55 277.572  34
  -5  -1   4 8135.30 345.145  77
  -5   1   4 8451.89 361.717  78
  -5   1   4 8383.97 399.594  34
  -5  -1   4 8786.84 327.719  19
  -5  -1   4 9313.96 427.090  34
  -5   1   5 13007.8 479.046  78
  -5   1   5 12426.1 482.760  23
  -5  -1   5 12030.0 517.626  34
  -5   1   5 12395.2 519.148  34
  -5  -1   5 11928.8 408.073  19
  -5  -1   6 6092.83 375.346  34
  -5  -1   6 6395.17 333.684  89
  -5   1   6 6189.08 375.568  34
  -5  -1   6 5882.96 316.896  57
  -5   1   6 6027.61 362.946  23
  -5   1   6 5550.56 303.740  57
  -5  -1   7 8603.39 377.184  57
  -5  -1   7 8773.55 383.397  89
  -5   1   7 8567.17 373.697  57
  -5   1   8 892.617 120.696  41
  -5  -1   8 1025.77 123.904  41
  -5   1   8 1025.55 120.943  57
  -5  -1   8 863.243 107.827  89
  -5  -1   8 961.317 115.945  57
  -5  -2  -7 8988.66 300.007  40
  -5   2  -7 8974.55 298.564  40
  -5   2  -7 8725.22 298.011  50
  -5   2  -6 589.590 103.165  50
  -5   2  -6 821.930 126.240  53
  -5  -2  -6 718.574 113.612  40
  -5   2  -6 801.384 118.221  40
  -5   2  -6 628.152 102.944  87
  -5   2  -5 7611.20 362.671  87
  -5   2  -5 7089.70 369.946  53
  -5   2  -5 7038.37 358.600  50
  -5   2  -5 7572.97 370.987  86
  -5   2  -5 6894.26 347.818  30
  -5  -2  -5 6994.94 362.427  53
  -5   2  -4 8151.14 361.992  52
  -5   2  -4 9051.35 396.426  50
  -5  -2  -4 8649.25 383.004  30
  -5   2  -4 9128.07 389.612  74
  -5  -2  -4 9492.45 409.856  53
  -5   2  -4 8870.08 402.399  86
  -5   2  -4 8691.10 382.974  87
  -5   2  -4 8972.42 400.072  30
  -5   2  -4 8840.49 399.331  53
  -5  -2  -3 16180.9 484.459  74
  -5  -2  -3 15834.1 501.963  30
  -5   2  -3 16473.7 516.974  30
  -5   2  -3 16140.9 502.867  74
  -5   2  -2 10104.6 372.843  78
  -5  -2  -2 9708.50 365.043  74
  -5  -2  -2 9571.97 374.283  30
  -5   2  -2 10253.3 360.489  35
  -5   2  -2 9499.40 366.381  30
  -5   2  -2 8877.23 358.922  74
  -5   2  -1 2402.75 175.650  30
  -5   2  -1 2253.56 172.415  74
  -5   2  -1 2600.96 183.553  78
  -5  -2  -1 2467.56 179.313  74
  -5  -2  -1 2596.77 175.438  77
  -5  -2  -1 2613.68 189.429  30
  -5   2  -1 2497.09 180.976  35
  -5  -2   0 36833.1 663.598  30
  -5   2   0 37556.1 654.874  74
  -5  -2   0 36704.7 663.211  74
  -5   2   0 38544.9 638.403  30
  -5   2   0 37323.1 660.622  78
  -5  -2   0 35666.8 691.091  35
  -5   2   0 38455.1 689.013  35
  -5  -2   0 36531.2 672.776  77
  -5  -2   1 10460.7 347.465  30
  -5   2   1 11349.5 373.855  35
  -5   2   1 10717.6 356.880  78
  -5  -2   1 10465.0 373.340  35
  -5   2   1 11198.4 339.498  34
  -5   2   1 10422.6 331.807  74
  -5  -2   1 11185.1 382.840  77
  -5  -2   1 11447.8 368.078  34
  -5  -2   1 10455.4 349.970  74
  -5   2   2 19917.2 506.403  34
  -5  -2   2 19254.0 464.072  30
  -5  -2   2 19805.1 525.486  77
  -5  -2   2 19588.6 479.728  74
  -5   2   2 19668.6 500.412  78
  -5   2   2 20283.6 502.082  35
  -5  -2   2 20142.3 534.216  34
  -5  -2   3 9614.65 378.519  77
  -5   2   3 10578.6 386.137  78
  -5  -2   3 10440.6 348.543  19
  -5   2   3 10368.9 407.014  34
  -5  -2   3 9932.56 413.931  34
  -5   2   4 32378.4 723.579  78
  -5  -2   4 31913.2 644.641  19
  -5   2   4 31075.5 770.578  34
  -5  -2   4 31620.6 793.777  34
  -5  -2   4 31081.0 687.293  77
  -5   2   5 17999.6 590.281  23
  -5  -2   5 16764.6 499.871  19
  -5   2   5 17283.0 565.853  78
  -5   2   5 17909.7 620.941  34
  -5  -2   5 17567.0 627.242  34
  -5   2   6 5376.21 347.785  34
  -5  -2   6 5513.78 314.715  89
  -5  -2   6 5175.53 279.526  63
  -5   2   6 5339.35 293.282  57
  -5   2   6 5523.14 344.536  23
  -5  -2   6 5161.50 296.142  57
  -5  -2   6 5136.97 342.066  34
  -5  -2   7 4487.35 256.788  63
  -5  -2   7 4315.15 271.920  89
  -5   2   7 4513.47 267.340  57
  -5  -2   7 4536.81 272.738  57
  -5   2   8 4121.97 221.445  43
  -5  -2   8 4467.60 235.233  89
  -5  -2   8 3932.77 199.956  63
  -5   2   8 4240.83 239.855  41
  -5   2   8 4415.81 232.051  57
  -5  -2   8 4589.70 239.756  41
  -5  -2   8 4231.49 228.437  57
  -5   3  -7 93.7485 42.0328  50
  -5  -3  -7 83.8380 38.5021  40
  -5   3  -7 41.5500 30.4868  40
  -5  -3  -6 3123.05 203.771  55
  -5  -3  -6 2844.55 205.363  40
  -5   3  -6 2647.27 198.543  40
  -5  -3  -6 3205.64 205.496  81
  -5   3  -6 3199.97 226.191  50
  -5   3  -6 2816.94 206.332  87
  -5   3  -6 2991.07 217.762  53
  -5   3  -5 2787.26 229.202  53
  -5   3  -5 2624.64 221.073  87
  -5  -3  -5 2542.25 222.551  53
  -5  -3  -5 2820.15 217.296  55
  -5  -3  -5 2610.42 212.375  81
  -5   3  -5 2501.29 218.610  50
  -5   3  -5 2542.99 219.217  86
  -5   3  -4 7586.96 369.902  50
  -5  -3  -4 8046.54 368.348  55
  -5   3  -4 7668.81 363.887  74
  -5  -3  -4 7089.17 355.569  53
  -5   3  -4 7863.99 379.347  53
  -5   3  -4 7765.77 374.038  30
  -5  -3  -4 7637.79 359.288  81
  -5   3  -4 8172.22 392.907  86
  -5   3  -4 8303.01 382.791  87
  -5   3  -3 37161.9 772.862  74
  -5   3  -3 38177.1 788.751  30
  -5   3  -3 38293.4 791.955  75
  -5  -3  -3 37435.0 770.692  30
  -5   3  -2 6993.22 317.072  30
  -5   3  -2 7076.99 307.472  35
  -5  -3  -2 6872.96 321.364  30
  -5   3  -2 7430.38 331.176  74
  -5   3  -2 6736.44 321.047  75
  -5  -3  -2 7411.06 322.666  74
  -5   3  -2 7456.30 337.699  78
  -5   3  -1 1369.38 139.115  75
  -5   3  -1 1432.69 143.346  74
  -5   3  -1 1563.51 143.438  30
  -5  -3  -1 1592.54 149.824  74
  -5   3  -1 1465.46 146.856  78
  -5  -3  -1 1784.40 160.357  30
  -5   3  -1 1626.03 151.064  35
  -5   3   0 78.6963 46.6787  35
  -5   3   0 118.100 52.9424  78
  -5  -3   0 190.827 63.9081  30
  -5  -3   0 46.1677 36.6506  74
  -5  -3   0 82.7738 47.5227  17
  -5  -3   0 155.243 56.2270  77
  -5   3   0 146.764 51.8048  75
  -5  -3   1 17701.0 481.219  17
  -5   3   1 18355.6 494.353  78
  -5   3   1 18142.6 483.546  35
  -5  -3   1 17803.2 498.146  77
  -5  -3   1 17325.2 464.708  74
  -5  -3   1 18094.1 469.112  30
  -5   3   1 19080.3 444.574  74
  -5  -3   1 18992.8 501.508  34
  -5   3   2 1421.18 145.090  34
  -5   3   2 1576.91 147.875  35
  -5   3   2 1521.51 153.073  78
  -5  -3   2 1374.34 148.857  77
  -5  -3   2 1393.61 136.645  17
  -5  -3   2 1431.61 152.520  34
  -5   3   3 64008.4 994.878  78
  -5  -3   3 63715.9 994.960  77
  -5  -3   3 67161.8 920.769  19
  -5  -3   3 61285.9 1059.02  34
  -5   3   3 65095.4 1025.64  34
  -5   3   4 8274.82 387.449  78
  -5  -3   4 8599.65 350.301  19
  -5  -3   4 8789.92 379.255  77
  -5   3   4 8755.17 411.445  34
  -5  -3   4 8606.43 427.315  34
  -5   3   5 9489.53 431.071  78
  -5   3   5 9520.15 459.933  34
  -5  -3   5 9122.40 388.098  89
  -5   3   5 9958.30 448.443  23
  -5  -3   5 10200.4 401.406  57
  -5  -3   5 9604.46 389.431  19
  -5  -3   5 9692.35 474.146  34
  -5  -3   6 13398.5 544.728  34
  -5  -3   6 12907.9 480.456  89
  -5  -3   6 13195.1 454.611  63
  -5   3   6 12930.3 449.336  57
  -5  -3   6 13136.6 473.550  57
  -5   3   6 13789.2 549.857  34
  -5   3   6 14591.4 552.050  23
  -5   3   7 2126.88 181.053  57
  -5  -3   7 2184.88 188.131  41
  -5   3   7 2080.72 191.540  41
  -5  -3   7 2390.00 204.390  89
  -5  -3   7 2205.61 187.629  57
  -5  -3   7 2132.94 182.281  63
  -5  -3   8 532.176 92.0856  89
  -5   3   8 393.450 79.0690  43
  -5   3   8 535.693 88.5985  41
  -5  -3   8 405.201 72.7145  41
  -5  -3   8 453.514 79.3701  63
  -5   3   8 535.847 79.6916  57
  -5   4  -7 442.133 67.6086  50
  -5   4  -7 423.624 59.4069  90
  -5   4  -7 402.071 62.0696  87
  -5   4  -6 10405.4 384.760  87
  -5  -4  -6 10433.5 367.682  81
  -5  -4  -6 10467.2 357.250  40
  -5   4  -6 10071.2 376.594  53
  -5   4  -6 10574.2 393.564  50
  -5  -4  -6 10368.9 366.504  55
  -5   4  -6 10237.0 351.845  40
  -5   4  -5 2222.20 204.451  50
  -5   4  -5 2492.71 216.341  87
  -5  -4  -5 2285.68 194.238  40
  -5   4  -5 2170.85 188.302  40
  -5   4  -5 2163.62 199.918  53
  -5  -4  -5 2147.39 194.792  81
  -5  -4  -5 2103.42 194.208  55
  -5  -4  -4 52709.1 961.292  81
  -5   4  -4 55133.9 996.464  50
  -5   4  -4 53582.7 973.990  30
  -5   4  -4 53430.2 965.057  75
  -5   4  -4 55571.9 1006.96  87
  -5   4  -4 55421.8 1021.26  86
  -5  -4  -4 55518.6 985.432  55
  -5   4  -4 56373.7 980.077  74
  -5   4  -4 53736.4 982.604  53
  -5   4  -3 7275.37 356.069  33
  -5   4  -3 8414.23 387.484  78
  -5   4  -3 7885.42 363.497  30
  -5  -4  -3 7929.05 355.440  30
  -5   4  -3 7716.77 365.320  75
  -5   4  -3 7728.14 363.920  74
  -5  -4  -2 26893.4 641.808  30
  -5   4  -2 26704.4 624.102  30
  -5   4  -2 27124.0 668.979  78
  -5  -4  -2 26933.1 641.557  15
  -5  -4  -2 27990.5 621.857  74
  -5   4  -2 26569.5 633.010  75
  -5   4  -2 26408.9 633.074  74
  -5   4  -2 27497.8 624.384  35
  -5   4  -2 25301.2 615.642  33
  -5   4  -1 5618.75 298.985  78
  -5  -4  -1 5529.71 286.198  30
  -5  -4  -1 5572.98 295.785  17
  -5   4  -1 6009.52 276.261  30
  -5   4  -1 5578.15 274.753  75
  -5   4  -1 5597.70 283.072  35
  -5   4  -1 5764.83 282.106  74
  -5  -4  -1 5759.76 283.264  74
  -5  -4   0 2480.79 196.502  17
  -5  -4   0 1983.97 168.034  30
  -5  -4   0 1856.19 160.911  74
  -5   4   0 2037.99 158.850  74
  -5   4   0 1857.02 170.453  78
  -5   4   0 1931.09 169.475  35
  -5  -4   0 1723.92 160.586  77
  -5  -4   1 20927.7 525.739  30
  -5   4   1 20469.9 553.871  78
  -5  -4   1 21642.2 566.287  34
  -5  -4   1 20724.5 533.712  17
  -5   4   1 21067.1 538.227  35
  -5  -4   1 20795.4 560.999  77
  -5   4   2 33611.4 728.108  78
  -5  -4   2 33654.0 681.017  17
  -5  -4   2 33252.7 728.123  77
  -5   4   2 33919.0 686.726  35
  -5   4   2 32421.8 679.349  34
  -5  -4   2 34043.7 755.570  34
  -5   4   3 10282.9 424.614  78
  -5   4   3 10749.1 428.548  34
  -5  -4   3 10686.0 386.284  19
  -5  -4   3 10857.2 430.383  77
  -5  -4   3 11043.6 465.209  34
  -5  -4   4 46634.7 893.755  77
  -5   4   4 48469.8 976.858  34
  -5  -4   4 47684.0 847.965  19
  -5   4   4 46733.6 937.804  78
  -5  -4   4 46670.0 1006.51  34
  -5   4   5 15705.6 569.501  23
  -5   4   5 15561.3 563.605  78
  -5  -4   5 16055.2 517.269  89
  -5   4   5 15517.2 505.763  41
  -5  -4   5 16255.7 514.321  19
  -5   4   5 16261.0 596.994  34
  -5  -4   5 15986.5 504.462  57
  -5  -4   5 15596.1 605.824  34
  -5  -4   5 14881.9 481.448  63
  -5  -4   6 23079.9 637.644  89
  -5  -4   6 22285.0 596.852  63
  -5   4   6 22499.0 622.685  41
  -5  -4   6 23534.4 619.016  57
  -5   4   6 23670.4 712.302  34
  -5   4   7 12615.7 405.993  57
  -5  -4   7 12849.5 427.138  63
  -5  -4   7 12800.1 455.506  89
  -5   4   7 12335.8 436.338  41
  -5   4   8 3608.51 201.072  43
  -5  -4   8 3888.20 211.370  89
  -5   4   8 4005.96 187.286  57
  -5   4   8 4110.95 206.831  41
  -5  -4   8 3966.44 198.496  63
  -5   5  -6 10460.2 352.925  53
  -5  -5  -6 10700.5 363.806  81
  -5   5  -6 10130.3 373.892  50
  -5   5  -6 10483.4 374.203  87
  -5  -5  -6 10333.9 359.203  55
  -5  -5  -5 2950.78 225.726  55
  -5   5  -5 2848.90 229.366  50
  -5   5  -5 2865.46 220.503  53
  -5  -5  -5 2496.86 210.204  81
  -5   5  -5 2732.59 223.765  87
  -5   5  -4 2968.96 244.841  50
  -5   5  -4 3027.56 243.546  87
  -5   5  -4 3154.15 238.900  30
  -5   5  -4 3021.30 245.174  86
  -5  -5  -4 3003.66 238.138  81
  -5   5  -4 2884.88 237.827  53
  -5  -5  -4 2964.68 236.743  55
  -5  -5  -4 2689.24 236.767  48
  -5  -5  -3 8476.98 388.562  81
  -5  -5  -3 8031.64 387.007  15
  -5   5  -3 7926.19 374.289  33
  -5   5  -3 8097.50 370.027  30
  -5   5  -3 8201.37 390.272  86
  -5  -5  -3 8542.78 394.319  48
  -5   5  -3 7732.95 371.068  75
  -5   5  -3 8369.52 396.727  78
  -5   5  -3 8058.31 374.066  74
  -5   5  -3 8453.05 394.585  87
  -5  -5  -3 8527.39 385.420  55
  -5   5  -2 950.143 122.846  35
  -5   5  -2 1032.03 127.944  30
  -5   5  -2 1047.29 142.621  78
  -5   5  -2 1097.65 137.661  75
  -5  -5  -2 840.818 118.974  30
  -5   5  -2 1030.88 135.682  74
  -5  -5  -1 26778.4 660.563  17
  -5   5  -1 27359.2 678.990  78
  -5   5  -1 27347.1 625.935  74
  -5   5  -1 26086.6 598.888  75
  -5  -5  -1 26140.2 606.298  74
  -5   5  -1 27055.2 637.545  35
  -5  -5  -1 26238.0 627.380  30
  -5  -5   0 8820.44 372.853  17
  -5   5   0 8803.88 382.542  78
  -5  -5   0 8412.01 350.982  30
  -5  -5   0 8669.05 366.597  77
  -5   5   0 8587.20 358.510  35
  -5  -5   1 21198.7 586.965  77
  -5  -5   1 21465.3 568.907  17
  -5   5   1 21382.5 599.119  78
  -5  -5   2 57261.5 998.435  77
  -5  -5   2 59764.0 939.003  17
  -5   5   2 58571.6 1004.22  78
  -5   5   2 58269.4 939.870  34
  -5   5   2 57319.1 921.541  35
  -5  -5   2 60275.7 1052.94  34
  -5  -5   3 427.164 94.1598  77
  -5  -5   3 366.688 81.6151  19
  -5   5   3 369.941 91.9406  34
  -5   5   3 367.565 96.7619  78
  -5  -5   3 298.818 91.6737  34
  -5  -5   4 104741. 1288.90  19
  -5   5   4 106646. 1396.92  23
  -5  -5   4 100576. 1356.10  77
  -5   5   4 99369.5 1407.74  78
  -5  -5   4 99517.9 1502.15  34
  -5   5   4 102009. 1440.49  34
  -5  -5   5 38823.0 954.285  34
  -5  -5   5 38889.1 810.062  89
  -5   5   5 41126.7 916.196  23
  -5   5   5 39072.9 924.490  34
  -5  -5   5 38478.9 785.680  63
  -5  -5   6 26186.8 650.709  63
  -5  -5   6 26048.2 668.522  89
  -5   5   6 25902.9 642.902  41
  -5  -5   7 2185.70 178.418  63
  -5  -5   7 2698.71 207.846  89
  -5   5   7 2572.66 188.208  41
  -5  -5   8 3580.25 182.140  63
  -5   5   8 3488.05 185.849  43
  -5  -5   8 3547.05 189.289  89
  -5   6  -6 4951.61 246.503  87
  -5   6  -6 5329.90 255.027  50
  -5  -6  -6 5165.19 240.267  55
  -5  -6  -6 4914.00 235.682  81
  -5   6  -5 7063.90 346.325  87
  -5   6  -5 7343.75 350.757  50
  -5   6  -5 6859.47 317.425  53
  -5  -6  -5 7080.95 336.018  81
  -5  -6  -5 6972.95 333.056  55
  -5   6  -4 1665.43 170.648  30
  -5   6  -4 1535.40 174.969  87
  -5  -6  -4 1783.92 192.351  48
  -5  -6  -4 1745.31 182.560  55
  -5   6  -4 1572.70 178.592  50
  -5   6  -4 1552.89 172.439  53
  -5   6  -4 1614.13 180.063  86
  -5  -6  -4 1822.68 187.204  81
  -5   6  -3 850.705 135.403  87
  -5   6  -3 780.764 126.947  33
  -5   6  -3 1065.59 150.355  53
  -5   6  -3 841.419 132.865  50
  -5  -6  -3 915.253 134.974  48
  -5   6  -3 889.063 130.560  74
  -5   6  -3 889.488 137.118  86
  -5   6  -3 1084.22 150.577  78
  -5   6  -3 980.108 131.407  30
  -5  -6  -3 1442.89 170.738  81
  -5  -6  -3 1336.09 164.078  55
  -5  -6  -3 702.619 128.929  44
  -5   6  -3 796.522 134.608  75
  -5   6  -2 21550.6 592.007  74
  -5   6  -2 22410.0 604.396  35
  -5  -6  -2 22270.4 637.220  17
  -5   6  -2 21850.9 595.215  75
  -5   6  -2 23010.6 659.994  78
  -5   6  -1 6524.37 307.510  75
  -5  -6  -1 6577.56 343.975  17
  -5   6  -1 7061.75 363.660  78
  -5   6  -1 6576.45 315.233  74
  -5   6  -1 6626.90 329.020  35
  -5  -6  -1 6490.67 319.677  30
  -5  -6   0 65410.0 1045.59  17
  -5   6   0 68565.2 1106.12  78
  -5  -6   0 64856.4 1028.19  77
  -5  -6   0 66270.3 1017.18  30
  -5   6   0 65027.7 1023.49  35
  -5   6   1 3985.37 258.364  35
  -5  -6   1 3363.14 246.381  77
  -5   6   1 3535.77 256.706  78
  -5  -6   1 4035.52 257.566  17
  -5   6   2 18463.6 551.992  34
  -5  -6   2 18315.5 590.889  77
  -5   6   2 18766.0 557.644  35
  -5   6   2 19083.3 597.549  78
  -5  -6   2 19309.2 558.251  17
  -5  -6   3 25393.5 704.181  77
  -5   6   3 25745.8 713.489  78
  -5   6   3 26392.6 705.751  34
  -5  -6   3 25894.7 760.647  34
  -5  -6   4 7105.82 364.811  37
  -5  -6   4 7330.11 379.301  77
  -5   6   4 8226.18 417.685  34
  -5   6   4 7848.54 408.371  78
  -5  -6   4 7261.26 372.615  83
  -5  -6   4 8276.59 352.700  64
  -5  -6   4 8014.89 371.286  19
  -5  -6   4 7746.24 348.924  89
  -5  -6   4 7777.70 439.709  34
  -5  -6   4 7404.23 346.324  63
  -5  -6   5 17176.4 534.401  63
  -5  -6   5 16776.5 526.517  89
  -5   6   5 17312.2 615.695  34
  -5   6   5 17092.0 588.670  23
  -5  -6   6 24037.0 622.679  89
  -5  -6   6 24005.1 614.239  63
  -5  -6   7 996.822 125.256  63
  -5  -6   7 1009.46 126.717  89
  -5   6   7 1053.08 123.930  43
  -5  -7  -6 6665.97 249.105  81
  -5   7  -6 6902.04 263.758  87
  -5  -7  -6 7119.09 255.868  55
  -5   7  -6 6878.66 264.420  50
  -5   7  -5 4615.52 268.642  87
  -5  -7  -5 4322.60 250.022  55
  -5  -7  -5 4320.87 251.657  81
  -5   7  -5 4597.17 270.773  50
  -5  -7  -4 17919.2 572.338  48
  -5  -7  -4 18519.4 564.583  81
  -5  -7  -4 18345.5 563.669  55
  -5   7  -4 19135.5 589.640  50
  -5   7  -4 18693.2 586.037  87
  -5   7  -3 4530.77 287.645  53
  -5   7  -3 4734.59 309.725  87
  -5   7  -3 4239.75 281.552  86
  -5  -7  -3 4340.20 289.512  81
  -5  -7  -3 4725.43 303.997  48
  -5  -7  -3 4435.88 292.157  44
  -5   7  -3 4681.12 305.317  50
  -5  -7  -3 4156.41 284.339  55
  -5   7  -2 1663.05 184.563  87
  -5  -7  -2 1612.84 173.192  48
  -5   7  -2 1466.87 162.171  75
  -5   7  -2 1770.12 176.782  74
  -5  -7  -2 1629.97 178.314  17
  -5  -7  -2 1716.44 179.488  55
  -5  -7  -2 1538.30 177.244  44
  -5   7  -2 1705.60 186.072  78
  -5   7  -2 1399.40 159.447  86
  -5   7  -2 1312.68 156.761  35
  -5  -7  -2 1893.95 190.267  81
  -5   7  -2 1750.38 186.871  50
  -5   7  -2 1612.61 171.441  53
  -5   7  -1 21283.1 611.676  35
  -5  -7  -1 20283.4 616.206  17
  -5   7  -1 21006.8 639.788  78
  -5  -7   0 1035.07 143.031  17
  -5   7   0 1288.45 162.529  78
  -5   7   0 1285.30 155.466  35
  -5   7   1 25091.0 701.613  78
  -5  -7   1 23283.1 670.286  77
  -5   7   1 24153.5 650.528  35
  -5  -7   1 25989.7 672.895  17
  -5   7   1 25519.7 643.377  20
  -5  -7   2 1872.44 198.340  77
  -5   7   2 2166.93 214.693  78
  -5   7   2 2290.33 202.604  35
  -5   7   2 2079.62 192.537  34
  -5  -7   2 2149.94 196.014  17
  -5  -7   3 8609.66 390.590  83
  -5  -7   3 9194.61 379.272  64
  -5  -7   3 8278.06 392.121  37
  -5   7   3 8683.50 415.596  34
  -5  -7   3 9281.39 381.909  63
  -5   7   3 9549.01 448.471  78
  -5  -7   4 11809.1 433.875  64
  -5  -7   4 11375.0 472.103  37
  -5   7   4 10987.1 485.903  34
  -5  -7   4 11098.7 430.961  63
  -5  -7   4 10319.4 452.794  83
  -5   7   4 11558.7 434.163  43
  -5   7   5 746.792 117.387  43
  -5  -7   5 867.258 119.287  89
  -5  -7   5 595.389 96.7384  64
  -5  -7   5 920.267 129.925  63
  -5  -7   6 3907.53 243.340  63
  -5   7   6 4006.72 245.302  43
  -5  -7   6 4152.54 249.528  89
  -5   7   7 12043.0 367.184  43
  -5  -7   7 12888.3 379.215  63
  -5  -7   7 12933.6 381.454  89
  -5   8  -6 8648.61 255.813  50
  -5   8  -5 5163.93 263.645  50
  -5  -8  -5 5066.18 252.116  81
  -5   8  -5 4953.34 255.760  87
  -5  -8  -5 4986.82 250.592  55
  -5  -8  -4 4437.95 274.371  81
  -5   8  -4 5004.47 296.985  87
  -5   8  -4 4410.61 279.682  50
  -5  -8  -4 4552.61 282.543  48
  -5  -8  -4 4503.48 271.655  55
  -5   8  -3 15255.5 540.794  87
  -5  -8  -3 14635.7 522.913  48
  -5   8  -3 14501.3 496.477  86
  -5  -8  -3 14289.0 509.724  44
  -5  -8  -3 14313.7 503.313  55
  -5   8  -3 14477.3 531.345  50
  -5  -8  -3 14423.1 506.153  81
  -5  -8  -2 3735.38 264.639  81
  -5   8  -2 3696.31 251.323  35
  -5   8  -2 3557.25 252.398  53
  -5   8  -2 3783.76 275.634  50
  -5  -8  -2 3699.24 266.457  48
  -5   8  -2 3537.52 272.681  87
  -5  -8  -2 3585.96 267.937  44
  -5  -8  -2 3828.76 268.539  55
  -5   8  -1 13527.7 490.729  53
  -5  -8  -1 14225.8 506.274  81
  -5  -8  -1 13819.3 517.454  17
  -5  -8  -1 13828.6 515.497  44
  -5   8  -1 14524.2 534.935  78
  -5   8  -1 13841.8 503.483  35
  -5  -8  -1 14308.6 505.316  55
  -5   8  -1 14063.4 532.223  87
  -5   8  -1 13674.8 520.225  50
  -5  -8   0 6869.82 358.799  44
  -5  -8   0 6677.40 345.518  55
  -5   8   0 6641.89 340.575  53
  -5  -8   0 6781.16 356.423  17
  -5   8   0 6647.31 351.777  35
  -5  -8   0 6699.65 345.627  81
  -5   8   0 7238.40 382.806  87
  -5   8   0 6756.48 371.277  78
  -5  -8   1 3733.23 260.102  44
  -5   8   1 3177.88 235.672  53
  -5   8   1 3326.32 242.476  20
  -5  -8   1 3338.48 251.008  17
  -5  -8   1 3303.17 240.926  37
  -5  -8   1 3473.21 236.609  63
  -5   8   1 3631.63 264.848  35
  -5   8   1 3522.16 269.200  78
  -5  -8   1 3189.73 259.347  77
  -5  -8   1 3463.76 246.504  81
  -5  -8   2 6226.57 364.587  77
  -5  -8   2 6503.31 347.094  17
  -5  -8   2 6181.20 327.169  64
  -5   8   2 6207.77 345.362  35
  -5   8   2 6050.80 336.770  34
  -5  -8   2 5810.12 328.759  37
  -5  -8   2 6353.04 317.254  63
  -5   8   2 6587.34 371.548  78
  -5   8   3 8701.35 415.408  34
  -5  -8   3 8800.70 382.900  63
  -5  -8   3 7726.48 375.791  83
  -5  -8   3 8294.23 403.635  37
  -5  -8   3 8782.07 385.539  64
  -5  -8   4 12427.3 492.817  83
  -5  -8   4 12751.4 462.331  63
  -5  -8   4 13745.9 470.547  64
  -5   8   4 13853.8 532.621  34
  -5  -8   4 13342.5 508.769  37
  -5  -8   5 8377.53 364.081  63
  -5  -8   5 7894.45 371.318  37
  -5   8   5 7742.76 339.045  43
  -5  -8   5 7869.99 342.131  64
  -5  -8   6 4260.31 221.799  64
  -5  -8   6 4124.01 238.619  63
  -5   8   6 3924.35 225.381  43
  -5  -8   6 4405.07 236.634  89
  -5  -8   7 4130.51 185.985  89
  -5  -8   7 4661.55 200.189  63
  -5   9  -5 27112.9 527.846  50
  -5   9  -5 26353.5 512.308  87
  -5  -9  -5 26564.5 492.942  55
  -5  -9  -5 26866.0 494.200  81
  -5  -9  -4 71.2607 56.2521  48
  -5   9  -4 234.142 75.9772  50
  -5  -9  -4 218.705 71.9793  81
  -5  -9  -4 126.754 58.3919  55
  -5   9  -4 143.320 59.7485  87
  -5   9  -3 15754.4 528.419  87
  -5  -9  -3 16114.6 508.965  81
  -5  -9  -3 14948.0 506.649  44
  -5   9  -3 15982.4 495.822  36
  -5   9  -3 16353.7 540.166  50
  -5  -9  -3 15234.7 493.319  55
  -5  -9  -3 15171.6 519.666  48
  -5  -9  -2 4805.61 306.933  44
  -5  -9  -2 5500.18 321.554  48
  -5   9  -2 5220.13 323.510  50
  -5   9  -2 5420.63 327.770  87
  -5  -9  -2 5276.36 307.441  55
  -5  -9  -2 4707.30 293.602  81
  -5  -9  -1 10847.2 463.099  44
  -5   9  -1 11160.3 474.456  87
  -5   9  -1 10304.0 458.490  50
  -5   9  -1 11165.7 435.542  53
  -5   9  -1 10637.5 444.659  35
  -5  -9  -1 11621.6 455.320  55
  -5   9   0 3990.85 276.717  35
  -5  -9   0 3735.62 274.486  44
  -5   9   0 3801.42 282.628  50
  -5   9   0 4090.07 268.914  53
  -5   9   0 3768.64 281.095  87
  -5   9   1 19536.7 592.639  53
  -5   9   1 19372.7 604.695  35
  -5   9   1 18455.5 620.693  87
  -5  -9   1 20940.4 626.067  44
  -5  -9   1 19957.2 564.636  63
  -5  -9   1 18806.0 584.267  37
  -5   9   2 1996.53 193.896  53
  -5  -9   2 2083.51 201.019  37
  -5  -9   2 2223.94 199.596  64
  -5  -9   2 2383.91 198.610  63
  -5   9   2 1948.29 191.788  35
  -5   9   2 1969.32 191.327  34
  -5  -9   3 35077.5 769.522  64
  -5  -9   3 33282.1 760.151  83
  -5  -9   3 35755.8 756.007  63
  -5  -9   3 33753.8 805.013  37
  -5  -9   4 1444.14 170.697  37
  -5  -9   4 1710.60 169.507  63
  -5  -9   4 1400.07 155.739  64
  -5  -9   5 6336.55 300.665  63
  -5  -9   5 6189.69 294.962  64
  -5  -9   5 5773.53 302.929  37
  -5  -9   6 1023.03 105.230  64
  -5  -9   6 1196.09 117.559  63
  -5 -10  -4 8788.67 298.274  81
  -5  10  -4 9081.87 331.181  50
  -5 -10  -4 8243.86 317.436  48
  -5 -10  -4 8641.42 295.087  55
  -5  10  -4 8515.64 312.800  87
  -5  10  -3 1173.45 142.089  50
  -5 -10  -3 1082.07 133.410  44
  -5 -10  -3 1203.46 129.910  81
  -5 -10  -3 1031.98 125.177  55
  -5 -10  -3 1073.83 139.667  48
  -5  10  -3 1113.42 126.233  36
  -5  10  -3 1388.82 149.473  87
  -5 -10  -2 8694.73 364.893  81
  -5 -10  -2 8120.71 381.756  44
  -5  10  -2 8175.42 378.779  87
  -5 -10  -2 8287.02 380.950  48
  -5  10  -2 8931.82 402.889  50
  -5  10  -2 7924.87 367.448  36
  -5 -10  -2 8329.12 356.693  55
  -5  10  -1 6099.12 340.362  87
  -5  10  -1 6293.90 349.366  50
  -5 -10  -1 6360.87 353.107  44
  -5  10   0 5127.91 319.646  87
  -5 -10   0 5123.55 317.318  44
  -5  10   0 5113.63 291.012  53
  -5  10   0 4922.14 315.945  50
  -5  10   1 6646.75 340.987  53
  -5 -10   1 5863.44 321.805  37
  -5  10   1 6221.56 353.884  87
  -5 -10   1 6744.23 357.548  44
  -5  10   2 18040.0 561.173  53
  -5  10   2 18587.1 606.638  87
  -5 -10   2 18655.0 586.818  37
  -5 -10   3 2849.87 236.448  37
  -5  10   3 3477.90 248.823  53
  -5 -10   3 3371.20 240.060  64
  -5 -10   4 20427.1 585.215  37
  -5 -10   4 21023.6 554.568  64
  -5 -10   4 21474.0 532.805  63
  -5 -10   5 1327.27 131.963  64
  -5 -10   5 1157.73 129.552  37
  -5 -10   5 1369.79 125.694  63
  -5  10   6 4168.21 196.786  53
  -5  11  -4 8229.95 264.228  50
  -5  11  -3 17631.0 466.067  50
  -5 -11  -3 17988.3 469.765  48
  -5  11  -3 17449.8 433.882  36
  -5  11  -3 17940.4 444.867  87
  -5 -11  -3 16858.5 432.771  44
  -5  11  -2 2558.27 203.238  50
  -5 -11  -2 2549.09 198.308  48
  -5  11  -2 2344.19 186.150  36
  -5 -11  -2 2582.49 201.748  44
  -5  11  -2 2476.71 188.658  87
  -5  11  -1 1761.77 181.807  50
  -5 -11  -1 1875.59 184.934  44
  -5 -11  -1 1930.96 178.768  48
  -5  11  -1 1901.27 178.839  87
  -5  11   0 706.274 116.501  87
  -5 -11   0 474.927 106.469  44
  -5  11   0 488.765 110.773  50
  -5  11   1 22916.2 628.419  87
  -5  11   1 22977.7 648.199  50
  -5 -11   1 24000.0 640.796  44
  -5 -11   1 23512.1 608.663  37
  -5  11   2 6510.64 311.931  53
  -5  11   2 6423.17 332.997  87
  -5 -11   2 6142.71 324.437  37
  -5  11   3 4886.45 266.658  53
  -5 -11   3 4376.77 271.947  37
  -5  11   3 4284.67 266.156  87
  -5 -11   4 15092.6 458.047  37
  -5  11   4 14889.1 431.616  53
  -5  11   4 14181.4 434.504  87
  -5  11   5 3801.31 191.682  53
  -5  11   5 3524.98 182.057  87
  -5 -11   5 3540.68 184.112  37
  -5  12  -3 4231.70 189.604  50
  -5 -12  -3 3994.31 186.677  48
  -5  12  -2 22891.3 459.381  87
  -5 -12  -2 21773.9 500.492  44
  -5 -12  -2 22984.5 504.298  48
  -5  12  -2 23145.8 513.299  50
  -5  12  -2 22441.3 490.801  36
  -5  12  -1 6639.94 277.865  87
  -5  12  -1 6405.59 297.652  50
  -5 -12  -1 7172.28 297.817  48
  -5 -12  -1 6346.82 303.084  44
  -5 -12   0 19201.0 535.611  44
  -5  12   0 19083.9 532.622  50
  -5  12   0 19567.8 499.924  87
  -5  12   1 3609.71 223.493  87
  -5  12   1 4026.03 251.809  50
  -5 -12   1 3726.61 221.094  37
  -5 -12   1 4079.26 245.430  44
  -5  12   2 4710.82 244.120  87
  -5  12   2 4453.83 258.555  50
  -5 -12   2 4425.19 249.200  37
  -5  12   3 5209.21 227.789  53
  -5 -12   3 4399.27 242.071  37
  -5  12   4 1341.70 104.826  53
  -5 -12   4 1264.93 117.481  37
  -5  13  -1 20565.3 427.476  36
  -5 -13  -1 20059.7 445.869  44
  -5 -13  -1 20686.7 406.116  48
  -5  13  -1 20575.6 435.252  50
  -5 -13   0 2717.21 177.110  44
  -5  13   0 2892.65 178.449  50
  -5 -13   1 8073.41 292.593  44
  -5 -13   1 7491.46 249.339  37
  -5  13   2 721.091 92.9331  50
  -5 -13   2 563.020 76.6756  37
  -5  13   3 965.596 93.8447  50
  -4   0  -7 22.2080 43.6079  59
  -4   0  -7-13.0167 47.3345  50
  -4   0  -7 11.3453 50.3622  40
  -4   0  -7 1.88045 42.9714  84
  -4   0  -6 15512.5 552.100  84
  -4   0  -6 16282.6 546.271  50
  -4   0  -6 15378.3 543.673  53
  -4   0  -6 16440.8 517.200  87
  -4   0  -6 16289.8 550.428  40
  -4   0  -5 0.31535 74.8382  53
  -4   0  -5-22.0173 53.8992  30
  -4   0  -5 70.5211 49.1486  50
  -4   0  -4 23158.2 599.368  30
  -4   0  -4 23966.5 581.252  74
  -4   0  -3 58.8146 42.5235  74
  -4   0  -3 38.3073 43.2749  30
  -4   0  -2 48705.4 744.486  30
  -4   0  -2 49525.7 736.819  74
  -4   0  -2 48993.0 680.106  78
  -4   0  -2 50831.4 705.250  35
  -4   0  -1 136.682 36.5154  78
  -4   0  -1-19.3777 44.0099  35
  -4   0  -1 15.2842 36.3167  30
  -4   0  -1 97.6851 42.2029  74
  -4   0   0 210712. 1320.68  30
  -4   0   0 210684. 1339.56  74
  -4   0   0 210860. 1380.09  35
  -4   0   1-1.35434 24.6022  34
  -4   0   1 53.7262 29.8383  30
  -4   0   1 54.2474 31.2378  78
  -4   0   1 28.1635 28.9044  67
  -4   0   1 42.3420 32.3820  74
  -4   0   2 197546. 1147.11  19
  -4   0   2 202833. 1261.20  78
  -4   0   2 201421. 1323.41  35
  -4   0   2 201111. 1460.68  34
  -4   0   2 199363. 1152.99  30
  -4   0   3 126.029 39.6544  19
  -4   0   3 41.5410 33.6540  77
  -4   0   3 26.6203 25.6799  23
  -4   0   3 9.30308 31.2769  78
  -4   0   3 37.5051 47.1119  34
  -4   0   4 955.190 100.894  19
  -4   0   4 1070.40 124.421  76
  -4   0   4 713.356 115.019  34
  -4   0   4 632.537 99.9145  23
  -4   0   5-66.1235 36.6642  19
  -4   0   5 48.5845 51.6990  34
  -4   0   5 22.8672 47.2237  76
  -4   0   6 9844.17 397.193  57
  -4   0   6 9332.43 386.121  89
  -4   0   6 9726.89 463.203  76
  -4   0   6 9191.42 456.843  23
  -4   0   6 9108.28 442.182  34
  -4   0   7 71.1973 61.7015  57
  -4   0   8 6636.39 311.257  57
  -4   0   9-25.9263 47.2886  41
  -4   0   9 19.0807 24.6877  57
  -4   1  -7 9848.57 382.306  50
  -4  -1  -7 9991.77 395.852  84
  -4   1  -7 9935.27 379.370  40
  -4  -1  -7 9653.87 384.028  59
  -4  -1  -7 9810.26 378.113  40
  -4   1  -7 9196.01 381.243  84
  -4  -1  -7 9551.24 373.848  50
  -4   1  -6 5101.16 309.357  50
  -4  -1  -6 5073.79 304.241  50
  -4   1  -6 5180.07 301.457  87
  -4   1  -6 4885.42 302.582  40
  -4  -1  -6 4902.81 304.461  40
  -4  -1  -6 4660.12 303.439  53
  -4  -1  -6 5083.39 318.657  84
  -4   1  -6 5021.30 310.440  53
  -4  -1  -6 5433.08 327.043  59
  -4  -1  -5 23392.4 645.303  50
  -4   1  -5 24630.2 669.092  50
  -4  -1  -5 22917.9 655.523  53
  -4   1  -5 23885.5 638.088  30
  -4   1  -5 24045.7 642.532  87
  -4   1  -5 23254.0 656.511  53
  -4  -1  -5 21730.0 652.023  84
  -4   1  -4 20746.5 572.898  30
  -4   1  -4 21052.6 557.901  74
  -4  -1  -4 21578.0 572.399  30
  -4   1  -3 1644.99 157.061  75
  -4   1  -3 1599.10 151.759  30
  -4  -1  -3 1852.98 163.453  30
  -4   1  -3 1889.14 160.524  74
  -4  -1  -3 1880.01 154.459  74
  -4  -1  -2 718.748 97.3362  35
  -4   1  -2 653.861 98.2526  75
  -4  -1  -2 596.615 89.3037  30
  -4   1  -2 748.365 97.6334  74
  -4   1  -2 657.579 88.6492  78
  -4   1  -2 771.963 91.6328  35
  -4  -1  -2 595.289 87.2432  74
  -4   1  -1 52139.1 700.178  35
  -4   1  -1 52945.5 713.699  30
  -4   1  -1 49419.4 686.820  75
  -4  -1  -1 50902.7 706.995  30
  -4   1  -1 50783.4 673.897  78
  -4  -1  -1 52205.3 709.623  74
  -4   1  -1 50670.7 706.136  74
  -4  -1  -1 53019.7 720.993  35
  -4   1   0 7203.52 241.363  30
  -4   1   0 6985.76 242.829  78
  -4  -1   0 6951.31 227.361  65
  -4  -1   0 7129.66 251.549  74
  -4   1   0 7430.85 254.016  74
  -4  -1   0 7252.05 250.566  30
  -4   1   0 7392.79 260.009  35
  -4  -1   0 6693.04 254.157  35
  -4  -1   1 91039.0 835.947  30
  -4   1   1 91769.9 782.237  30
  -4  -1   1 90925.2 857.503  74
  -4   1   1 87830.1 851.162  78
  -4   1   1 91837.0 839.684  74
  -4   1   1 94194.9 869.628  34
  -4   1   1 94706.5 921.174  35
  -4  -1   1 91233.3 916.967  35
  -4  -1   1 97445.2 916.852  34
  -4  -1   2 76834.4 762.248  19
  -4  -1   2 76847.9 880.594  77
  -4  -1   2 75423.0 777.932  74
  -4   1   2 75124.3 825.991  78
  -4   1   2 75334.9 728.506  74
  -4   1   2 76680.7 897.803  34
  -4  -1   2 77675.5 924.607  34
  -4  -1   2 75883.2 820.946  35
  -4  -1   2 77031.3 767.696  30
  -4   1   2 76906.4 833.661  35
  -4  -1   3 13683.0 385.452  77
  -4  -1   3 14515.6 359.291  19
  -4  -1   3 15220.1 370.098  78
  -4   1   3 15607.2 409.100  23
  -4   1   3 15186.6 449.777  34
  -4   1   3 14108.4 390.811  78
  -4  -1   3 14562.4 449.316  34
  -4  -1   4 17829.8 509.832  23
  -4  -1   4 17192.8 536.601  34
  -4   1   4 16849.4 491.938  76
  -4  -1   4 17537.1 437.900  19
  -4   1   4 16685.2 498.987  23
  -4   1   4 16476.9 520.403  34
  -4   1   4 16718.5 471.907  78
  -4  -1   5 480.133 83.2252  19
  -4  -1   5 503.316 103.220  76
  -4   1   5 505.044 106.715  23
  -4  -1   5 312.390 90.0058  23
  -4   1   5 361.714 90.9766  34
  -4   1   5 359.300 89.2388  76
  -4   1   6 6304.27 348.737  78
  -4  -1   6 5811.61 291.758  63
  -4   1   6 6481.45 383.849  23
  -4   1   6 6382.41 378.408  76
  -4  -1   6 5955.95 301.348  19
  -4  -1   6 5831.10 306.783  57
  -4  -1   6 5864.12 349.501  34
  -4   1   6 6329.24 366.814  34
  -4  -1   6 6387.32 375.742  76
  -4  -1   6 6280.43 321.960  89
  -4  -1   7 16852.1 531.653  89
  -4  -1   7 16309.3 487.130  63
  -4   1   7 17397.7 538.219  57
  -4  -1   7 16736.3 535.107  57
  -4  -1   8 2095.52 158.797  63
  -4  -1   8 2233.00 182.575  57
  -4  -1   8 2163.70 170.460  89
  -4   1   8 1927.20 169.367  57
  -4  -1   9 3010.76 161.253  41
  -4   1   9 3108.94 166.481  41
  -4   1   9 3123.72 159.032  57
  -4   2  -7 453.360 93.1763  50
  -4   2  -7 476.099 91.7524  40
  -4   2  -7 383.804 83.9460  87
  -4  -2  -7 490.131 90.6238  40
  -4  -2  -7 525.493 97.8077  59
  -4   2  -7 461.988 81.8385  90
  -4  -2  -7 500.836 95.0894  84
  -4   2  -7 385.747 89.1619  84
  -4   2  -6 5967.42 327.182  40
  -4  -2  -6 6074.71 309.429  81
  -4   2  -6 5716.51 328.030  53
  -4  -2  -6 5847.14 325.742  40
  -4   2  -6 6304.62 344.828  50
  -4   2  -6 6200.12 334.165  87
  -4  -2  -6 5579.47 327.506  53
  -4  -2  -6 6603.25 341.500  50
  -4  -2  -6 6035.16 343.211  59
  -4  -2  -6 6488.00 317.459  55
  -4  -2  -6 6473.79 355.885  84
  -4   2  -5 17201.5 567.220  53
  -4  -2  -5 18455.3 549.662  81
  -4  -2  -5 19133.4 612.410  84
  -4   2  -5 17507.0 556.580  30
  -4   2  -5 19131.9 589.463  87
  -4   2  -5 18132.4 537.423  74
  -4   2  -5 18781.2 593.008  50
  -4   2  -5 19372.3 596.878  86
  -4  -2  -5 18524.5 600.438  59
  -4  -2  -5 18105.4 544.266  55
  -4  -2  -5 17254.6 576.297  53
  -4   2  -4 7622.60 345.875  74
  -4   2  -4 7166.90 346.290  30
  -4  -2  -4 7817.08 342.848  30
  -4   2  -4 7556.42 349.228  75
  -4  -2  -4 7613.65 345.532  15
  -4  -2  -3 7738.24 318.875  15
  -4   2  -3 7593.81 321.748  74
  -4  -2  -3 7311.03 315.463  30
  -4   2  -3 7428.53 322.418  75
  -4   2  -3 7604.14 328.286  33
  -4   2  -3 7430.03 322.788  30
  -4  -2  -3 7642.49 302.585  74
  -4  -2  -2 37292.9 621.052  15
  -4   2  -2 37216.6 666.422  78
  -4   2  -2 35889.8 641.552  33
  -4   2  -2 36780.6 651.962  30
  -4   2  -2 37509.8 659.532  74
  -4  -2  -2 38472.5 642.552  74
  -4  -2  -2 38586.9 668.730  30
  -4   2  -2 38721.8 619.576  35
  -4   2  -2 36446.5 652.745  75
  -4   2  -1 88327.1 895.735  33
  -4   2  -1 88480.4 923.626  75
  -4   2  -1 88302.8 923.802  30
  -4  -2  -1 84830.2 853.434  15
  -4   2  -1 88778.8 943.759  74
  -4  -2  -1 90477.4 939.796  74
  -4  -2  -1 90731.9 964.219  30
  -4  -2  -1 91833.9 883.961  77
  -4   2  -1 90413.3 931.153  35
  -4   2  -1 91196.9 971.207  78
  -4  -2  -1 86399.6 957.694  35
  -4  -2   0 37010.0 576.286  30
  -4  -2   0 36614.1 575.485  74
  -4   2   0 37849.8 577.412  74
  -4   2   0 36782.3 545.644  30
  -4   2   0 36463.7 590.556  78
  -4  -2   0 37179.7 589.032  77
  -4   2   0 36330.9 539.654  75
  -4  -2   0 36166.3 599.747  17
  -4   2   0 36561.2 590.153  35
  -4  -2   0 35316.8 600.594  35
  -4  -2   0 37088.3 540.660  34
  -4  -2   1 11868.4 321.853  74
  -4  -2   1 11361.9 311.156  30
  -4   2   1 11416.3 330.004  35
  -4  -2   1 11371.0 328.625  17
  -4  -2   1 11380.5 340.813  77
  -4  -2   1 11217.7 334.577  35
  -4   2   1 11822.4 338.138  78
  -4   2   1 11965.6 304.455  74
  -4   2   1 11537.9 312.161  34
  -4  -2   1 12421.3 348.997  34
  -4   2   2 50224.0 734.283  34
  -4  -2   2 49662.1 727.017  77
  -4   2   2 48551.0 707.542  78
  -4  -2   2 48599.9 660.534  17
  -4  -2   2 49798.8 652.873  30
  -4   2   2 50533.7 692.904  35
  -4  -2   2 49785.5 770.811  34
  -4   2   3 28239.8 580.486  78
  -4  -2   3 27462.5 516.618  19
  -4  -2   3 28381.1 568.823  77
  -4   2   3 29204.5 574.189  23
  -4   2   3 27454.4 613.972  34
  -4  -2   3 27571.3 637.332  34
  -4  -2   4 37723.1 675.705  77
  -4   2   4 37776.8 761.789  23
  -4   2   4 38961.2 757.831  76
  -4   2   4 37549.4 794.967  34
  -4   2   4 36704.1 725.598  78
  -4  -2   4 38238.3 667.982  19
  -4  -2   4 37606.7 809.132  34
  -4  -2   5 11661.4 405.297  19
  -4   2   5 11242.8 463.173  76
  -4  -2   5 11809.0 472.830  76
  -4   2   5 11746.5 451.357  78
  -4   2   5 10758.6 460.440  23
  -4   2   5 11104.6 469.559  34
  -4  -2   5 11458.4 480.219  34
  -4   2   6 17321.0 582.088  78
  -4   2   6 17400.4 620.735  23
  -4  -2   6 17510.5 543.513  89
  -4  -2   6 17556.2 620.130  76
  -4   2   6 16913.1 600.231  34
  -4  -2   6 16562.3 498.178  63
  -4   2   6 18508.6 636.822  76
  -4  -2   6 16779.5 524.812  57
  -4  -2   6 17310.4 520.101  19
  -4  -2   7 3642.60 256.173  89
  -4  -2   7 3716.82 243.929  63
  -4  -2   7 3778.81 254.676  57
  -4   2   7 3817.77 254.200  57
  -4  -2   8 1381.19 144.603  89
  -4  -2   8 1079.24 118.972  63
  -4  -2   8 1188.63 131.692  57
  -4   2   8 1094.17 127.595  57
  -4  -3  -7 2954.88 206.833  84
  -4   3  -7 2645.42 201.082  84
  -4   3  -7 2922.35 199.637  87
  -4   3  -7 2791.46 202.233  50
  -4  -3  -7 2812.48 189.270  40
  -4  -3  -7 2836.31 202.502  59
  -4   3  -7 2799.56 187.321  40
  -4   3  -6 207.694 73.5476  53
  -4   3  -6 81.8762 56.8470  50
  -4  -3  -6 114.908 52.7309  84
  -4  -3  -6 92.2785 60.1134  50
  -4  -3  -6 132.123 61.5538  59
  -4  -3  -6 159.721 77.8866  81
  -4   3  -6 128.045 58.0819  40
  -4  -3  -6 184.598 71.6835  55
  -4  -3  -6 42.4657 49.2588  40
  -4   3  -6 154.011 73.4724  87
  -4   3  -5 3996.15 258.807  74
  -4  -3  -5 3854.52 276.367  53
  -4  -3  -5 3921.78 269.537  15
  -4   3  -5 3982.30 281.172  86
  -4   3  -5 4169.80 273.504  30
  -4  -3  -5 4283.11 275.359  55
  -4  -3  -5 4172.84 290.495  59
  -4  -3  -5 4159.83 286.982  84
  -4  -3  -5 4139.80 276.007  81
  -4   3  -5 4338.31 284.831  53
  -4   3  -5 4059.84 281.845  50
  -4   3  -5 3992.18 276.473  87
  -4   3  -4 31705.9 731.875  33
  -4   3  -4 30809.0 701.378  74
  -4   3  -4 30912.5 703.945  75
  -4  -3  -4 30861.3 721.100  15
  -4   3  -3 28809.8 641.680  33
  -4  -3  -3 29831.9 653.113  15
  -4   3  -3 29718.8 651.455  75
  -4   3  -3 29733.9 648.636  74
  -4  -3  -3 30178.3 637.968  30
  -4   3  -3 29969.1 675.316  78
  -4  -3  -2 1950.92 157.392  30
  -4   3  -2 2045.83 162.478  74
  -4   3  -2 2327.41 181.132  78
  -4  -3  -2 2140.40 164.526  15
  -4   3  -2 1870.20 150.525  33
  -4   3  -2 1971.47 159.553  75
  -4  -3  -2 2209.37 157.374  74
  -4   3  -1 90184.7 947.176  75
  -4   3  -1 90289.4 945.240  30
  -4   3  -1 88803.7 1025.85  78
  -4  -3  -1 90059.2 975.011  30
  -4   3  -1 88328.3 964.327  74
  -4  -3  -1 86502.4 987.641  17
  -4   3  -1 88799.1 956.634  35
  -4  -3  -1 88894.2 945.877  74
  -4  -3  -1 89381.5 954.596  15
  -4   3  -1 88789.1 905.013  33
  -4  -3  -1 90460.3 908.699  77
  -4  -3   0 4351.86 206.011  74
  -4  -3   0 4328.40 210.983  77
  -4  -3   0 4315.61 206.586  30
  -4  -3   0 4563.36 213.807  34
  -4   3   0 4587.44 195.061  30
  -4   3   0 4466.69 194.309  75
  -4   3   0 4465.19 226.366  78
  -4  -3   0 4720.09 225.461  17
  -4   3   0 4695.59 221.685  35
  -4   3   0 4360.56 202.980  74
  -4  -3   1 1025.12 107.702  17
  -4   3   1 1183.52 98.3398  74
  -4  -3   1 1059.30 103.688  74
  -4  -3   1 1153.06 119.538  77
  -4   3   1 1086.59 111.291  35
  -4   3   1 1255.13 122.152  78
  -4   3   1 1066.45 102.995  34
  -4  -3   1 1193.01 120.286  34
  -4  -3   1 1140.89 107.647  30
  -4   3   2 10275.6 347.456  78
  -4  -3   2 10594.7 318.065  19
  -4  -3   2 9970.95 312.755  17
  -4   3   2 9740.44 338.598  34
  -4  -3   2 9805.93 339.676  77
  -4   3   2 9128.75 310.144  35
  -4  -3   2 9489.58 356.550  34
  -4   3   3 86878.4 1073.07  78
  -4  -3   3 86317.5 1045.95  77
  -4  -3   3 85981.4 959.489  19
  -4   3   3 84358.6 1101.85  34
  -4  -3   3 83744.4 1140.31  34
  -4  -3   4 1544.29 146.858  77
  -4   3   4 1608.17 165.575  76
  -4   3   4 1924.98 179.728  78
  -4   3   4 1757.76 174.879  23
  -4  -3   4 1771.31 155.154  19
  -4   3   4 1729.99 180.784  34
  -4  -3   4 1731.51 186.099  34
  -4  -3   5 52608.0 883.317  19
  -4   3   5 52315.9 979.629  78
  -4   3   5 52885.0 1023.55  23
  -4   3   5 54548.3 1050.47  34
  -4  -3   5 51749.8 1030.97  34
  -4  -3   6 337.057 78.9024  19
  -4  -3   6 526.544 107.828  89
  -4   3   6 479.205 104.540  76
  -4   3   6 730.213 128.454  78
  -4  -3   6 429.950 92.9338  57
  -4  -3   6 509.360 94.6262  63
  -4   3   6 603.174 103.115  57
  -4   3   6 398.911 107.688  23
  -4   3   6 593.069 123.417  34
  -4  -3   7 2025.20 182.746  63
  -4  -3   7 2176.63 198.893  89
  -4  -3   7 2339.32 197.752  57
  -4   3   7 2052.66 185.335  57
  -4  -3   8 4887.05 259.780  89
  -4  -3   8 5040.12 249.064  63
  -4  -3   8 4886.08 245.665  57
  -4   3   8 4380.12 236.954  57
  -4  -4  -7 1154.08 128.469  84
  -4   4  -7 1135.42 122.383  87
  -4   4  -7 1091.31 125.200  50
  -4  -4  -7 1243.69 131.568  59
  -4  -4  -6 870.919 132.302  84
  -4  -4  -6 859.073 116.940  40
  -4  -4  -6 892.179 128.438  55
  -4   4  -6 798.950 117.790  40
  -4  -4  -6 956.003 137.527  59
  -4   4  -6 824.991 135.592  50
  -4  -4  -6 841.845 129.256  81
  -4   4  -6 967.017 129.985  53
  -4   4  -6 770.783 125.288  87
  -4  -4  -5 2069.64 189.241  40
  -4   4  -5 2196.68 202.699  33
  -4   4  -5 2379.61 216.304  87
  -4   4  -5 2240.03 214.150  50
  -4   4  -5 2375.14 211.166  30
  -4   4  -5 2032.00 193.515  53
  -4  -4  -5 2310.72 219.540  59
  -4  -4  -5 2577.31 233.613  84
  -4  -4  -5 2290.69 208.324  55
  -4  -4  -5 2232.90 202.435  81
  -4   4  -4 8010.00 370.623  33
  -4  -4  -4 8267.45 387.928  15
  -4   4  -4 8378.50 375.565  74
  -4   4  -4 8259.43 373.155  75
  -4  -4  -3 2470.00 201.852  15
  -4   4  -3 2357.09 204.189  78
  -4   4  -3 2444.99 196.946  75
  -4  -4  -3 3068.61 205.871  30
  -4   4  -3 2869.65 211.099  33
  -4  -4  -2 45672.7 779.692  17
  -4  -4  -2 47196.3 814.029  15
  -4  -4  -2 48873.7 781.048  30
  -4   4  -2 47368.5 781.587  75
  -4   4  -2 48672.2 756.395  35
  -4   4  -2 49962.9 861.577  78
  -4   4  -2 48429.0 766.577  33
  -4  -4  -1 10988.1 365.686  17
  -4   4  -1 11190.9 345.911  75
  -4  -4  -1 10642.9 336.573  74
  -4   4  -1 10644.1 380.071  78
  -4   4  -1 10741.0 320.696  33
  -4   4  -1 10918.3 350.133  74
  -4  -4  -1 10291.1 354.931  15
  -4   4  -1 11548.1 365.170  35
  -4  -4  -1 10956.4 353.196  30
  -4   4   0 13119.1 409.062  78
  -4   4   0 13274.1 341.765  75
  -4  -4   0 12397.2 374.109  77
  -4   4   0 13253.1 358.962  74
  -4  -4   0 12500.8 378.354  17
  -4   4   0 12568.7 376.772  35
  -4  -4   0 12352.1 362.009  30
  -4  -4   0 12235.7 355.057  74
  -4   4   0 12753.2 342.584  20
  -4   4   1 12215.2 363.842  20
  -4   4   1 12198.2 370.578  35
  -4  -4   1 11860.6 351.024  30
  -4   4   1 12556.9 399.736  78
  -4  -4   1 12153.0 384.162  77
  -4  -4   1 12553.9 370.250  17
  -4   4   1 12732.2 360.042  34
  -4  -4   1 12219.6 396.588  34
  -4  -4   2 8033.30 327.015  77
  -4   4   2 7677.45 321.835  78
  -4   4   2 7919.27 315.486  34
  -4  -4   2 7965.92 292.376  17
  -4   4   2 8339.18 329.111  20
  -4  -4   2 9049.37 312.432  19
  -4   4   2 7773.77 298.589  35
  -4  -4   2 7373.20 331.759  34
  -4   4   2 8023.41 283.461  14
  -4   4   3 12002.0 364.518  14
  -4  -4   3 11519.3 371.362  19
  -4   4   3 11400.3 418.100  34
  -4   4   3 11129.4 408.448  78
  -4  -4   3 10663.2 385.281  77
  -4  -4   3 10757.1 434.902  34
  -4   4   4 32367.2 770.948  34
  -4  -4   4 33311.9 674.236  19
  -4  -4   4 32301.8 691.060  77
  -4   4   4 34518.5 766.981  76
  -4   4   4 33107.1 749.102  78
  -4  -4   4 31952.9 791.127  34
  -4  -4   5 8807.65 376.289  19
  -4   4   5 8923.43 435.454  34
  -4   4   5 8785.40 426.753  76
  -4   4   5 8475.89 423.548  23
  -4  -4   5 8927.33 437.020  34
  -4   4   5 9178.03 423.340  78
  -4   4   6 7688.28 407.770  34
  -4  -4   6 7087.17 340.415  63
  -4  -4   6 7160.16 358.901  89
  -4   4   6 7562.86 413.319  23
  -4  -4   6 6926.81 333.273  57
  -4   4   6 6828.74 319.998  57
  -4  -4   7 2072.01 186.164  63
  -4  -4   7 2167.91 198.451  89
  -4   4   7 2051.99 177.693  57
  -4  -4   7 2532.79 197.187  57
  -4   4   8 20966.7 494.451  41
  -4  -4   8 21967.5 503.482  63
  -4  -4   8 21699.2 524.416  89
  -4   4   8 22156.0 485.930  57
  -4  -5  -7 8170.70 299.850  59
  -4  -5  -7 7765.71 293.673  84
  -4   5  -7 8276.92 309.551  50
  -4   5  -7 8009.98 300.550  87
  -4  -5  -6 710.519 115.581  55
  -4  -5  -6 693.466 119.789  81
  -4   5  -6 750.353 122.394  87
  -4   5  -6 542.184 107.402  50
  -4  -5  -6 843.636 132.579  84
  -4  -5  -6 905.984 133.067  59
  -4   5  -5 8373.74 405.891  87
  -4   5  -5 7650.47 372.244  33
  -4   5  -5 8569.48 411.085  50
  -4   5  -5 8296.31 382.690  30
  -4   5  -5 8290.35 379.571  53
  -4  -5  -5 8158.39 408.441  59
  -4  -5  -5 8241.76 413.311  84
  -4  -5  -5 8198.99 386.822  81
  -4  -5  -5 8071.38 388.430  55
  -4   5  -4 13611.2 505.449  86
  -4  -5  -4 13008.7 496.523  15
  -4  -5  -4 14300.1 512.758  48
  -4   5  -4 13687.0 491.569  33
  -4   5  -4 14491.9 527.200  87
  -4   5  -4 13690.6 487.713  75
  -4   5  -4 13729.4 487.364  53
  -4  -5  -4 13595.0 494.646  81
  -4   5  -4 14341.8 524.872  50
  -4  -5  -4 13333.4 488.981  55
  -4  -5  -3 30291.6 722.979  15
  -4   5  -3 30200.3 691.171  75
  -4   5  -3 29878.8 674.770  33
  -4   5  -3 30834.3 740.332  78
  -4   5  -2 1881.68 157.081  33
  -4  -5  -2 1921.05 161.553  30
  -4  -5  -2 1854.43 169.620  17
  -4   5  -2 1696.09 171.913  78
  -4   5  -2 1961.36 170.015  75
  -4   5  -2 2026.88 164.948  35
  -4  -5  -2 1918.91 177.130  15
  -4   5  -1 38369.7 661.340  75
  -4  -5  -1 37339.2 672.378  30
  -4   5  -1 37613.0 672.846  74
  -4  -5  -1 38249.4 649.182  74
  -4   5  -1 36794.7 685.799  35
  -4   5  -1 38473.5 762.625  78
  -4  -5  -1 37588.2 705.304  17
  -4   5   0 3063.79 180.966  20
  -4  -5   0 2884.01 185.929  30
  -4   5   0 3064.15 214.257  78
  -4  -5   0 2907.01 194.199  77
  -4  -5   0 2986.75 197.417  17
  -4   5   0 2952.86 196.950  35
  -4   5   0 3225.11 183.772  74
  -4   5   1 33504.2 635.616  20
  -4  -5   1 34208.5 638.065  17
  -4   5   1 30159.2 660.663  78
  -4  -5   1 32665.5 663.928  77
  -4  -5   1 31064.5 671.302  34
  -4   5   1 32342.7 636.317  35
  -4   5   1 32894.7 616.252  34
  -4  -5   2 15103.6 423.222  17
  -4   5   2 14769.9 458.675  20
  -4  -5   2 14605.9 463.615  77
  -4  -5   2 14679.7 496.255  34
  -4   5   2 14254.9 445.253  34
  -4   5   2 14882.9 438.494  35
  -4   5   2 14328.1 464.525  78
  -4  -5   2 14201.3 412.406  19
  -4  -5   3 43412.3 900.581  34
  -4   5   3 45268.8 864.026  34
  -4   5   3 47177.6 785.130  14
  -4  -5   3 45255.6 836.520  77
  -4   5   3 45864.7 867.905  78
  -4  -5   3 46285.1 776.278  19
  -4   5   3 46565.0 874.863  20
  -4  -5   4 47033.5 876.695  77
  -4   5   4 49459.9 957.056  76
  -4   5   4 48368.0 940.675  78
  -4   5   4 50160.1 983.135  34
  -4  -5   4 46175.5 977.315  34
  -4  -5   4 48618.4 844.894  19
  -4   5   5 9042.92 442.658  76
  -4  -5   5 8285.33 429.192  34
  -4  -5   5 7728.43 389.764  83
  -4  -5   5 8174.45 363.967  89
  -4   5   5 8431.16 430.256  34
  -4  -5   5 9113.08 386.478  19
  -4   5   5 8775.50 422.095  78
  -4   5   5 8485.65 432.451  23
  -4  -5   5 8386.98 362.149  63
  -4   5   6 59931.9 1146.22  23
  -4  -5   6 55485.2 955.045  63
  -4   5   6 58609.5 1109.39  34
  -4  -5   6 55455.5 977.132  89
  -4  -5   7 15235.8 497.651  89
  -4  -5   7 16202.6 494.458  63
  -4  -5   8 33307.5 591.812  63
  -4  -5   8 32232.3 611.232  89
  -4   6  -7 1050.55 103.781  87
  -4   6  -7 1127.98 106.128  90
  -4   6  -7 1031.56 106.802  50
  -4  -6  -7 1078.73 100.452  84
  -4  -6  -7 1120.67 102.912  59
  -4  -6  -6 23542.8 607.445  84
  -4  -6  -6 23557.1 580.975  81
  -4   6  -6 23890.0 611.668  50
  -4   6  -6 22967.4 596.006  87
  -4  -6  -6 22814.4 601.261  59
  -4  -6  -6 22560.1 571.048  55
  -4  -6  -5 844.511 132.990  59
  -4  -6  -5 915.510 148.778  48
  -4  -6  -5 931.689 136.587  55
  -4  -6  -5 925.014 135.307  81
  -4   6  -5 999.068 149.837  87
  -4   6  -5 1033.26 148.953  50
  -4  -6  -5 698.996 130.235  84
  -4   6  -4 26351.4 678.699  33
  -4   6  -4 26720.8 727.149  87
  -4   6  -4 25983.4 704.264  86
  -4  -6  -4 27031.1 715.205  48
  -4   6  -4 25097.1 659.865  75
  -4  -6  -4 25984.4 704.904  15
  -4   6  -4 26165.0 720.106  50
  -4  -6  -4 25729.7 689.485  55
  -4  -6  -4 25740.6 688.548  81
  -4  -6  -3 5717.74 329.788  15
  -4   6  -3 5580.64 300.965  33
  -4   6  -3 5563.20 327.000  78
  -4   6  -3 5588.39 304.558  75
  -4   6  -2 20866.7 550.897  75
  -4  -6  -2 20645.2 600.236  15
  -4   6  -2 21317.0 614.830  78
  -4   6  -2 20031.1 545.315  35
  -4   6  -2 21312.8 534.508  33
  -4  -6  -2 20863.9 571.399  17
  -4   6  -1 11794.1 394.207  74
  -4   6  -1 12152.8 391.838  75
  -4   6  -1 12032.8 453.561  78
  -4   6  -1 12091.0 412.596  35
  -4  -6  -1 11850.9 391.546  30
  -4  -6  -1 12662.8 430.041  17
  -4   6   0 63860.6 859.059  20
  -4   6   0 60425.9 986.546  78
  -4  -6   0 62442.0 929.841  17
  -4  -6   0 59348.8 916.704  77
  -4   6   0 61100.1 927.644  35
  -4   6   1 9797.72 368.927  20
  -4  -6   1 9495.57 381.473  77
  -4   6   1 9388.87 392.516  78
  -4  -6   1 10206.5 371.079  17
  -4   6   1 9818.45 361.522  34
  -4   6   1 9522.73 367.252  35
  -4   6   2 47082.9 855.711  20
  -4  -6   2 46351.0 867.415  77
  -4  -6   2 49923.4 818.104  17
  -4   6   2 48510.4 829.651  35
  -4   6   2 46129.0 879.260  78
  -4   6   2 48759.5 860.996  34
  -4  -6   3 40812.2 761.395  19
  -4   6   3 41428.8 863.421  78
  -4  -6   3 39295.9 821.406  77
  -4   6   3 42801.2 802.803  14
  -4   6   3 39833.7 843.188  34
  -4   6   3 40113.7 845.340  20
  -4   6   4 1860.31 196.568  78
  -4   6   4 1636.49 168.871  14
  -4  -6   4 2294.95 232.763  34
  -4  -6   4 1665.48 168.608  19
  -4  -6   4 1983.73 192.286  77
  -4   6   4 1835.37 201.241  34
  -4  -6   5 17727.2 515.889  64
  -4  -6   5 17901.4 542.245  63
  -4   6   5 18887.9 640.055  76
  -4   6   5 17562.1 606.628  78
  -4  -6   5 19815.3 573.710  19
  -4  -6   5 17288.2 590.522  83
  -4   6   5 18615.6 646.293  34
  -4   6   5 18161.1 630.917  23
  -4  -6   5 18314.6 548.466  89
  -4  -6   6 9045.77 384.952  63
  -4  -6   6 9054.51 392.870  89
  -4  -6   7 17154.4 506.617  89
  -4  -6   7 16997.8 490.611  63
  -4   6   8 2175.04 148.863  43
  -4  -6   8 2247.71 148.589  63
  -4  -6   8 2461.75 160.692  89
  -4  -7  -6 2230.02 171.444  81
  -4   7  -6 2095.28 173.682  87
  -4   7  -6 2213.49 180.098  50
  -4  -7  -6 1955.31 163.961  84
  -4  -7  -6 2094.09 170.152  55
  -4  -7  -6 2055.46 171.362  59
  -4  -7  -5 33509.2 748.799  81
  -4  -7  -5 33405.0 756.031  48
  -4   7  -5 36762.5 812.542  50
  -4  -7  -5 35722.9 809.244  84
  -4  -7  -5 35870.0 805.622  59
  -4   7  -5 35714.0 801.270  87
  -4  -7  -5 34389.9 758.425  55
  -4  -7  -4 4738.27 305.143  48
  -4   7  -4 4658.29 308.058  87
  -4  -7  -4 4713.03 299.681  81
  -4   7  -4 4683.36 309.955  50
  -4   7  -4 5043.49 300.430  36
  -4   7  -4 4550.39 280.557  33
  -4  -7  -4 4746.56 299.764  55
  -4   7  -3 2546.47 228.472  87
  -4   7  -3 2684.93 221.263  86
  -4  -7  -3 2826.16 231.022  81
  -4   7  -3 2562.31 214.298  75
  -4   7  -3 2712.09 233.070  78
  -4  -7  -3 2605.51 223.616  48
  -4   7  -3 2469.91 224.962  50
  -4  -7  -3 2338.29 206.729  55
  -4   7  -3 2502.41 213.590  36
  -4  -7  -3 2952.21 234.651  44
  -4  -7  -3 2768.08 240.312  15
  -4   7  -3 2679.68 213.522  33
  -4   7  -2 15083.5 530.984  78
  -4   7  -2 15761.7 494.859  75
  -4   7  -2 14943.7 487.492  35
  -4  -7  -2 15163.5 507.416  17
  -4   7  -1 16158.9 540.427  78
  -4  -7  -1 15807.5 503.073  17
  -4   7  -1 15630.2 463.068  75
  -4   7  -1 15539.8 498.627  35
  -4  -7   0 15479.0 497.375  77
  -4   7   0 14595.1 509.946  78
  -4  -7   0 16371.4 499.869  17
  -4   7   0 15646.1 494.744  35
  -4   7   1 32108.5 697.770  20
  -4  -7   1 33632.8 705.245  17
  -4   7   1 31418.1 746.700  78
  -4   7   1 31240.3 699.427  35
  -4   7   1 31699.3 678.124  34
  -4  -7   1 32163.5 741.937  77
  -4   7   2 12861.4 468.421  20
  -4   7   2 11925.3 451.379  34
  -4   7   2 12204.2 474.531  78
  -4  -7   2 11813.2 464.782  77
  -4   7   2 12763.1 454.170  35
  -4  -7   2 12756.7 436.373  17
  -4  -7   3 11220.8 417.875  19
  -4   7   3 10771.4 459.751  20
  -4  -7   3 10547.7 450.693  77
  -4   7   3 10839.2 465.674  78
  -4   7   3 10623.5 453.297  34
  -4  -7   4 2989.23 226.894  19
  -4  -7   4 2683.81 226.306  37
  -4  -7   4 2982.13 239.872  77
  -4  -7   4 2863.03 234.873  83
  -4   7   4 2848.74 227.711  14
  -4  -7   4 3110.44 222.508  64
  -4  -7   4 2813.09 211.015  63
  -4   7   4 2564.94 237.609  78
  -4   7   4 2944.92 254.564  34
  -4  -7   5 3261.99 230.117  89
  -4   7   5 3338.44 270.490  23
  -4  -7   5 3641.38 242.324  64
  -4  -7   5 3414.15 242.372  63
  -4  -7   5 3468.01 267.479  83
  -4   7   5 3135.48 267.333  34
  -4  -7   6 13795.8 464.940  89
  -4  -7   6 13956.9 444.148  64
  -4  -7   6 12945.4 454.120  63
  -4  -7   7 5599.19 275.673  89
  -4  -7   7 5748.35 272.929  63
  -4  -8  -6 1969.27 146.766  81
  -4   8  -6 1969.36 149.770  87
  -4  -8  -6 2031.57 149.181  84
  -4   8  -6 2056.63 156.556  50
  -4  -8  -6 1797.41 140.689  59
  -4  -8  -6 1954.97 147.166  55
  -4  -8  -5 5554.22 290.831  81
  -4   8  -5 5701.61 311.323  50
  -4  -8  -5 6216.50 319.720  59
  -4  -8  -5 5370.90 295.135  48
  -4   8  -5 5476.70 299.267  87
  -4  -8  -5 5706.72 296.754  55
  -4  -8  -5 6265.27 321.655  84
  -4   8  -4 35961.1 821.646  87
  -4  -8  -4 38270.2 854.884  59
  -4  -8  -4 35354.1 788.401  81
  -4  -8  -4 36749.9 823.856  48
  -4  -8  -4 36342.4 798.013  55
  -4   8  -4 37827.1 853.589  50
  -4   8  -4 37186.7 803.610  36
  -4  -8  -4 36942.7 844.425  84
  -4   8  -3 5449.32 336.185  50
  -4  -8  -3 5498.24 321.193  55
  -4  -8  -3 5596.79 330.191  48
  -4   8  -3 5533.53 300.358  33
  -4  -8  -3 5426.35 316.293  44
  -4  -8  -3 5647.03 323.337  81
  -4   8  -3 5298.89 318.572  36
  -4   8  -3 5746.93 341.188  87
  -4   8  -2 13398.4 513.495  50
  -4   8  -2 13641.9 523.584  87
  -4   8  -2 13586.8 517.848  78
  -4  -8  -2 13976.6 493.408  81
  -4  -8  -2 14155.8 508.618  44
  -4  -8  -2 15251.2 514.625  17
  -4   8  -2 14362.8 483.842  75
  -4   8  -2 13296.5 479.946  35
  -4  -8  -2 13903.8 492.544  55
  -4   8  -1 4636.59 303.272  78
  -4   8  -1 4489.03 282.120  35
  -4  -8  -1 4968.72 297.053  17
  -4   8   0 5106.48 316.009  78
  -4  -8   0 5276.96 305.450  77
  -4  -8   0 5569.61 308.299  17
  -4   8   0 5244.25 301.570  35
  -4   8   1 16726.0 530.044  20
  -4  -8   1 15626.4 545.266  77
  -4  -8   1 17110.0 529.936  17
  -4   8   1 16879.5 522.600  34
  -4   8   1 17261.8 575.036  78
  -4   8   1 16255.6 529.977  35
  -4   8   2 11599.0 467.189  20
  -4   8   2 12179.1 494.138  78
  -4  -8   2 11124.7 473.694  77
  -4   8   2 12097.6 471.740  34
  -4   8   2 11841.9 452.844  35
  -4  -8   2 12430.1 452.588  17
  -4  -8   3 2413.67 208.606  83
  -4   8   3 2407.94 226.816  34
  -4   8   3 2563.92 233.217  78
  -4   8   3 2366.64 220.264  20
  -4  -8   3 2532.63 203.146  64
  -4  -8   3 2541.72 198.087  63
  -4  -8   4 6150.47 318.830  64
  -4   8   4 5872.94 362.634  34
  -4  -8   4 6393.50 352.810  37
  -4  -8   4 6145.81 320.051  63
  -4  -8   4 5317.56 323.089  83
  -4  -8   5 154.090 64.7209  83
  -4  -8   5 188.088 67.1925  63
  -4  -8   5 336.157 80.5844  64
  -4  -8   6 12601.1 428.559  63
  -4  -8   6 12710.0 421.671  89
  -4  -8   6 12351.9 408.939  64
  -4   8   7 4715.88 219.869  43
  -4  -8   7 5066.77 233.211  63
  -4  -8   7 5128.04 233.492  89
  -4   9  -6 2225.52 136.454  50
  -4   9  -6 2336.53 132.856  87
  -4  -9  -5 1830.49 159.017  84
  -4   9  -5 2013.55 168.247  87
  -4   9  -5 1954.41 168.808  50
  -4  -9  -5 1675.10 159.997  48
  -4  -9  -5 1821.69 153.776  81
  -4  -9  -5 2076.48 172.909  59
  -4  -9  -5 1863.56 158.505  55
  -4  -9  -4 7852.24 356.639  81
  -4  -9  -4 7389.83 361.913  48
  -4   9  -4 7984.17 363.173  36
  -4  -9  -4 8926.79 395.253  84
  -4   9  -4 7660.04 362.562  87
  -4  -9  -4 7875.88 372.410  59
  -4   9  -4 7665.91 370.852  50
  -4  -9  -4 7807.73 354.895  55
  -4   9  -3 18329.7 590.775  87
  -4   9  -3 18181.0 598.768  50
  -4  -9  -3 16983.8 552.363  44
  -4  -9  -3 17744.2 555.074  81
  -4  -9  -3 17909.2 585.533  48
  -4   9  -3 17405.3 575.933  36
  -4  -9  -3 17704.8 554.501  55
  -4   9  -2 2436.18 227.415  87
  -4   9  -2 2065.77 211.418  50
  -4  -9  -2 2602.31 218.950  81
  -4   9  -2 2225.66 200.527  35
  -4  -9  -2 2155.40 207.856  44
  -4  -9  -2 2115.84 196.161  55
  -4   9  -1 6918.40 372.393  87
  -4  -9  -1 7318.66 369.866  17
  -4   9  -1 6831.50 373.116  50
  -4  -9  -1 7166.01 367.206  44
  -4   9  -1 7032.97 359.468  35
  -4   9  -1 6996.68 372.299  78
  -4   9   0 2220.62 211.142  87
  -4   9   0 2121.06 208.884  78
  -4  -9   0 2336.98 206.608  44
  -4   9   0 2009.67 197.636  35
  -4  -9   0 2152.32 200.659  17
  -4   9   1 2998.06 234.567  20
  -4   9   1 2911.59 226.122  53
  -4  -9   1 3218.05 259.380  77
  -4   9   1 3166.88 252.945  78
  -4  -9   1 3106.46 228.709  64
  -4  -9   1 3355.07 246.168  44
  -4   9   1 3010.18 231.292  34
  -4  -9   1 3616.26 254.562  17
  -4   9   1 3481.41 257.477  35
  -4   9   2 2175.73 209.446  20
  -4  -9   2 2341.93 207.953  17
  -4   9   2 2106.58 205.627  34
  -4  -9   2 2433.18 205.674  64
  -4  -9   2 2186.87 218.908  77
  -4   9   2 2288.83 219.655  78
  -4   9   2 2216.53 208.007  35
  -4  -9   3 4041.24 262.109  64
  -4   9   3 3894.93 284.814  34
  -4   9   3 4228.07 295.928  20
  -4  -9   3 3964.21 272.146  83
  -4  -9   4 1443.80 175.646  37
  -4  -9   4 1576.38 167.704  64
  -4  -9   4 1607.45 162.259  63
  -4  -9   4 1383.65 170.446  83
  -4  -9   5 22739.8 586.509  64
  -4  -9   5 23188.8 585.876  63
  -4  -9   5 22675.3 617.789  37
  -4  -9   5 21996.4 639.069  83
  -4  -9   6 237.114 71.6486  63
  -4  -9   6 340.741 74.0967  64
  -4  10  -5 861.132 96.4507  87
  -4 -10  -5 1003.68 95.7279  81
  -4 -10  -5 920.139 96.2930  55
  -4  10  -5 1009.08 107.728  50
  -4  10  -4 35708.6 708.941  87
  -4  10  -4 36594.4 745.007  50
  -4 -10  -4 35469.9 669.151  81
  -4 -10  -4 36838.4 681.092  55
  -4 -10  -4 35249.1 727.469  48
  -4  10  -4 37320.1 729.215  36
  -4 -10  -3 5844.40 314.092  44
  -4 -10  -3 6527.20 316.818  81
  -4 -10  -3 6857.35 321.772  55
  -4  10  -3 6273.27 341.440  50
  -4 -10  -3 6882.43 354.799  48
  -4  10  -3 6357.46 329.118  47
  -4  10  -3 6492.67 343.531  36
  -4  10  -3 6205.27 329.889  87
  -4  10  -2 55943.0 1049.58  50
  -4  10  -2 56930.3 1024.00  87
  -4  10  -2 57051.2 1020.22  47
  -4 -10  -2 56830.5 1027.55  44
  -4  10  -1 1080.18 148.817  87
  -4  10  -1 1049.61 151.944  50
  -4 -10  -1 1080.00 151.126  44
  -4  10  -1 1065.53 141.197  35
  -4  10   0 27073.5 726.422  87
  -4 -10   0 27894.1 725.712  44
  -4  10   0 27302.1 716.074  35
  -4  10   1 3078.96 236.502  20
  -4  10   1 2750.28 237.484  87
  -4 -10   1 3051.82 240.847  44
  -4  10   1 3584.14 262.109  35
  -4  10   2 16922.3 547.717  53
  -4 -10   2 17933.5 559.753  44
  -4 -10   2 16941.3 539.567  64
  -4  10   2 16744.6 561.757  34
  -4  10   2 16839.4 550.663  35
  -4 -10   3 5732.12 316.994  83
  -4 -10   3 6148.79 326.550  64
  -4 -10   4 43192.0 828.786  64
  -4 -10   4 43741.8 892.264  37
  -4 -10   5 4037.11 260.821  83
  -4 -10   5 3730.19 230.355  64
  -4 -10   5 3620.56 234.904  37
  -4 -10   6 8782.01 295.157  64
  -4  11  -4 4583.04 210.849  87
  -4  11  -4 5082.02 245.248  50
  -4 -11  -4 4564.94 236.772  48
  -4  11  -4 4866.62 235.979  36
  -4 -11  -3 4825.13 258.777  44
  -4  11  -3 4441.76 264.904  50
  -4  11  -3 4577.10 269.566  36
  -4 -11  -3 4812.91 278.950  48
  -4  11  -3 4582.29 257.491  47
  -4  11  -3 4590.87 249.940  87
  -4  11  -2 5695.90 299.748  87
  -4 -11  -2 5676.98 314.612  44
  -4  11  -2 5542.35 307.421  47
  -4  11  -2 5207.92 310.302  36
  -4  11  -2 6104.82 332.554  50
  -4  11  -1 10049.6 416.904  87
  -4 -11  -1 10352.2 441.004  44
  -4  11  -1 10008.8 444.654  50
  -4  11   0 2754.63 239.826  50
  -4  11   0 2783.85 223.381  87
  -4 -11   0 3014.34 242.863  44
  -4 -11   1 1271.37 154.037  44
  -4 -11   2 9208.96 394.581  44
  -4  11   3 24332.2 615.796  53
  -4 -11   3 25257.9 619.788  83
  -4 -11   3 26060.9 640.339  64
  -4 -11   3 26628.6 692.596  37
  -4 -11   4 10819.6 404.300  83
  -4 -11   4 11362.0 403.215  64
  -4 -11   4 11464.1 434.763  37
  -4 -11   5 2401.97 170.168  64
  -4 -11   5 2637.33 176.499  37
  -4 -12  -4 1156.22 100.812  48
  -4  12  -3 1458.26 134.448  36
  -4  12  -3 1715.60 143.189  50
  -4 -12  -3 1528.15 127.663  44
  -4  12  -3 1458.16 127.175  47
  -4 -12  -3 1534.58 138.475  48
  -4 -12  -2 1262.48 140.138  44
  -4 -12  -2 1203.94 142.327  48
  -4  12  -2 1223.32 137.594  47
  -4  12  -2 1195.38 141.526  36
  -4  12  -2 1241.99 138.655  50
  -4  12  -1 442.084 95.2452  50
  -4 -12  -1 558.353 107.112  44
  -4  12  -1 531.149 100.021  47
  -4  12   0 31834.9 748.486  50
  -4 -12   0 33325.6 751.301  44
  -4 -12   1 3182.58 234.311  44
  -4 -12   1 2887.04 213.904  37
  -4 -12   2 32021.8 683.815  44
  -4 -12   2 29120.9 679.520  37
  -4 -12   3 1091.22 134.812  37
  -4 -12   4 2991.45 201.714  37
  -4  13  -2 541.906 76.6157  50
  -4  13  -2 603.376 77.5575  47
  -4 -13  -2 664.406 88.0232  44
  -4  13  -2 587.934 84.1467  36
  -4 -13  -2 553.266 85.9022  48
  -4  13  -1 8966.42 331.512  50
  -4 -13  -1 8740.94 336.685  44
  -4  13  -1 8490.00 334.725  36
  -4  13  -1 8739.66 323.286  47
  -4 -13   0 3976.20 239.456  44
  -4  13   0 3431.22 218.427  50
  -4  13   1 18583.8 506.322  50
  -4 -13   1 19698.7 514.309  44
  -4 -13   1 18082.4 459.601  37
  -4  13   2 6279.82 290.994  50
  -4 -13   2 6901.63 278.769  44
  -4 -13   2 6363.26 284.958  37
  -4 -13   3 5515.38 252.739  37
  -4  14   0 7561.53 249.471  50
  -4 -14   0 7560.29 269.884  44
  -4  14   0 7900.56 266.957  36
  -4 -14   1 4945.67 210.442  44
  -4  14   1 4509.15 199.406  50
  -3   0  -8 42015.1 712.349  84
  -3   0  -8 41696.0 706.765  59
  -3   0  -7 3.75982 46.0156  50
  -3   0  -7 46.1392 56.5617  84
  -3   0  -7 36.3819 59.1469  40
  -3   0  -6 17440.3 587.551  53
  -3   0  -6 19359.3 604.269  40
  -3   0  -6 19514.3 619.309  50
  -3   0  -6 18108.8 575.183  87
  -3   0  -5 15.6640 40.1336  30
  -3   0  -4 57529.6 883.053  30
  -3   0  -4 57780.3 829.957  74
  -3   0  -4 57914.3 876.261  15
  -3   0  -3 2.37331 31.2767  30
  -3   0  -3 12.5812 38.4113  74
  -3   0  -3 3.89591 31.9412  15
  -3   0  -2 68018.1 774.148  30
  -3   0  -2 70219.1 740.981  78
  -3   0  -2 67683.0 753.413  74
  -3   0  -2 66204.7 768.728  75
  -3   0  -2 69345.8 691.437  35
  -3   0  -2 65484.2 674.400  15
  -3   0  -1 23.6363 33.3019  74
  -3   0  -1 8.80652 21.8127  68
  -3   0  -1 78.4855 30.2625  78
  -3   0  -1 121.017 38.2574  30
  -3   0  -1 61.5182 36.6684  75
  -3   0   0 267850. 1258.34   1
  -3   0   0 265189. 1178.40  65
  -3   0   0 269211. 1272.91  74
  -3   0   0 264323. 1257.12  68
  -3   0   1 49.2751 24.4953  19
  -3   0   1 50.6121 25.3646  78
  -3   0   1 76.0066 31.3305  66
  -3   0   1 46.7846 26.9071  67
  -3   0   1 2.37140 22.7473  68
  -3   0   1 65.7581 41.3205  65
  -3   0   1 49.9955 25.3920   1
  -3   0   1 23.0872 24.2314  74
  -3   0   2 277941. 1280.89  76
  -3   0   2 276016. 1188.82  74
  -3   0   3 69.1734 31.1821  19
  -3   0   3 78.4016 43.2517  76
  -3   0   3 42.6727 32.5596  77
  -3   0   3 113.359 41.7561  23
  -3   0   3 67.1934 47.7270  34
  -3   0   4 161383. 1489.63  76
  -3   0   4 158851. 1483.99  23
  -3   0   4 157349. 1185.94  19
  -3   0   5 12.8061 34.0529  19
  -3   0   5-49.6533 51.5616  23
  -3   0   5 33.4851 47.0865  34
  -3   0   6 34567.1 700.835  19
  -3   0   6 34703.5 880.755  76
  -3   0   6 33633.6 864.404  23
  -3   0   7 71.1477 50.4828  63
  -3   0   8 8540.31 326.301  63
  -3   0   8 8554.62 360.528  57
  -3   0   9-13.5758 42.7818  57
  -3  -1  -8 24133.1 535.720  59
  -3  -1  -8 24140.0 539.191  84
  -3   1  -8 23334.3 515.810  50
  -3   1  -8 24420.6 539.548  59
  -3   1  -8 24265.3 540.144  84
  -3  -1  -7 5211.92 298.332  40
  -3   1  -7 4957.80 310.463  84
  -3  -1  -7 5064.50 302.941  50
  -3   1  -7 5320.53 309.671  50
  -3   1  -7 5150.47 298.104  40
  -3  -1  -7 5282.43 318.948  84
  -3   1  -7 5008.28 291.991  87
  -3  -1  -7 4930.04 306.612  59
  -3   1  -6 41857.2 878.911  40
  -3  -1  -6 43565.3 923.184  50
  -3  -1  -6 43595.7 960.441  84
  -3   1  -6 43762.0 898.953  87
  -3  -1  -6 42960.7 894.945  40
  -3  -1  -6 43322.5 861.912  87
  -3   1  -6 42098.2 899.039  53
  -3  -1  -6 41342.5 903.919  53
  -3   1  -6 43996.8 930.153  50
  -3   1  -5 24175.4 616.160  30
  -3  -1  -5 23591.6 638.450  15
  -3  -1  -4 13111.1 416.527  30
  -3   1  -4 14261.6 449.302  33
  -3   1  -4 13661.4 428.523  75
  -3   1  -4 13544.5 419.457  74
  -3  -1  -4 14012.4 441.506  15
  -3   1  -3 43355.9 699.370  33
  -3  -1  -3 42915.8 682.678  30
  -3   1  -3 42986.8 689.532  75
  -3  -1  -3 44617.5 656.922  74
  -3  -1  -3 44478.7 686.542  15
  -3  -1  -2 14662.6 362.022  30
  -3  -1  -2 14690.9 343.290  15
  -3   1  -2 13183.3 343.129  33
  -3   1  -2 14691.8 362.935  75
  -3   1  -2 13993.8 350.261  74
  -3  -1  -2 15196.3 353.575  74
  -3  -1  -2 14467.8 329.330  35
  -3   1  -2 13641.0 312.899  35
  -3   1  -2 15197.8 368.365  78
  -3  -1  -1 25124.9 381.390  15
  -3  -1  -1 24834.7 363.983  68
  -3  -1  -1 24476.6 310.938  65
  -3   1  -1 25397.6 425.297  75
  -3   1  -1 24949.8 427.705  74
  -3  -1  -1 25367.2 421.250  74
  -3  -1  -1 26159.4 435.455  30
  -3   1  -1 24518.3 388.836  68
  -3   1  -1 25943.8 427.890  30
  -3   1  -1 25252.7 424.572  78
  -3   1   0 7282.32 213.448  78
  -3  -1   0 6999.49 209.123  74
  -3   1   0 7316.84 216.222  68
  -3  -1   0 7215.42 221.604  17
  -3  -1   0 7534.80 211.886   1
  -3  -1   0 7716.60 216.024  68
  -3   1   0 7622.31 206.484  75
  -3   1   0 7321.13 213.215  74
  -3   1   0 7299.17 203.726  67
  -3  -1   0 7601.27 210.045  65
  -3  -1   0 7315.41 176.312   2
  -3   1   0 7430.86 214.269   1
  -3   1   0 7705.34 196.309  65
  -3  -1   1 98765.2 775.324  17
  -3  -1   1 99807.5 715.682  19
  -3   1   1 101769. 829.305  66
  -3   1   1 96484.2 824.844  65
  -3  -1   1 104501. 828.404  68
  -3   1   1 100771. 723.134  74
  -3   1   1 104084. 790.582  78
  -3  -1   1 101766. 760.694  74
  -3   1   1 104106. 826.221  68
  -3  -1   1 102919. 886.179  65
  -3   1   1 100885. 744.320   1
  -3  -1   1 101927. 797.209   2
  -3   1   1 107281. 775.143   5
  -3   1   1 104794. 829.799  67
  -3   1   2 44275.5 438.840  19
  -3   1   2 43592.6 446.673  74
  -3  -1   2 43495.0 507.379  76
  -3   1   2 43877.8 535.098  76
  -3  -1   2 45268.9 573.318  77
  -3  -1   2 44943.3 512.645  19
  -3   1   2 45203.7 564.182  78
  -3  -1   2 44016.3 621.399  34
  -3   1   2 43565.6 606.446  34
  -3  -1   3 115144. 921.642  19
  -3  -1   3 119923. 1074.16  76
  -3  -1   3 115222. 956.113  77
  -3   1   3 123455. 863.688  19
  -3   1   3 118622. 1079.35  76
  -3   1   3 119281. 1092.06  23
  -3  -1   3 117373. 1087.48  23
  -3   1   3 113115. 1125.17  34
  -3  -1   4 25650.5 503.651  19
  -3   1   4 27199.9 617.299  76
  -3  -1   4 26716.7 612.000  76
  -3   1   4 26809.4 612.424  23
  -3   1   4 26086.8 607.564  34
  -3  -1   4 26367.0 612.858  23
  -3  -1   4 26129.0 612.630  34
  -3   1   5 6314.88 328.861  34
  -3  -1   5 5686.60 271.037  19
  -3  -1   5 5999.90 340.369  76
  -3   1   5 5173.83 315.178  76
  -3   1   5 5599.17 322.650  23
  -3  -1   5 5515.56 324.814  23
  -3  -1   5 5901.47 315.126  34
  -3  -1   6 12832.3 443.607  19
  -3   1   6 12956.2 539.999  76
  -3   1   6 13479.6 498.024  29
  -3  -1   6 13582.0 555.606  76
  -3   1   6 13080.6 536.548  23
  -3  -1   6 11963.0 528.941  23
  -3  -1   7 5036.49 280.580  63
  -3  -1   7 5442.37 304.162  89
  -3   1   7 4815.58 334.342  23
  -3  -1   8 3526.01 218.636  63
  -3  -1   8 3642.34 236.591  57
  -3   1   8 3498.02 233.686  57
  -3  -1   9 10165.3 292.410  57
  -3   1   9 9412.41 295.138  57
  -3  -2  -8 1549.12 141.523  84
  -3   2  -8 1657.99 146.624  84
  -3  -2  -8 1601.40 140.771  59
  -3   2  -8 1471.57 133.648  50
  -3   2  -8 1364.06 133.004  59
  -3   2  -7 6509.95 341.979  50
  -3  -2  -7 6138.09 329.025  50
  -3   2  -7 6752.08 333.020  40
  -3  -2  -7 6648.17 334.142  40
  -3   2  -7 6737.76 339.477  87
  -3  -2  -7 6968.56 361.218  59
  -3   2  -7 6649.40 320.509  90
  -3  -2  -7 7100.23 366.245  84
  -3   2  -6 21131.5 647.413  50
  -3  -2  -6 20590.6 665.253  59
  -3   2  -6 20725.0 587.376  30
  -3   2  -6 19870.8 609.060  53
  -3  -2  -6 20428.3 631.724  50
  -3   2  -6 20505.5 625.954  87
  -3   2  -6 21236.5 620.257  40
  -3  -2  -6 20507.1 613.444  40
  -3  -2  -6 21826.1 608.058  81
  -3  -2  -6 19288.1 621.362  53
  -3  -2  -6 21715.0 680.747  84
  -3  -2  -6 21906.6 609.140  55
  -3  -2  -5 3903.38 269.326  15
  -3   2  -5 3129.16 237.228  33
  -3   2  -5 3585.04 235.567  75
  -3   2  -5 3762.86 239.647  74
  -3  -2  -4 11040.6 377.504  30
  -3   2  -4 9872.12 379.662  33
  -3  -2  -4 10405.7 400.446  15
  -3   2  -4 10365.1 378.156  75
  -3  -2  -3 24042.6 512.432  30
  -3   2  -3 24048.1 521.886  75
  -3   2  -3 24282.3 528.427  33
  -3   2  -2 19164.5 412.868  33
  -3   2  -2 17601.1 366.741  35
  -3   2  -2 18382.1 430.862  78
  -3   2  -2 18106.1 406.202  75
  -3  -2  -2 19372.7 395.330  74
  -3  -2  -2 19862.9 422.842  30
  -3  -2  -2 18807.6 418.298  15
  -3  -2  -1 9014.98 254.449  74
  -3  -2  -1 8098.71 246.468  15
  -3  -2  -1 8784.22 231.013  77
  -3   2  -1 8776.29 254.224  75
  -3  -2  -1 8540.30 260.312  17
  -3   2  -1 8796.51 243.306  33
  -3   2  -1 8041.83 263.069  78
  -3  -2  -1 9058.05 261.672  35
  -3  -2  -1 8487.85 216.621  68
  -3  -2  -1 9436.16 266.793  30
  -3   2  -1 8969.11 240.288   2
  -3   2  -1 8894.90 250.313  67
  -3  -2  -1 8780.37 219.765  65
  -3   2  -1 9449.60 258.100  35
  -3  -2   0 44138.6 542.982  77
  -3  -2   0 44105.3 437.305   2
  -3   2   0 43853.4 554.478  67
  -3  -2   0 43174.3 525.169  30
  -3  -2   0 42621.6 536.781  65
  -3   2   0 43720.2 497.404  75
  -3   2   0 42368.8 521.446  74
  -3  -2   0 41866.4 519.494  74
  -3   2   0 43500.9 568.923  78
  -3  -2   0 42896.5 518.928  68
  -3  -2   0 42496.4 542.896  17
  -3   2   0 45244.4 556.648  35
  -3  -2   0 41628.7 547.441  35
  -3  -2   1 25308.7 391.088  19
  -3  -2   1 26579.7 413.901  17
  -3   2   1 27650.2 442.168  20
  -3   2   1 25985.7 381.583   1
  -3  -2   1 24031.9 300.637  66
  -3   2   1 26419.1 438.803  78
  -3  -2   1 27184.4 445.622  77
  -3   2   1 26258.6 368.317  74
  -3  -2   1 26160.5 403.205  74
  -3  -2   1 26272.0 399.343  30
  -3  -2   1 24922.0 408.194   2
  -3   2   1 26728.2 367.822  14
  -3   2   2 32167.6 425.148  14
  -3   2   2 30508.4 500.509  78
  -3  -2   2 31173.5 438.100  17
  -3  -2   2 31478.6 500.116  77
  -3  -2   2 31371.2 411.225  66
  -3  -2   2 31184.5 456.658  19
  -3  -2   2 30048.2 440.115  76
  -3   2   2 31722.1 533.043  34
  -3  -2   2 30218.4 543.351  34
  -3  -2   3 46647.6 622.687  19
  -3   2   3 48361.5 719.065  76
  -3  -2   3 47038.5 643.622  77
  -3  -2   3 46613.0 751.680  34
  -3   2   3 47218.3 742.296  34
  -3  -2   3 48400.7 715.808  23
  -3  -2   4 9890.05 326.390  19
  -3   2   4 8991.93 361.913  23
  -3  -2   4 9185.57 371.396  76
  -3   2   4 8541.90 356.535  34
  -3  -2   4 8858.96 364.455  23
  -3  -2   4 8477.93 357.790  34
  -3   2   4 8702.14 361.647  76
  -3  -2   5 17345.0 480.955  19
  -3  -2   5 16909.8 571.106  76
  -3   2   5 16645.4 560.821  76
  -3   2   5 15845.3 546.218  23
  -3   2   5 16165.7 532.369  34
  -3  -2   5 16243.6 525.461  34
  -3   2   6 24723.3 745.589  76
  -3   2   6 25426.1 696.600  29
  -3  -2   6 25015.6 760.045  76
  -3   2   6 25268.0 743.399  23
  -3  -2   6 24250.0 615.996  19
  -3  -2   7 1030.69 135.487  63
  -3  -2   7 1223.48 149.288  57
  -3  -2   7 1234.96 153.380  89
  -3   2   7 1176.56 174.242  23
  -3  -2   8 4177.54 240.299  63
  -3   2   8 3969.79 244.181  57
  -3  -2   8 3742.77 234.767  89
  -3  -2   8 4086.14 244.995  57
  -3  -2   9 848.911 82.0703  63
  -3   2   9 788.139 85.9950  57
  -3   3  -8 1935.84 143.254  50
  -3  -3  -8 1989.58 150.353  59
  -3  -3  -8 2065.92 152.200  84
  -3   3  -8 2041.30 153.897  84
  -3   3  -8 1919.96 128.720  90
  -3  -3  -7 12561.4 478.319  84
  -3  -3  -7 12390.5 428.754  40
  -3  -3  -7 12279.1 469.647  59
  -3   3  -7 12522.5 460.767  50
  -3   3  -7 12510.3 429.437  40
  -3   3  -7 12423.7 449.187  87
  -3   3  -6 279.271 86.1310  53
  -3  -3  -6 172.609 75.6399  50
  -3   3  -6 168.402 70.2833  50
  -3  -3  -6 287.947 84.6333  81
  -3   3  -6 256.369 76.5232  40
  -3   3  -6 189.301 78.9284  87
  -3  -3  -6 210.826 76.8165  55
  -3  -3  -6 212.033 79.9432  84
  -3   3  -6 316.728 75.1689  30
  -3  -3  -6 173.098 65.6937  40
  -3  -3  -6 184.464 72.6378  59
  -3   3  -5 8218.46 377.214  33
  -3  -3  -5 8171.60 392.404  15
  -3   3  -5 7791.62 352.306  75
  -3   3  -4 3713.81 241.318  33
  -3   3  -4 3877.26 237.676  75
  -3  -3  -4 3984.33 257.441  15
  -3  -3  -3 11818.1 398.838  15
  -3  -3  -3 11333.8 352.926  30
  -3   3  -3 12186.2 408.759  78
  -3   3  -3 11688.0 374.867  75
  -3   3  -3 11226.6 369.847  33
  -3   3  -2 2870.09 184.441  78
  -3   3  -2 2824.50 169.426  75
  -3  -3  -2 2854.15 166.383  17
  -3  -3  -2 3130.49 171.374  30
  -3  -3  -2 2966.01 156.579  74
  -3   3  -2 2731.28 161.562  33
  -3  -3  -2 2993.99 183.032  15
  -3   3  -2 2799.15 153.832  35
  -3  -3  -1 30517.2 522.311  15
  -3   3  -1 30893.5 463.244  33
  -3  -3  -1 30541.2 503.999  17
  -3  -3  -1 30569.2 489.606  30
  -3   3  -1 31488.9 493.094  75
  -3   3  -1 31095.3 553.844  78
  -3  -3  -1 32257.1 458.857  77
  -3  -3  -1 30585.9 470.135  74
  -3  -3  -1 30311.7 473.054  65
  -3   3  -1 29540.0 487.001  35
  -3   3   0 12308.2 278.748  20
  -3  -3   0 11925.5 298.262  77
  -3  -3   0 11891.0 285.453  74
  -3   3   0 12272.8 331.096  78
  -3   3   0 12473.7 275.840  75
  -3   3   0 12101.5 289.383  74
  -3   3   0 11681.6 301.833  35
  -3  -3   0 11985.4 291.157  30
  -3  -3   0 12692.0 306.661  17
  -3   3   1 43429.3 587.618  20
  -3   3   1 43747.8 540.188  14
  -3  -3   1 44186.1 553.151  30
  -3  -3   1 43413.3 548.842  19
  -3  -3   1 42626.1 505.875  67
  -3   3   1 43763.1 618.452  78
  -3  -3   1 44674.0 603.051  77
  -3  -3   1 43663.1 552.560  17
  -3   3   1 43101.3 571.007  35
  -3   3   1 42224.0 475.735  74
  -3   3   1 43590.4 574.206  34
  -3   3   1 41919.0 495.181   1
  -3  -3   1 42541.9 540.772  74
  -3  -3   1 44247.6 630.760  34
  -3   3   2 4467.48 211.318  20
  -3   3   2 4372.21 181.021  14
  -3  -3   2 4207.63 179.022  76
  -3  -3   2 4328.30 200.494  77
  -3  -3   2 4348.13 175.735  17
  -3   3   2 4391.40 205.999  78
  -3   3   2 4350.55 209.936  34
  -3  -3   2 4188.24 179.761  19
  -3   3   2 4357.54 186.741  35
  -3  -3   2 4343.50 221.392  34
  -3   3   3 5246.01 253.220  20
  -3  -3   3 5651.93 252.945  76
  -3  -3   3 5513.60 226.434  19
  -3  -3   3 5161.08 229.090  77
  -3   3   3 5470.34 249.622  78
  -3   3   3 5731.51 270.472  34
  -3  -3   3 5059.23 262.583  34
  -3  -3   4 1907.65 151.755  19
  -3   3   4 1708.00 160.208  78
  -3  -3   4 2032.69 179.703  76
  -3   3   4 1557.23 162.164  76
  -3  -3   4 1693.54 139.399  77
  -3   3   4 1704.02 168.118  34
  -3   3   4 1872.71 172.523  23
  -3  -3   4 1665.47 168.159  34
  -3  -3   5 46952.3 811.630  19
  -3  -3   5 47869.1 978.551  76
  -3   3   5 45600.9 941.212  76
  -3   3   5 45383.5 933.595  23
  -3   3   5 45166.4 907.424  34
  -3  -3   5 45345.2 889.664  34
  -3   3   6 12702.9 500.452  78
  -3  -3   6 12427.8 541.413  76
  -3   3   6 11667.8 516.131  76
  -3  -3   6 11217.3 419.891  63
  -3   3   6 11777.2 513.421  23
  -3  -3   6 10885.0 428.892  89
  -3  -3   6 11699.0 425.026  57
  -3  -3   6 11076.9 428.406  19
  -3  -3   7 14468.3 485.812  63
  -3  -3   7 14955.1 511.315  89
  -3  -3   8 985.960 124.002  63
  -3  -3   8 833.933 117.649  89
  -3  -3   8 1022.42 119.459  57
  -3   3   8 1080.42 126.414  57
  -3  -4  -8 3079.15 174.376  84
  -3   4  -8 3053.45 174.316  84
  -3   4  -8 3092.65 155.714  90
  -3  -4  -8 3367.15 179.208  59
  -3   4  -8 3313.76 172.379  50
  -3   4  -7 1831.21 177.365  87
  -3   4  -7 1958.02 184.657  50
  -3  -4  -7 1900.90 185.840  59
  -3  -4  -7 1936.54 189.911  84
  -3  -4  -6 5765.41 356.483  84
  -3  -4  -6 5786.53 309.874  40
  -3   4  -6 5690.90 335.539  87
  -3   4  -6 6212.32 352.477  50
  -3   4  -6 5279.66 291.074  40
  -3  -4  -6 5777.57 352.631  59
  -3  -4  -6 5788.37 325.160  81
  -3  -4  -6 5800.06 328.640  55
  -3   4  -5 294.969 77.1037  33
  -3  -4  -5 375.593 95.8613  84
  -3  -4  -5 501.856 115.992  15
  -3  -4  -5 352.489 86.3251  55
  -3  -4  -5 378.011 101.010  50
  -3   4  -5 416.041 90.1538  50
  -3   4  -5 430.783 92.9724  75
  -3   4  -5 434.223 99.2300  87
  -3  -4  -5 303.155 88.4570  81
  -3  -4  -5 430.937 100.800  48
  -3  -4  -5 440.370 102.705  59
  -3   4  -4 1799.22 170.844  33
  -3  -4  -4 1916.30 189.673  15
  -3   4  -4 1569.90 160.056  75
  -3   4  -3 8344.14 325.028  33
  -3  -4  -3 7393.01 335.979  15
  -3   4  -3 7773.23 317.581  75
  -3   4  -3 7796.71 344.358  78
  -3   4  -2 86930.4 1062.63  78
  -3  -4  -2 89203.6 916.395  30
  -3   4  -2 86746.9 956.547  75
  -3   4  -2 89087.4 937.024  33
  -3   4  -2 87673.9 913.110  35
  -3  -4  -2 88459.7 951.910  17
  -3   4  -1 42060.0 563.612  33
  -3  -4  -1 41294.7 611.949  17
  -3   4  -1 40887.3 595.053  75
  -3  -4  -1 41519.3 589.545  30
  -3   4  -1 41544.9 686.224  78
  -3  -4  -1 42159.1 562.875  77
  -3  -4  -1 41462.1 560.413  74
  -3   4  -1 41142.9 609.319  35
  -3  -4  -1 40022.6 650.847  15
  -3   4   0 211117. 1255.36  20
  -3  -4   0 209166. 1272.35  30
  -3  -4   0 214475. 1334.90  17
  -3   4   0 205578. 1344.88  35
  -3   4   0 210705. 1200.66  75
  -3  -4   0 206890. 1332.73  77
  -3   4   0 208859. 1473.36  78
  -3  -4   0 209073. 1247.39  74
  -3  -4   1 25808.4 459.940  17
  -3   4   1 26101.4 489.678  20
  -3  -4   1 25552.3 450.892  30
  -3  -4   1 25192.3 490.573  77
  -3   4   1 25414.0 511.911  78
  -3   4   1 26455.3 484.923  35
  -3  -4   1 24996.9 443.897  19
  -3  -4   1 24488.6 515.512  34
  -3   4   1 24918.2 470.583  34
  -3   4   2 7766.78 264.704  35
  -3  -4   2 7963.55 263.528  19
  -3   4   2 7495.99 263.013  14
  -3   4   2 7977.35 295.854  20
  -3  -4   2 7859.46 254.108  17
  -3  -4   2 8071.52 290.976  77
  -3   4   2 7472.17 290.421  78
  -3   4   2 7602.32 291.578  34
  -3  -4   2 7903.16 315.556  34
  -3  -4   2 8337.13 273.630  76
  -3   4   3 29742.6 628.595  20
  -3  -4   3 30621.9 557.731  19
  -3   4   3 30135.4 615.215  78
  -3   4   3 29248.1 553.332  14
  -3  -4   3 30756.3 617.434  76
  -3  -4   3 29221.1 579.020  77
  -3   4   3 30104.1 639.882  34
  -3  -4   4 21541.4 600.892  76
  -3   4   4 20488.5 588.927  76
  -3   4   4 21128.2 591.650  34
  -3  -4   4 19934.8 582.562  34
  -3  -4   4 20239.2 502.593  19
  -3  -4   4 20608.2 510.415  77
  -3   4   4 21945.4 577.579  78
  -3   4   5 25923.6 683.763  78
  -3  -4   5 25551.0 620.196  19
  -3   4   5 24909.7 696.149  34
  -3  -4   5 25623.4 730.766  76
  -3   4   5 23929.7 695.520  23
  -3  -4   5 25120.1 675.829  34
  -3   4   5 24665.2 707.973  76
  -3  -4   6 63581.6 1022.38  19
  -3  -4   6 60488.6 981.735  63
  -3  -4   6 64810.1 1228.46  76
  -3   4   6 64301.7 1190.50  23
  -3   4   6 64965.6 1139.64  78
  -3   4   6 61750.5 1179.91  76
  -3  -4   6 59200.5 1000.79  89
  -3  -4   7 9170.47 389.114  63
  -3  -4   7 8809.25 395.187  89
  -3  -4   8 259.126 69.8558  89
  -3   4   8 210.747 63.6246  57
  -3  -4   8 310.441 78.2014  63
  -3   5  -7 4041.27 243.943  87
  -3  -5  -7 3946.77 252.653  59
  -3   5  -7 4387.55 257.142  50
  -3  -5  -7 3943.15 257.815  84
  -3  -5  -6 9070.78 440.864  84
  -3  -5  -6 9051.25 404.480  81
  -3   5  -6 9510.54 425.505  87
  -3  -5  -6 8767.98 430.652  59
  -3   5  -6 9515.01 428.888  50
  -3  -5  -6 9324.88 412.156  55
  -3  -5  -5 22295.1 694.751  84
  -3   5  -5 23227.7 678.618  87
  -3  -5  -5 22279.7 665.495  15
  -3  -5  -5 22259.7 647.104  81
  -3   5  -5 23107.7 677.628  50
  -3  -5  -5 23389.9 652.086  48
  -3   5  -5 22216.5 625.033  33
  -3   5  -5 22946.4 614.723  75
  -3  -5  -5 23120.5 703.477  59
  -3  -5  -5 21801.3 638.682  55
  -3   5  -4 10111.1 403.344  33
  -3  -5  -4 9711.15 433.398  15
  -3   5  -4 9523.42 391.823  75
  -3  -5  -3 3412.86 241.831  15
  -3   5  -3 3095.12 209.043  75
  -3   5  -3 2755.99 194.783  33
  -3   5  -3 3139.88 232.264  78
  -3   5  -2 14849.6 404.251  33
  -3   5  -2 15356.0 469.777  78
  -3   5  -2 15459.4 427.948  75
  -3  -5  -2 14580.6 457.718  15
  -3   5  -2 15101.8 404.744  35
  -3  -5  -2 15008.1 414.747  17
  -3   5  -1 8460.37 269.035  33
  -3   5  -1 8126.22 326.561  78
  -3   5  -1 8234.46 283.261  75
  -3  -5  -1 8082.66 321.502  15
  -3  -5  -1 8148.42 260.412  74
  -3   5  -1 8433.50 299.515  35
  -3  -5  -1 8066.05 271.864  30
  -3  -5  -1 8570.17 297.361  17
  -3   5   0 17334.0 394.189  20
  -3  -5   0 16956.5 404.562  17
  -3   5   0 16722.3 453.392  78
  -3  -5   0 17087.1 415.865  77
  -3   5   0 16550.1 362.779  75
  -3   5   0 16290.9 407.268  35
  -3  -5   0 16475.3 381.393  30
  -3  -5   1 26184.5 538.707  77
  -3   5   1 27013.0 572.090  78
  -3  -5   1 27867.2 510.836  17
  -3   5   1 26517.2 519.928  35
  -3   5   1 27287.4 531.835  20
  -3   5   2 35324.8 661.699  20
  -3  -5   2 34301.3 579.357  19
  -3   5   2 34501.2 662.094  78
  -3  -5   2 35945.3 584.004  17
  -3   5   2 35072.5 620.788  14
  -3  -5   2 34116.6 699.687  34
  -3  -5   2 34640.9 645.168  77
  -3   5   2 35279.0 603.777  35
  -3   5   2 35052.4 658.166  34
  -3   5   3 31547.9 624.736  14
  -3   5   3 30484.9 669.053  20
  -3   5   3 31597.9 690.590  34
  -3   5   3 31555.4 669.335  78
  -3  -5   3 30165.4 630.941  77
  -3  -5   3 29348.0 694.497  34
  -3  -5   3 31916.1 601.109  19
  -3  -5   3 33881.8 688.117  76
  -3  -5   4 26280.2 693.873  76
  -3   5   4 25660.0 609.631  14
  -3   5   4 24731.5 639.220  78
  -3  -5   4 24434.3 666.999  34
  -3  -5   4 25480.2 586.841  19
  -3  -5   4 24550.5 588.861  77
  -3   5   4 24228.2 663.638  34
  -3   5   4 24914.9 653.076  20
  -3  -5   5 20219.3 673.270  76
  -3  -5   5 20120.8 563.741  19
  -3   5   5 19712.9 649.728  76
  -3   5   5 19636.1 618.745  78
  -3   5   5 18856.5 631.862  23
  -3   5   5 20415.9 644.335  34
  -3  -5   6 38195.3 866.726  83
  -3  -5   6 40818.4 816.285  63
  -3  -5   6 39462.0 825.814  89
  -3   5   6 42130.5 969.763  23
  -3  -5   7 1084.98 145.300  63
  -3  -5   7 1141.97 147.619  89
  -3  -5   8 17730.7 456.062  63
  -3  -5   8 17179.2 466.814  89
  -3   5   8 17004.5 407.660  57
  -3   6  -7 195.994 61.4001  87
  -3   6  -7 217.798 67.0728  50
  -3  -6  -7 173.965 60.4693  59
  -3  -6  -7 85.5935 51.6667  84
  -3  -6  -6 7962.32 399.642  84
  -3  -6  -6 7823.47 371.131  81
  -3   6  -6 8211.59 365.945  47
  -3   6  -6 8018.12 383.645  50
  -3   6  -6 8154.32 381.515  87
  -3  -6  -6 8122.70 400.877  59
  -3  -6  -6 7895.47 371.848  55
  -3   6  -5 119.892 65.0542  33
  -3   6  -5 59.8612 70.6514  87
  -3  -6  -5 270.532 100.653  84
  -3   6  -5 91.3289 56.0664  50
  -3  -6  -5 188.302 75.9056  81
  -3   6  -5-61.6912 54.1328  47
  -3  -6  -5 176.105 70.7572  48
  -3  -6  -5 170.319 68.5800  55
  -3  -6  -5 192.523 80.7122  59
  -3   6  -4 33744.2 748.374  33
  -3  -6  -4 33233.1 804.350  15
  -3   6  -4 32404.6 730.565  75
  -3   6  -3 3763.73 261.473  78
  -3  -6  -3 3857.98 268.285  15
  -3   6  -3 3757.64 244.026  75
  -3   6  -3 3526.25 230.092  33
  -3   6  -2 45411.9 849.487  78
  -3   6  -2 45861.7 734.701  33
  -3   6  -2 45047.0 763.232  75
  -3  -6  -2 42996.1 831.428  15
  -3   6  -2 43610.7 736.348  35
  -3  -6  -2 45482.7 756.119  17
  -3   6  -1 31681.2 677.989  78
  -3  -6  -1 31349.9 606.980  17
  -3  -6  -1 31888.3 561.539  30
  -3   6  -1 32433.7 621.245  35
  -3   6  -1 31084.1 584.626  75
  -3   6   0 38616.0 591.296  75
  -3   6   0 38700.4 729.898  78
  -3  -6   0 39580.0 668.669  17
  -3  -6   0 37830.8 672.634  77
  -3   6   0 40681.0 654.009  20
  -3   6   0 38959.9 679.577  35
  -3   6   1 4106.01 225.068  20
  -3   6   1 4239.31 243.684  78
  -3  -6   1 4158.16 234.382  77
  -3  -6   1 4497.34 226.444  17
  -3   6   1 4387.81 230.945  35
  -3   6   2 75426.9 1029.87  20
  -3  -6   2 76277.2 914.688  19
  -3   6   2 75171.8 993.929  14
  -3   6   2 73115.5 1031.07  78
  -3  -6   2 74175.0 1018.25  77
  -3   6   2 73036.1 1016.83  34
  -3  -6   2 76663.5 925.679  17
  -3   6   2 75522.4 961.926  35
  -3   6   3 5593.56 305.561  20
  -3   6   3 5240.62 301.095  34
  -3  -6   3 5219.83 282.224  77
  -3  -6   3 5347.71 262.573  19
  -3   6   3 5166.10 275.466  14
  -3   6   3 4883.12 281.669  78
  -3  -6   3 5420.02 295.963  76
  -3  -6   3 5680.18 311.611  22
  -3   6   4 27071.0 709.933  20
  -3   6   4 27481.9 671.246  14
  -3   6   4 27479.6 707.642  78
  -3  -6   4 27230.7 661.915  77
  -3  -6   4 28451.8 642.546  19
  -3  -6   4 29842.4 765.889  76
  -3   6   4 27886.3 735.221  34
  -3  -6   5 14539.7 530.106  83
  -3  -6   5 14974.4 585.095  76
  -3   6   5 14986.2 515.781  14
  -3   6   5 13845.3 547.659  34
  -3  -6   5 14438.6 480.372  89
  -3  -6   5 13307.0 448.578  64
  -3   6   5 15308.4 584.009  76
  -3  -6   5 13549.0 464.665  63
  -3  -6   5 14357.0 487.686  19
  -3   6   5 14642.6 543.555  78
  -3   6   5 14562.6 565.196  23
  -3  -6   6 6621.45 342.157  89
  -3   6   6 6759.15 390.084  23
  -3  -6   6 7044.56 329.821  64
  -3  -6   6 6846.53 375.707  83
  -3  -6   6 7013.48 348.568  63
  -3  -6   7 745.348 119.235  63
  -3  -6   7 736.171 114.307  89
  -3  -6   8 20563.9 454.765  63
  -3  -6   8 20272.4 471.991  89
  -3  -7  -7 870.816 103.590  84
  -3   7  -7 848.957 98.1759  90
  -3   7  -7 940.772 103.792  87
  -3   7  -7 1078.60 108.286  50
  -3  -7  -7 886.333 106.587  59
  -3   7  -6 2475.55 203.522  50
  -3  -7  -6 2292.31 192.948  81
  -3  -7  -6 2209.11 190.750  55
  -3   7  -6 2528.78 197.358  47
  -3  -7  -6 2222.61 204.509  84
  -3  -7  -6 2273.92 207.270  59
  -3   7  -6 2177.09 191.724  87
  -3   7  -5 14488.3 516.120  47
  -3   7  -5 14431.2 533.199  50
  -3  -7  -5 14218.4 509.405  81
  -3  -7  -5 14125.4 506.907  48
  -3  -7  -5 16164.5 593.958  84
  -3   7  -5 14360.7 516.265  36
  -3  -7  -5 16083.6 587.182  59
  -3  -7  -5 14245.9 510.414  55
  -3   7  -5 15004.0 538.179  87
  -3   7  -4 5582.16 310.189  33
  -3   7  -4 6009.75 345.038  87
  -3  -7  -4 5763.94 329.265  81
  -3   7  -4 5388.54 325.369  47
  -3  -7  -4 5603.40 329.182  48
  -3   7  -4 5668.05 313.427  75
  -3   7  -4 5639.84 340.495  50
  -3   7  -4 5809.14 336.366  36
  -3  -7  -4 5752.24 356.261  84
  -3  -7  -4 5625.64 350.649  59
  -3  -7  -4 5719.91 327.666  55
  -3   7  -3 57050.9 935.050  33
  -3   7  -3 59409.5 1049.36  78
  -3   7  -3 56877.6 960.086  75
  -3  -7  -3 58026.7 1062.81  15
  -3   7  -2 603.029 95.1626  33
  -3  -7  -2 763.413 125.195  15
  -3   7  -2 712.636 106.794  75
  -3   7  -2 717.123 117.294  78
  -3  -7  -2 752.402 111.130  17
  -3   7  -2 661.126 100.416  35
  -3   7  -1 733.461 114.345  78
  -3   7  -1 722.590 102.052  75
  -3  -7  -1 700.355 103.946  17
  -3   7  -1 676.907 103.739  35
  -3   7   0 6541.45 288.059  20
  -3  -7   0 6073.36 296.183  77
  -3   7   0 6253.94 315.418  78
  -3   7   0 6442.14 297.286  35
  -3  -7   0 6709.85 298.857  17
  -3   7   1 20273.3 534.009  20
  -3   7   1 21830.8 584.065  78
  -3  -7   1 23229.1 543.920  17
  -3  -7   1 21590.7 571.494  77
  -3   7   1 23080.7 560.010  35
  -3   7   2 9200.92 384.920  20
  -3   7   2 9161.09 375.605  14
  -3  -7   2 8528.44 371.810  77
  -3  -7   2 9870.81 350.771  19
  -3  -7   2 9647.36 354.649  17
  -3   7   2 9809.38 371.031  35
  -3   7   2 9337.53 391.991  78
  -3  -7   2 10153.1 393.482  22
  -3  -7   3 32489.2 673.062  19
  -3   7   3 31847.0 756.788  20
  -3  -7   3 31938.3 736.311  77
  -3  -7   3 34558.9 784.820  76
  -3   7   3 32215.6 755.725  78
  -3   7   3 32771.3 732.365  14
  -3   7   3 31491.6 762.325  34
  -3  -7   3 33239.0 786.501  22
  -3   7   4 3268.97 259.589  20
  -3   7   4 3674.96 257.306  14
  -3  -7   4 3454.99 272.893  76
  -3  -7   4 3625.99 254.574  77
  -3   7   4 3631.56 269.936  78
  -3  -7   4 3912.96 251.685  19
  -3   7   4 3741.72 282.896  34
  -3  -7   4 3399.82 276.444  22
  -3  -7   5 740.961 132.889  22
  -3  -7   5 597.421 104.366  89
  -3  -7   5 603.714 121.017  83
  -3  -7   5 611.801 107.339  64
  -3  -7   5 727.173 115.999  63
  -3   7   5 500.332 112.197  34
  -3  -7   5 614.644 123.623  76
  -3  -7   6 5784.29 342.880  83
  -3  -7   6 5615.23 297.283  64
  -3  -7   6 5894.03 311.235  63
  -3  -7   6 5903.23 313.710  89
  -3  -7   7 1232.20 130.807  64
  -3  -7   7 1593.97 150.639  63
  -3  -7   7 1345.75 145.372  89
  -3  -7   8 2682.30 148.608  63
  -3  -7   8 2548.11 154.651  89
  -3  -8  -6 1551.63 163.403  84
  -3   8  -6 1650.66 154.919  50
  -3   8  -6 1523.50 148.703  87
  -3  -8  -6 1444.06 142.058  81
  -3   8  -6 1558.85 146.975  47
  -3  -8  -6 1411.84 154.810  59
  -3  -8  -6 1498.48 143.836  55
  -3   8  -5 6109.75 332.440  47
  -3   8  -5 6721.77 348.755  36
  -3   8  -5 6488.77 342.507  87
  -3  -8  -5 6647.27 338.427  81
  -3  -8  -5 6750.80 378.498  84
  -3   8  -5 6860.02 358.300  50
  -3  -8  -5 6503.25 333.910  48
  -3  -8  -5 6800.08 375.882  59
  -3  -8  -5 6542.60 334.343  55
  -3  -8  -4 4959.92 334.453  84
  -3   8  -4 5516.88 330.684  87
  -3  -8  -4 5178.58 309.757  81
  -3  -8  -4 5022.40 312.950  48
  -3   8  -4 4587.56 303.270  47
  -3   8  -4 4722.50 309.964  36
  -3   8  -4 5204.01 328.378  50
  -3   8  -4 5234.43 297.373  33
  -3  -8  -4 5386.87 344.772  59
  -3  -8  -4 5327.96 313.764  55
  -3  -8  -3 10892.3 466.833  15
  -3   8  -3 10441.1 451.196  87
  -3   8  -3 10795.8 417.454  33
  -3  -8  -3 10397.6 425.698  81
  -3  -8  -3 10310.3 471.044  84
  -3   8  -3 9988.24 446.475  50
  -3   8  -3 10680.9 455.085  78
  -3   8  -3 9934.80 438.580  47
  -3   8  -3 10203.0 418.905  75
  -3   8  -3 9899.53 441.982  36
  -3  -8  -3 10707.3 474.642  59
  -3  -8  -3 10808.1 432.937  55
  -3  -8  -2 28024.5 660.812  17
  -3   8  -2 26470.4 644.537  75
  -3   8  -2 26907.4 701.397  78
  -3   8  -2 26820.5 613.741  33
  -3   8  -2 26632.9 648.651  35
  -3  -8  -1 12521.7 435.841  17
  -3   8  -1 12126.8 465.794  78
  -3   8  -1 11346.9 399.848  75
  -3   8  -1 12670.1 445.363  35
  -3   8   0 8215.92 343.668  20
  -3  -8   0 7853.18 343.246  17
  -3   8   0 7658.42 363.874  78
  -3  -8   0 7864.04 358.630  77
  -3   8   0 8571.49 366.233  35
  -3   8   1 16366.7 533.543  78
  -3   8   1 15387.8 499.458  20
  -3  -8   1 16014.7 487.389  17
  -3   8   1 15567.8 494.466  35
  -3  -8   1 15024.4 507.898  77
  -3   8   2 15999.5 533.757  20
  -3  -8   2 15881.4 541.752  77
  -3   8   2 16556.7 544.230  78
  -3  -8   2 16426.9 494.572  17
  -3   8   2 15969.0 503.164  35
  -3   8   2 16145.7 536.713  34
  -3   8   3 8727.41 416.577  20
  -3  -8   3 9608.47 381.315  19
  -3   8   3 9117.08 408.728  14
  -3   8   3 9503.44 425.114  78
  -3   8   3 9516.51 438.721  34
  -3  -8   3 9059.65 416.852  77
  -3  -8   3 10044.2 450.399  22
  -3  -8   4 6683.93 330.617  19
  -3  -8   4 6695.92 355.929  83
  -3   8   4 6323.79 363.225  20
  -3  -8   4 6344.43 322.160  64
  -3  -8   4 6468.75 316.246  63
  -3   8   4 5917.92 348.635  78
  -3   8   4 6096.80 367.832  34
  -3  -8   4 6773.44 397.367  22
  -3  -8   5 21277.3 654.386  83
  -3  -8   5 21071.4 588.599  64
  -3  -8   5 22671.6 606.031  63
  -3   8   5 21152.1 671.228  34
  -3  -8   6 1152.63 135.925  89
  -3  -8   6 1048.29 133.752  63
  -3  -8   6 1075.05 136.586  64
  -3  -8   6 1086.23 150.775  83
  -3  -8   7 2035.35 159.714  89
  -3  -8   7 1904.22 148.491  64
  -3  -8   7 1839.00 148.470  63
  -3   9  -6 8910.93 310.315  50
  -3  -9  -6 9167.62 337.036  84
  -3   9  -6 9055.57 300.874  47
  -3   9  -6 8604.96 293.448  87
  -3  -9  -6 9075.64 335.692  59
  -3   9  -5 1915.25 173.231  87
  -3   9  -5 1988.37 181.063  47
  -3  -9  -5 1770.53 185.508  84
  -3  -9  -5 1984.07 180.663  48
  -3   9  -5 1744.78 173.945  50
  -3  -9  -5 2149.24 202.944  59
  -3  -9  -5 2067.40 179.508  55
  -3  -9  -5 1709.16 163.287  81
  -3   9  -4 5292.39 309.665  87
  -3  -9  -4 5331.96 318.133  48
  -3  -9  -4 5413.45 302.997  81
  -3  -9  -4 5289.64 338.601  84
  -3   9  -4 4716.29 304.744  47
  -3   9  -4 5202.18 322.333  36
  -3  -9  -4 4965.38 327.817  59
  -3  -9  -4 4944.89 290.522  55
  -3   9  -4 5265.04 323.248  50
  -3   9  -3 20381.4 567.077  33
  -3   9  -3 20855.5 633.507  87
  -3  -9  -3 20563.1 671.878  84
  -3   9  -3 21462.6 661.365  50
  -3  -9  -3 21767.2 599.929  81
  -3   9  -3 20564.5 644.404  47
  -3  -9  -3 21417.6 611.641  44
  -3   9  -3 21338.1 662.393  36
  -3  -9  -3 18817.8 641.605  59
  -3  -9  -3 21291.4 597.507  55
  -3   9  -2 4250.30 288.973  87
  -3   9  -2 4572.30 293.773  78
  -3   9  -2 4916.98 313.075  50
  -3  -9  -2 4741.21 312.652  84
  -3  -9  -2 5493.72 302.016  17
  -3   9  -2 4691.90 280.608  75
  -3  -9  -2 4907.94 295.888  44
  -3   9  -2 4610.12 278.962  35
  -3  -9  -2 4866.14 316.640  59
  -3   9  -1 75743.1 1167.89  78
  -3   9  -1 76480.8 1061.43  75
  -3   9  -1 77052.8 1147.57  35
  -3  -9  -1 79417.2 1144.70  17
  -3   9   0 1628.33 167.646  20
  -3   9   0 1370.49 160.877  35
  -3  -9   0 1610.70 168.294  17
  -3   9   1 26201.6 677.935  20
  -3  -9   1 27964.0 675.410  17
  -3   9   1 26827.0 680.357  35
  -3   9   2 1365.30 168.562  20
  -3   9   2 1418.18 172.040  34
  -3   9   2 1690.97 175.833  35
  -3  -9   2 1691.39 173.193  17
  -3   9   3 15315.0 561.654  20
  -3  -9   3 15178.5 518.548  83
  -3  -9   3 14483.4 485.869  64
  -3  -9   3 15117.5 503.810  54
  -3   9   3 14784.6 560.274  34
  -3  -9   4 4447.20 299.811  83
  -3  -9   4 4450.25 275.294  64
  -3   9   4 4383.06 311.998  34
  -3  -9   4 4874.07 330.513  22
  -3  -9   5 18418.8 600.895  83
  -3  -9   5 18046.4 540.903  64
  -3  -9   6 125.812 52.9097  64
  -3  -9   6 70.6759 53.9497  83
  -3  -9   6 34.3879 44.0579  63
  -3  -9   7 27675.1 484.843  64
  -3  -9   7 26795.9 450.569  63
  -3  -9   7 27313.4 466.560  89
  -3  10  -5 3585.52 218.454  50
  -3  10  -5 3225.92 194.548  87
  -3 -10  -5 3940.88 205.752  81
  -3 -10  -5 3276.86 207.221  48
  -3  10  -5 3455.80 215.852  47
  -3 -10  -5 3650.98 200.056  55
  -3 -10  -5 3389.35 229.495  84
  -3 -10  -5 3466.49 233.095  59
  -3 -10  -4 1977.62 201.413  84
  -3  10  -4 1766.60 168.179  87
  -3  10  -4 1807.55 182.591  50
  -3 -10  -4 2022.33 189.607  48
  -3  10  -4 1733.48 180.194  47
  -3 -10  -4 1933.49 200.818  59
  -3  10  -4 1766.69 185.523  36
  -3 -10  -3 1014.26 153.068  84
  -3  10  -3 1254.14 163.379  50
  -3  10  -3 1114.63 158.192  47
  -3  10  -3 912.075 144.058  36
  -3 -10  -3 1331.49 159.603  44
  -3 -10  -3 960.468 149.569  59
  -3 -10  -2 36773.7 876.854  84
  -3  10  -2 33389.5 826.133  50
  -3 -10  -2 33834.5 785.009  44
  -3  10  -2 34345.6 757.281  35
  -3 -10  -2 35725.4 871.082  59
  -3 -10  -1 12150.1 464.346  17
  -3 -10  -1 11618.3 463.174  44
  -3  10  -1 11593.3 459.201  35
  -3  10  -1 11413.4 488.330  50
  -3 -10   0 43424.4 882.135  44
  -3  10   0 41498.0 830.293  20
  -3  10   0 40896.7 864.852  35
  -3 -10   0 42504.1 861.341  17
  -3  10   1 5081.47 312.935  20
  -3 -10   1 5608.27 314.562  17
  -3 -10   1 5545.62 313.896  44
  -3 -10   1 5067.63 289.166  64
  -3  10   1 5091.25 310.331  35
  -3  10   2 21067.2 646.496  20
  -3 -10   2 21958.1 609.729  44
  -3 -10   2 21732.8 597.329  64
  -3  10   2 21870.9 627.501  35
  -3  10   2 21462.0 654.006  34
  -3  10   3 5557.42 345.459  34
  -3 -10   3 5882.20 322.909  54
  -3 -10   3 5761.66 325.973  83
  -3 -10   3 5575.63 307.055  64
  -3 -10   4 1483.44 163.169  64
  -3 -10   4 1588.91 179.254  83
  -3 -10   5 19192.9 535.858  64
  -3 -10   5 18746.7 581.121  83
  -3 -10   6 9723.70 372.972  83
  -3 -10   6 10508.8 347.808  64
  -3 -11  -5 6827.09 247.971  48
  -3  11  -5 7292.73 261.924  47
  -3  11  -5 7390.64 252.960  50
  -3 -11  -4 4798.99 280.940  84
  -3  11  -4 4514.11 264.910  36
  -3  11  -4 4443.99 257.204  47
  -3  11  -4 4614.85 254.476  50
  -3 -11  -4 4427.95 255.907  48
  -3 -11  -4 4578.45 278.203  59
  -3 -11  -3 7589.69 384.127  84
  -3  11  -3 6895.86 347.970  50
  -3 -11  -3 6836.82 327.513  44
  -3  11  -3 6773.66 354.274  36
  -3  11  -3 7408.09 365.959  47
  -3 -11  -2 487.734 109.043  84
  -3  11  -2 390.533 98.9877  50
  -3  11  -2 344.297 97.0630  47
  -3 -11  -2 223.944 79.3019  44
  -3  11  -1 15387.9 561.270  50
  -3 -11  -1 16365.2 552.872  44
  -3 -11   0 240.455 84.2080  44
  -3  11   0 296.718 77.9432  35
  -3  11   1 10482.5 440.809  34
  -3 -11   1 11192.4 451.677  44
  -3  11   1 11065.4 451.612  35
  -3 -11   2 547.450 101.872  44
  -3 -11   2 470.150 95.5791  64
  -3 -11   3 2337.66 204.646  83
  -3 -11   3 2400.21 200.119  64
  -3 -11   4 4226.25 255.155  64
  -3 -11   4 3926.14 261.478  83
  -3 -11   5 31858.1 686.187  83
  -3 -11   5 33131.5 646.845  64
  -3 -11   5 33022.6 647.739  37
  -3 -11   6 3060.85 163.687  64
  -3 -12  -4 8090.06 294.996  48
  -3  12  -4 8515.65 279.142  50
  -3  12  -4 8219.37 300.509  47
  -3  12  -4 9132.20 321.592  36
  -3  12  -3 797.494 118.052  36
  -3 -12  -3 882.087 123.278  48
  -3  12  -3 739.602 115.466  47
  -3 -12  -3 1011.23 111.075  44
  -3  12  -3 786.816 106.768  50
  -3  12  -2 3537.72 243.643  50
  -3  12  -2 3390.15 246.799  47
  -3  12  -2 3380.00 247.376  36
  -3 -12  -2 3703.50 244.239  44
  -3 -12  -1 5668.28 319.243  44
  -3  12  -1 4959.34 302.789  50
  -3  12   0 3723.71 269.573  50
  -3 -12   0 4016.49 272.492  44
  -3 -12   1 3133.92 240.311  44
  -3 -12   2 16101.6 513.156  44
  -3 -12   3 4836.35 264.545  83
  -3 -12   3 4751.92 265.274  64
  -3 -12   4 22529.6 552.252  83
  -3 -12   4 23045.4 537.485  64
  -3 -12   4 23121.6 571.280  37
  -3 -12   5 3670.33 205.416  83
  -3 -12   5 4308.89 204.648  64
  -3 -12   5 3882.64 186.376  37
  -3 -13  -3 4062.65 209.700  48
  -3  13  -3 3694.49 199.554  47
  -3  13  -3 3848.75 206.256  36
  -3  13  -2 4535.78 234.693  50
  -3  13  -2 4433.61 249.910  47
  -3 -13  -2 4956.77 252.123  44
  -3  13  -2 4762.32 257.882  36
  -3  13  -1 241.772 67.7532  50
  -3  13  -1 427.468 91.3361  47
  -3 -13  -1 437.643 91.6417  44
  -3  13   0 1711.86 168.025  50
  -3 -13   0 1970.34 181.652  44
  -3 -13   1 18767.6 536.388  44
  -3  13   1 16939.3 515.781  50
  -3 -13   2 4054.28 237.329  44
  -3 -13   3 21479.8 533.878  37
  -3 -13   4 9949.29 317.710  37
  -3  14  -2 9579.79 286.514  47
  -3  14  -2 9938.50 292.861  36
  -3  14  -1 11907.9 315.042  50
  -3  14  -1 12609.2 369.153  47
  -3  14  -1 12100.0 357.980  36
  -3  14   0 9082.36 298.922  50
  -3 -14   0 9461.73 335.005  44
  -3  14   1 14976.8 391.250  50
  -3 -14   1 14946.6 379.230  37
  -3  14   2 6520.15 248.646  50
  -3 -14   2 7004.17 252.118  44
  -3 -14   2 6700.48 262.365  37
  -2   0  -8 7008.75 335.271  84
  -2   0  -8 6925.42 320.968  50
  -2   0  -8 6751.80 329.105  59
  -2   0  -7 27.9338 67.2105  84
  -2   0  -7 93.7989 70.4199  50
  -2   0  -7 14.9862 19.3292  47
  -2   0  -7 112.906 67.0820  40
  -2   0  -6 71633.5 1151.97  47
  -2   0  -6 72408.8 1197.77  50
  -2   0  -6 71114.0 1128.36  40
  -2   0  -6 68829.8 1133.35  53
  -2   0  -6 75307.1 1174.40  15
  -2   0  -6 74886.5 1169.94  87
  -2   0  -5 585.799 105.872  15
  -2   0  -4 290474. 1845.42  33
  -2   0  -4 294150. 1770.02  75
  -2   0  -3 16.0929 38.0798  33
  -2   0  -3 6.38076 35.1595  15
  -2   0  -3 83.9876 44.0081  75
  -2   0  -2 85313.9 695.895   1
  -2   0  -2 85318.6 540.307  68
  -2   0  -1 124.667 20.2030   2
  -2   0  -1 94.4155 26.7984  68
  -2   0  -1 107.857 32.2917   1
  -2   0  -1 166.204 23.9420  67
  -2   0   0 70199.8 510.359  66
  -2   0   0 70235.9 520.884  68
  -2   0   0 70058.7 441.661  67
  -2   0   0 70282.2 520.698   1
  -2   0   1 376.336 52.1493  65
  -2   0   1 348.291 38.0472   1
  -2   0   1 324.661 36.5074   5
  -2   0   2 171866. 836.354  19
  -2   0   2 171316. 925.449  66
  -2   0   2 170663. 1114.67  65
  -2   0   3 45.1704 35.9515  76
  -2   0   3 33.5723 27.6722  68
  -2   0   3 21.4041 30.1855  23
  -2   0   4 127018. 1287.41  23
  -2   0   4 125934. 1299.55  76
  -2   0   5-7.36990 53.2569  76
  -2   0   5 12.0163 51.5806  29
  -2   0   5 15.9072 45.7188  23
  -2   0   6 35550.5 879.672  76
  -2   0   6 36572.0 827.914  29
  -2   0   6 36126.2 870.536  23
  -2   0   7 43.6988 37.0558  29
  -2   0   7-92.0226 56.2283  63
  -2   0   8 1402.38 141.356  63
  -2   0   9 23.1653 29.7119  63
  -2   0   9-13.8864 34.8212  57
  -2  -1  -8 1849.79 177.243  84
  -2   1  -8 1920.31 181.344  84
  -2   1  -8 1700.82 162.892  50
  -2  -1  -8 1919.80 177.023  59
  -2   1  -8 1726.06 172.257  59
  -2   1  -7 5104.31 312.225  87
  -2  -1  -7 4871.56 313.359  50
  -2   1  -7 5189.64 296.816  90
  -2   1  -7 5118.85 308.194  47
  -2   1  -7 5168.43 323.041  50
  -2  -1  -7 5677.25 351.477  84
  -2   1  -7 4923.57 302.654  40
  -2  -1  -7 4777.25 300.679  40
  -2  -1  -6 33281.0 804.230  53
  -2   1  -6 36762.5 831.194  87
  -2  -1  -6 30405.5 843.832  84
  -2  -1  -6 35632.9 801.498  87
  -2   1  -6 35999.2 816.282  47
  -2   1  -6 35353.2 840.405  50
  -2   1  -6 35761.9 799.646  40
  -2   1  -6 32176.3 774.751  53
  -2  -1  -6 33826.2 821.192  50
  -2  -1  -6 37824.3 844.965  15
  -2  -1  -6 35049.9 795.802  40
  -2   1  -6 36922.1 818.523  15
  -2   1  -5 28184.4 647.973  33
  -2   1  -5 27363.2 664.737  15
  -2  -1  -5 27552.4 692.014  15
  -2   1  -4 121150. 1194.73  33
  -2  -1  -4 120531. 1140.41  30
  -2   1  -4 117754. 1143.67  75
  -2   1  -4 119802. 1193.90  15
  -2  -1  -4 119638. 1271.42  15
  -2   1  -3 76731.6 837.544  33
  -2   1  -3 77969.2 824.386  75
  -2  -1  -3 79605.1 761.356  74
  -2   1  -3 75017.2 808.511  15
  -2  -1  -3 76156.3 870.769  15
  -2   1  -2 56646.8 643.289  78
  -2  -1  -2 55461.0 543.207   1
  -2   1  -2 57453.6 616.770  33
  -2   1  -2 56008.3 610.328  75
  -2  -1  -2 55455.9 571.115  74
  -2   1  -2 56689.3 550.527  15
  -2  -1  -2 53369.2 623.469  15
  -2   1  -2 53007.5 454.476   2
  -2   1  -1 68794.5 582.249   1
  -2  -1  -1 68864.0 446.826  65
  -2   1  -1 68641.8 583.153  75
  -2   1  -1 69389.7 503.183   2
  -2   1  -1 70009.1 545.348  67
  -2  -1  -1 70308.1 556.618   1
  -2   1   0 818.784 62.4278  67
  -2  -1   0 874.705 60.3162   1
  -2   1   0 644.081 54.1797   1
  -2  -1   0 739.719 38.2114  67
  -2   1   0 761.621 60.4953  68
  -2  -1   0 755.655 56.9243  68
  -2  -1   0 742.237 47.8790   2
  -2   1   1 1870.04 93.9986  68
  -2   1   1 2096.03 85.0825   1
  -2  -1   1 2065.87 114.970  65
  -2  -1   1 2051.95 79.5718  66
  -2  -1   1 2276.86 102.832  68
  -2  -1   1 2022.97 99.5296   2
  -2  -1   1 2107.34 70.1249   5
  -2  -1   2 34401.9 321.039   5
  -2  -1   2 31265.7 382.501  19
  -2  -1   2 32844.0 402.282  77
  -2   1   2 33108.1 429.906  66
  -2  -1   2 30696.4 433.394  76
  -2   1   2 33959.6 498.621  65
  -2   1   2 31770.6 383.994  68
  -2  -1   2 33503.4 512.785  65
  -2  -1   2 33022.0 394.036  66
  -2  -1   2 32490.1 407.608  68
  -2  -1   2 32721.4 464.782   2
  -2   1   2 32657.6 397.004   5
  -2   1   3 88131.6 894.570  23
  -2  -1   3 88706.1 702.923  77
  -2   1   3 85033.8 896.565  76
  -2  -1   3 88322.4 918.825  76
  -2   1   3 87216.6 885.139  34
  -2  -1   3 87837.2 905.581  23
  -2  -1   3 86824.9 882.160  34
  -2  -1   4 16657.3 432.001  29
  -2   1   4 17343.3 480.098  76
  -2  -1   4 16689.7 480.637  76
  -2  -1   4 16127.7 467.113  23
  -2   1   4 16469.1 442.334  34
  -2  -1   4 17230.0 444.947  34
  -2   1   4 16267.0 462.151  23
  -2  -1   5 59415.9 945.946  29
  -2   1   5 56578.0 1002.73  76
  -2  -1   5 56833.5 1019.38  76
  -2   1   5 56059.7 979.935  23
  -2  -1   5 55584.3 994.506  23
  -2   1   6 21366.9 668.431  23
  -2  -1   6 20636.4 563.779  19
  -2   1   6 22075.7 644.421  29
  -2  -1   6 22225.3 647.004  29
  -2  -1   6 21839.0 694.861  76
  -2   1   6 21363.0 684.310  76
  -2  -1   6 21571.4 680.986  23
  -2  -1   7 4132.21 289.955  29
  -2  -1   7 3650.04 247.615  89
  -2   1   7 3968.80 287.362  29
  -2  -1   7 3714.95 246.623  63
  -2   1   7 3251.70 273.920  23
  -2  -1   8 2640.94 197.809  63
  -2  -1   9 342.382 58.7628  63
  -2  -1   9 358.393 62.1129  57
  -2   1   9 242.315 56.3397  57
  -2  -2  -8 2123.62 184.178  84
  -2   2  -8 2327.02 167.228  90
  -2   2  -8 2046.87 181.759  84
  -2   2  -8 2183.91 180.513  50
  -2  -2  -8 2189.65 187.500  59
  -2   2  -7 2062.82 196.958  90
  -2  -2  -7 1855.24 206.695  84
  -2   2  -7 2019.15 195.921  47
  -2   2  -7 1908.75 195.304  87
  -2  -2  -7 2220.85 223.561  59
  -2  -2  -7 1834.43 197.028  50
  -2   2  -7 2181.46 196.007  40
  -2   2  -7 2004.65 202.519  50
  -2  -2  -7 1985.73 192.175  40
  -2   2  -6 16745.3 520.576  33
  -2   2  -6 15871.5 567.539  50
  -2   2  -6 16417.8 558.209  47
  -2   2  -6 15059.8 524.113  53
  -2  -2  -6 15680.3 532.142  81
  -2   2  -6 16034.3 535.039  40
  -2  -2  -6 15532.3 530.363  40
  -2   2  -6 16679.0 568.541  87
  -2  -2  -6 16096.7 596.697  84
  -2  -2  -6 15813.1 566.624  50
  -2  -2  -6 16096.7 539.460  55
  -2  -2  -6 16094.1 566.695  15
  -2   2  -5 14271.7 469.317  33
  -2  -2  -5 13452.3 493.988  15
  -2   2  -5 14510.0 474.139  15
  -2   2  -4 24888.4 539.471  75
  -2   2  -4 25582.1 557.425  33
  -2  -2  -4 24015.8 593.150  15
  -2   2  -4 25608.3 545.796  15
  -2   2  -3 40889.7 619.421  33
  -2   2  -3 41480.7 616.253  75
  -2  -2  -3 41671.1 591.515  30
  -2  -2  -3 40537.2 670.290  15
  -2  -2  -2 31720.9 395.225   1
  -2   2  -2 32717.1 524.673  78
  -2  -2  -2 29890.2 433.219  17
  -2   2  -2 32418.3 480.455  75
  -2  -2  -2 32033.9 419.726  74
  -2   2  -2 32833.6 486.347  67
  -2   2  -2 33511.4 441.177   2
  -2   2  -2 30756.2 462.727  33
  -2   2  -2 30888.2 394.519  15
  -2  -2  -2 32979.8 515.979  15
  -2  -2  -1 23603.6 375.511  15
  -2   2  -1 21552.5 378.111  78
  -2   2  -1 22886.4 348.289  75
  -2  -2  -1 22843.0 312.071   1
  -2  -2  -1 23026.1 343.459  17
  -2   2  -1 22029.1 367.318  67
  -2  -2  -1 22230.4 274.839  68
  -2   2  -1 23154.2 247.371  65
  -2   2  -1 22364.3 345.157   1
  -2  -2  -1 22813.4 328.190  65
  -2  -2   0 66164.7 469.760   2
  -2  -2   0 64731.7 523.724  68
  -2  -2   0 63598.4 359.606  67
  -2  -2   0 64231.2 585.453  65
  -2   2   0 62499.8 525.056   1
  -2   2   1 38450.4 454.587  78
  -2   2   1 36326.6 422.999   5
  -2  -2   1 39065.6 407.335  74
  -2   2   1 37590.4 435.751  68
  -2  -2   1 37730.0 450.450   2
  -2   2   1 37905.1 488.474  67
  -2  -2   1 40421.2 315.544  66
  -2  -2   1 40365.8 451.401  77
  -2  -2   1 38412.7 505.717  65
  -2  -2   1 39471.5 442.768  68
  -2   2   1 37518.9 358.636   1
  -2   2   2 35405.1 498.241  20
  -2  -2   2 35677.2 441.261  19
  -2  -2   2 36871.6 463.193  68
  -2  -2   2 37141.0 464.860  77
  -2   2   2 36034.9 426.657  68
  -2  -2   2 37946.6 412.993  66
  -2  -2   2 36507.4 495.913  76
  -2  -2   3 18612.0 353.648  77
  -2  -2   3 17528.7 359.128  19
  -2  -2   3 17955.9 418.266  34
  -2   2   3 17554.6 414.593  34
  -2  -2   3 17371.5 426.776  76
  -2  -2   3 17084.7 423.216  23
  -2   2   3 18259.9 408.473  20
  -2   2   4 10240.0 358.934  34
  -2  -2   4 10301.9 345.668  29
  -2   2   4 10295.1 372.123  23
  -2  -2   4 10010.7 380.314  23
  -2  -2   4 10035.8 347.542  34
  -2  -2   4 10542.8 393.438  76
  -2   2   4 9544.12 366.726  76
  -2  -2   5 13920.0 519.898  76
  -2  -2   5 14553.0 479.038  29
  -2   2   5 14108.2 504.394  76
  -2   2   5 13352.5 485.557  23
  -2  -2   6 6652.73 397.042  76
  -2  -2   6 6686.54 329.312  19
  -2   2   6 6065.99 368.289  76
  -2   2   6 6900.64 366.314  29
  -2  -2   6 6884.51 362.980  29
  -2   2   6 6835.72 379.816  23
  -2   2   7 21325.5 658.787  29
  -2  -2   7 21340.5 591.650  63
  -2  -2   7 20795.4 595.202  89
  -2   2   7 20561.0 667.790  23
  -2  -2   8 17086.3 495.349  63
  -2  -2   8 18209.2 513.958  89
  -2  -2   8 18597.9 513.551  57
  -2  -2   9 59.4394 35.9694  63
  -2   2   9 69.6558 36.9614  57
  -2   3  -8 1251.53 141.235  84
  -2  -3  -8 1226.20 140.276  84
  -2   3  -8 1216.82 124.582  90
  -2   3  -8 1184.65 132.034  50
  -2  -3  -8 1207.85 134.429  59
  -2   3  -7 7255.19 370.306  87
  -2   3  -7 7355.30 363.951  47
  -2  -3  -7 7527.78 354.251  40
  -2  -3  -7 7651.88 404.767  84
  -2   3  -7 7249.72 343.729  40
  -2   3  -7 7175.38 370.675  50
  -2  -3  -7 7215.61 389.012  59
  -2  -3  -6 1723.31 202.973  84
  -2  -3  -6 1541.45 182.287  50
  -2   3  -6 1915.73 184.725  33
  -2   3  -6 1701.59 187.190  50
  -2  -3  -6 1693.14 191.825  81
  -2   3  -6 1709.50 187.914  47
  -2  -3  -6 1825.87 206.911  59
  -2  -3  -6 1700.79 174.105  40
  -2   3  -6 1714.21 173.016  40
  -2   3  -6 1794.34 195.823  87
  -2  -3  -6 1809.16 192.430  55
  -2  -3  -5 14392.8 518.003  15
  -2   3  -5 13710.0 446.115  75
  -2   3  -5 13699.1 465.316  33
  -2   3  -4 7895.15 313.176  75
  -2   3  -4 8242.41 327.994  33
  -2  -3  -4 7992.87 357.734  15
  -2  -3  -3 12778.3 398.697  15
  -2   3  -3 13684.0 370.316  75
  -2   3  -3 12978.9 359.418  33
  -2  -3  -2 6129.80 244.945  15
  -2   3  -2 6682.02 255.156  78
  -2  -3  -2 6234.96 207.864  17
  -2   3  -2 6686.33 229.702  75
  -2   3  -2 6686.20 227.260  33
  -2  -3  -1 59898.1 669.310  15
  -2  -3  -1 62560.7 599.447  17
  -2   3  -1 62205.6 611.365  75
  -2  -3  -1 60183.7 633.967  65
  -2  -3  -1 59690.4 487.787  68
  -2  -3  -1 60550.1 532.369  74
  -2   3  -1 59678.6 686.484  78
  -2   3  -1 60181.4 687.628  67
  -2   3  -1 61068.9 658.784   2
  -2   3   0 17595.4 361.289  67
  -2  -3   0 16839.2 275.704   2
  -2   3   0 17118.9 237.509   9
  -2   3   0 16597.2 285.823   1
  -2   3   0 17379.9 346.218  78
  -2  -3   0 17605.7 304.788  17
  -2  -3   0 17189.9 283.034  74
  -2  -3   0 16533.4 290.319  68
  -2  -3   0 16754.0 232.674  67
  -2  -3   0 16657.5 338.387  65
  -2  -3   0 17006.0 304.050  77
  -2  -3   1 57547.6 536.316  19
  -2  -3   1 55200.0 598.736   2
  -2  -3   1 52785.4 643.780  65
  -2   3   1 57656.3 571.136  14
  -2   3   1 58278.3 618.540  78
  -2   3   1 55894.5 653.806  67
  -2   3   1 56810.4 596.890  20
  -2  -3   1 56313.4 591.285  77
  -2  -3   1 58585.4 543.191  17
  -2   3   1 58974.4 635.844  66
  -2   3   1 55808.8 456.283   1
  -2  -3   1 55152.8 564.936  67
  -2  -3   1 60477.6 353.382  66
  -2   3   1 58887.5 585.832   5
  -2  -3   1 56607.8 577.568  68
  -2   3   2 7214.73 241.988  20
  -2   3   2 7939.78 258.020  34
  -2  -3   2 6838.69 206.597  19
  -2  -3   2 7002.21 234.723  76
  -2  -3   2 7113.08 224.548  77
  -2   3   2 7112.52 234.288  78
  -2  -3   2 6889.85 187.266  17
  -2   3   2 6821.26 199.616  68
  -2  -3   2 7120.55 180.208  66
  -2  -3   2 7148.22 252.234  34
  -2   3   3 10490.3 326.913  20
  -2  -3   3 10262.2 290.870  19
  -2  -3   3 10480.4 292.444  77
  -2  -3   3 10163.3 342.471  76
  -2   3   3 10153.5 332.473  34
  -2  -3   3 10082.7 331.665  34
  -2  -3   4 1404.73 129.835  19
  -2   3   4 1577.94 157.058  76
  -2  -3   4 1772.59 171.841  76
  -2   3   4 1623.32 153.369  34
  -2  -3   4 1590.56 145.356  34
  -2  -3   5 5301.58 274.105  19
  -2  -3   5 5504.22 337.670  76
  -2   3   5 5288.45 317.480  76
  -2   3   5 4986.25 307.942  23
  -2   3   5 5688.74 305.624  34
  -2  -3   6 13645.5 477.022  19
  -2   3   6 13073.6 529.595  23
  -2  -3   6 13916.6 574.482  76
  -2   3   7 35047.0 834.366  29
  -2  -3   7 35085.5 762.210  63
  -2  -3   7 34087.9 772.431  89
  -2   3   7 36374.2 874.245  23
  -2  -3   8 920.638 122.707  63
  -2  -3   8 810.210 119.507  89
  -2  -3   9 8315.37 257.295  63
  -2   3   9 9039.54 268.760  57
  -2   4  -8 5594.20 268.232  84
  -2  -4  -8 5322.07 265.757  84
  -2   4  -8 5942.59 246.634  47
  -2   4  -8 5529.43 253.288  50
  -2   4  -8 5669.06 252.320  90
  -2  -4  -8 5723.09 274.002  59
  -2   4  -7 3470.27 253.052  87
  -2  -4  -7 3591.68 274.050  84
  -2   4  -7 3390.34 246.628  47
  -2  -4  -7 3644.50 276.205  59
  -2   4  -7 3370.27 249.907  50
  -2   4  -6 9063.06 396.008  33
  -2  -4  -6 9553.92 467.419  84
  -2   4  -6 9457.16 441.921  50
  -2  -4  -6 9303.21 423.591  81
  -2  -4  -6 8859.87 428.753  50
  -2   4  -6 9912.93 443.131  47
  -2   4  -6 9294.26 434.573  87
  -2  -4  -6 9440.65 399.103  40
  -2  -4  -6 8690.10 442.596  59
  -2  -4  -6 9311.30 425.296  55
  -2  -4  -5 3960.26 282.186  15
  -2   4  -5 3807.87 250.838  33
  -2   4  -5 4201.61 249.591  75
  -2  -4  -4 171.468 76.6659  15
  -2   4  -4 303.077 69.9202  33
  -2   4  -4 211.273 65.5077  75
  -2  -4  -3 11007.1 390.096  15
  -2   4  -3 10333.9 371.618  78
  -2   4  -3 10176.7 336.970  75
  -2   4  -3 10526.2 340.129  33
  -2  -4  -2 23965.2 512.581  15
  -2   4  -2 22940.5 439.528  33
  -2  -4  -2 22849.5 418.871  17
  -2   4  -2 22381.8 498.317  78
  -2   4  -2 22530.2 448.484  75
  -2   4  -2 23457.0 415.231  35
  -2   4  -1 5590.41 189.714  33
  -2  -4  -1 5774.85 172.146  74
  -2  -4  -1 5736.57 181.959  77
  -2   4  -1 5637.67 199.837  75
  -2  -4  -1 5786.75 200.082  17
  -2  -4  -1 5745.33 228.176  15
  -2  -4  -1 5444.24 167.107  68
  -2   4  -1 5772.66 203.432  35
  -2   4  -1 5700.71 192.640  65
  -2   4  -1 5697.52 233.353  78
  -2   4   0 77579.1 623.441   9
  -2   4   0 76524.4 798.529  78
  -2  -4   0 73852.0 704.417  77
  -2  -4   0 71465.4 659.468  68
  -2   4   0 77285.6 647.684  75
  -2  -4   0 75831.2 702.207  17
  -2  -4   0 74176.8 663.941   2
  -2  -4   0 73226.4 585.525  67
  -2   4   0 75154.8 750.938  65
  -2   4   0 77635.0 725.461  35
  -2   4   0 73083.9 635.517   1
  -2  -4   1 49556.4 593.189  76
  -2   4   1 47487.3 622.160  78
  -2  -4   1 48197.8 539.352  19
  -2  -4   1 49015.1 610.503  77
  -2  -4   1 48837.2 555.665  17
  -2   4   1 49334.5 603.360  14
  -2  -4   1 47520.9 583.614  67
  -2   4   1 49465.6 587.001  35
  -2  -4   1 49252.1 662.585  34
  -2  -4   2 120858. 926.598  19
  -2  -4   2 123769. 1074.07  76
  -2   4   2 121088. 1045.47  78
  -2  -4   2 121069. 1016.73  77
  -2   4   2 117366. 1049.90  20
  -2  -4   2 120538. 874.966  17
  -2   4   2 124159. 935.424  35
  -2  -4   2 117901. 1097.32  34
  -2   4   3 29335.3 562.384  78
  -2   4   3 28758.1 571.151  20
  -2  -4   3 29068.2 510.911  19
  -2  -4   3 28499.9 525.822  77
  -2  -4   3 29405.9 615.743  76
  -2   4   3 28371.4 587.276  34
  -2  -4   3 28092.1 583.673  34
  -2   4   4 6060.38 290.238  20
  -2  -4   4 5680.24 259.922  19
  -2  -4   4 5623.43 314.392  76
  -2  -4   4 6276.28 260.659  77
  -2   4   4 5744.34 297.362  34
  -2  -4   4 5967.42 289.947  34
  -2  -4   5 5085.94 274.344  19
  -2  -4   5 5121.20 333.772  76
  -2   4   5 4644.60 287.352  34
  -2   4   5 4660.48 305.948  76
  -2   4   5 4440.76 296.036  23
  -2  -4   6 30064.3 850.707  76
  -2   4   6 29764.3 763.611  78
  -2  -4   6 28402.8 689.049  89
  -2   4   6 28883.4 784.206  23
  -2  -4   6 28299.4 675.634  63
  -2  -4   7 6938.29 343.738  63
  -2  -4   7 6125.16 333.008  89
  -2  -4   8 6594.43 308.125  89
  -2  -4   8 6363.93 295.798  63
  -2   5  -8 1766.81 132.986  50
  -2   5  -8 1810.46 130.825  47
  -2  -5  -8 1868.07 146.291  84
  -2   5  -8 1752.17 146.165  84
  -2  -5  -8 1791.70 146.276  59
  -2   5  -8 1864.77 138.978  90
  -2   5  -7 1272.61 151.257  87
  -2   5  -7 1513.82 163.814  47
  -2   5  -7 1391.99 156.915  50
  -2  -5  -7 1417.90 170.929  84
  -2  -5  -7 1419.17 169.364  59
  -2   5  -6 7193.72 380.406  87
  -2   5  -6 6889.66 341.461  33
  -2   5  -6 7336.96 380.001  47
  -2  -5  -6 7266.08 408.875  84
  -2   5  -6 7280.67 387.795  50
  -2  -5  -6 7074.34 369.962  81
  -2  -5  -6 6479.79 383.370  59
  -2  -5  -6 7372.70 379.199  55
  -2   5  -5 12046.3 485.685  87
  -2  -5  -5 12422.4 504.072  15
  -2  -5  -5 12165.3 471.492  81
  -2   5  -5 12702.0 448.703  75
  -2   5  -5 12068.3 451.409  33
  -2   5  -5 11819.2 480.520  50
  -2  -5  -5 11102.6 495.542  84
  -2  -5  -5 11729.7 508.326  59
  -2  -5  -5 12150.4 472.617  55
  -2   5  -4 15445.7 477.038  33
  -2  -5  -4 14650.1 517.641  15
  -2   5  -4 15217.7 467.652  75
  -2  -5  -3 34043.3 723.198  15
  -2   5  -3 35612.0 721.167  78
  -2   5  -3 35314.3 657.163  75
  -2   5  -3 36165.1 656.816  33
  -2   5  -2 29532.6 531.000  33
  -2  -5  -2 28757.2 605.302  15
  -2   5  -2 28427.7 595.164  78
  -2   5  -2 29298.2 542.800  75
  -2  -5  -2 29389.0 512.470  17
  -2   5  -2 29536.8 512.101  35
  -2   5  -1 17084.6 376.521  75
  -2   5  -1 17412.8 361.597  33
  -2  -5  -1 17093.0 357.974  77
  -2   5  -1 16846.1 427.884  78
  -2  -5  -1 17833.9 381.686  17
  -2  -5  -1 17947.9 431.920  15
  -2   5  -1 17164.3 385.085  35
  -2  -5  -1 17398.7 333.089  30
  -2   5   0 85161.0 769.475   9
  -2   5   0 84258.2 750.369  75
  -2  -5   0 79928.9 820.006  77
  -2  -5   0 85460.9 817.658  17
  -2   5   0 80858.4 897.727  78
  -2   5   0 81554.7 736.279  69
  -2   5   0 86916.5 853.748  71
  -2   5   0 80685.4 820.284  35
  -2   5   0 85139.5 830.102  11
  -2  -5   1 43810.3 625.839  76
  -2   5   1 44172.1 639.327  14
  -2   5   1 42190.8 645.055  78
  -2  -5   1 42830.2 578.151  17
  -2  -5   1 42735.6 554.113  19
  -2  -5   1 42868.6 632.761  77
  -2   5   1 44145.4 613.410  35
  -2  -5   1 44231.6 634.797  22
  -2   5   2 56900.1 786.533  20
  -2  -5   2 59347.3 820.568  76
  -2   5   2 57092.5 762.340  14
  -2   5   2 57902.1 784.985  78
  -2  -5   2 57327.8 675.400  17
  -2  -5   2 56310.9 678.332  19
  -2  -5   2 57216.1 769.006  77
  -2  -5   2 56866.1 833.554  34
  -2   5   3 13113.9 416.539  20
  -2  -5   3 12758.0 360.178  19
  -2   5   3 12971.8 402.929  78
  -2  -5   3 12658.8 435.042  76
  -2  -5   3 13593.7 393.769  77
  -2   5   3 13045.4 425.196  34
  -2  -5   3 12486.8 416.314  34
  -2   5   4 30051.3 677.968  20
  -2  -5   4 31303.9 627.557  19
  -2  -5   4 31837.9 634.082  77
  -2   5   4 31280.1 684.757  78
  -2   5   4 29837.5 701.889  34
  -2  -5   4 29742.7 671.316  34
  -2  -5   4 31354.3 768.088  76
  -2  -5   5 4264.76 258.819  19
  -2   5   5 4190.78 280.271  78
  -2   5   5 3775.31 279.100  23
  -2   5   5 4051.45 278.220  34
  -2   5   5 4000.82 290.550  76
  -2  -5   5 3965.74 307.122  76
  -2  -5   6 11817.2 543.729  76
  -2  -5   6 11444.4 421.040  64
  -2  -5   6 12744.4 461.990  63
  -2   5   6 12034.6 513.719  23
  -2  -5   6 11723.2 454.344  89
  -2  -5   7 15829.0 507.349  63
  -2  -5   7 14820.3 508.507  89
  -2  -5   8 17488.5 463.161  63
  -2  -5   8 17887.5 484.638  89
  -2  -6  -8 6021.78 231.360  59
  -2   6  -8 6081.05 230.304  84
  -2  -6  -8 6098.96 234.367  84
  -2   6  -8 6065.80 216.184  90
  -2   6  -7 366.612 81.9611  87
  -2   6  -7 408.723 88.1845  90
  -2   6  -7 400.839 89.4513  50
  -2  -6  -7 420.678 97.0246  59
  -2  -6  -7 338.276 93.5451  84
  -2   6  -7 447.500 88.5754  47
  -2  -6  -6 2737.08 255.330  84
  -2   6  -6 2883.68 237.789  87
  -2  -6  -6 2806.83 232.114  81
  -2   6  -6 2928.77 239.373  47
  -2   6  -6 2857.50 238.370  50
  -2  -6  -6 2802.45 256.714  59
  -2  -6  -6 2762.54 228.842  55
  -2   6  -5 131.047 65.6523  33
  -2   6  -5 168.218 72.2292  87
  -2  -6  -5 115.515 36.1903  48
  -2  -6  -5 119.347 64.6613  55
  -2   6  -5 326.994 87.0171  50
  -2  -6  -5 276.226 98.3933  81
  -2   6  -5 172.811 72.3038  47
  -2   6  -5 186.896 71.1499  75
  -2  -6  -5 132.392 60.7371  59
  -2  -6  -5 150.414 75.9193  84
  -2   6  -5 250.087 81.6500  36
  -2  -6  -4 36965.8 848.479  15
  -2   6  -4 36919.1 761.200  33
  -2   6  -4 37080.8 758.937  75
  -2   6  -3 5353.35 272.197  33
  -2  -6  -3 5779.60 316.332  15
  -2   6  -3 5873.93 307.329  78
  -2   6  -3 5382.78 274.640  75
  -2   6  -2 42140.8 700.603  75
  -2   6  -2 42297.4 678.531  33
  -2  -6  -2 42566.5 779.030  15
  -2  -6  -2 45027.4 677.206  17
  -2   6  -2 43590.2 772.122  78
  -2   6  -2 43869.9 683.022  35
  -2  -6  -1 29161.8 601.082  15
  -2   6  -1 29393.7 605.949  78
  -2   6  -1 29563.2 504.911  33
  -2  -6  -1 30173.7 541.736  17
  -2   6  -1 29471.4 550.902  35
  -2   6  -1 28500.0 525.909  75
  -2   6   0 63308.5 754.259   9
  -2   6   0 59911.1 841.057  78
  -2   6   0 64970.2 724.054  75
  -2  -6   0 62167.3 768.075  17
  -2  -6   0 61864.4 794.630  77
  -2   6   0 64630.7 834.749  71
  -2   6   0 63576.2 812.979  11
  -2   6   0 62831.1 798.340  35
  -2  -6   1 27450.0 476.920  19
  -2   6   1 27702.7 532.790   9
  -2   6   1 27833.8 563.067  14
  -2  -6   1 28070.5 561.581  76
  -2   6   1 26644.1 558.617  78
  -2  -6   1 27829.0 519.928  17
  -2   6   1 29232.4 544.973  35
  -2  -6   1 27657.4 561.257  22
  -2  -6   1 26609.4 546.392  77
  -2   6   2 34884.0 668.247  20
  -2  -6   2 35410.6 692.248  76
  -2  -6   2 34830.6 651.416  77
  -2   6   2 33887.7 651.204  78
  -2  -6   2 34980.6 592.425  17
  -2   6   2 33776.1 643.966  14
  -2   6   2 35612.1 615.061  35
  -2  -6   2 35786.4 575.324  19
  -2  -6   2 34590.9 695.643  22
  -2   6   3 8204.53 352.278  20
  -2  -6   3 8544.76 310.620  19
  -2   6   3 8259.07 338.867  14
  -2   6   3 8173.87 340.168  78
  -2  -6   3 8305.27 378.326  76
  -2   6   3 8196.44 360.776  34
  -2  -6   3 8362.97 335.931  77
  -2   6   4 52606.1 946.789  20
  -2   6   4 51632.6 922.508  78
  -2  -6   4 50863.7 830.878  19
  -2  -6   4 52091.0 1032.34  76
  -2  -6   4 52082.8 865.881  77
  -2   6   4 48852.2 944.197  34
  -2  -6   5 5946.65 312.610  19
  -2  -6   5 6248.12 389.828  76
  -2   6   5 5994.03 341.314  78
  -2   6   5 5988.53 349.406  34
  -2  -6   6 9048.17 383.186  64
  -2  -6   6 10247.6 416.270  63
  -2  -6   6 9753.96 439.884  83
  -2  -6   6 10014.4 419.242  89
  -2   6   6 9889.49 466.240  23
  -2  -6   7 17868.2 540.088  89
  -2  -6   7 18211.7 504.198  64
  -2  -6   7 18858.6 537.034  63
  -2  -6   8 1162.96 116.839  63
  -2  -6   8 975.195 114.014  89
  -2   7  -7 4046.27 222.960  87
  -2   7  -7 4234.20 235.375  47
  -2   7  -7 4366.89 232.688  50
  -2  -7  -7 4065.91 251.233  84
  -2  -7  -7 3817.23 244.232  59
  -2   7  -7 4048.34 227.652  90
  -2   7  -6 904.579 134.620  50
  -2   7  -6 755.868 121.517  87
  -2  -7  -6 753.440 136.515  84
  -2  -7  -6 896.515 141.893  81
  -2   7  -6 753.367 123.795  47
  -2  -7  -6 698.777 120.469  55
  -2  -7  -6 743.802 134.569  59
  -2   7  -5 1413.63 174.558  36
  -2   7  -5 1500.59 175.070  87
  -2  -7  -5 1714.93 205.992  84
  -2   7  -5 2020.58 203.102  50
  -2  -7  -5 1819.42 190.537  81
  -2  -7  -5 1522.19 166.686  48
  -2   7  -5 1537.22 182.933  47
  -2   7  -5 1646.68 172.709  33
  -2  -7  -5 1685.31 203.554  59
  -2  -7  -5 1663.34 184.403  55
  -2  -7  -4 5191.82 328.997  15
  -2   7  -4 5189.56 294.894  33
  -2   7  -4 5622.78 308.235  75
  -2   7  -3 37772.9 801.010  78
  -2   7  -3 36608.8 735.145  33
  -2   7  -3 37042.3 745.566  75
  -2  -7  -3 38125.8 833.511  15
  -2   7  -2 12762.0 441.246  78
  -2  -7  -2 12195.6 444.115  15
  -2   7  -2 12115.7 387.662  33
  -2   7  -2 11670.2 396.929  75
  -2  -7  -2 12530.5 387.291  17
  -2   7  -2 12466.9 396.754  35
  -2   7  -1 34125.7 619.896  75
  -2   7  -1 34413.3 693.935  78
  -2  -7  -1 33331.6 622.167  17
  -2   7  -1 32903.6 635.640  35
  -2   7  -1 34181.2 581.035  33
  -2   7   0 3243.58 211.693  78
  -2  -7   0 3249.94 205.352  77
  -2   7   0 3496.97 216.669  71
  -2  -7   0 3309.80 196.804  17
  -2   7   0 3438.47 183.634  75
  -2   7   0 3505.70 208.783  35
  -2   7   0 3409.43 210.719  11
  -2   7   1 1125.15 123.962   9
  -2  -7   1 666.221 99.9544  77
  -2   7   1 810.935 108.403  78
  -2  -7   1 631.236 92.3655  17
  -2   7   1 998.760 114.757  35
  -2  -7   2 2715.89 213.578  76
  -2  -7   2 2838.42 175.435  19
  -2   7   2 2653.64 195.381  78
  -2  -7   2 2718.09 203.672  77
  -2  -7   2 2822.67 185.567  17
  -2   7   2 2614.67 197.329  14
  -2   7   2 2653.86 202.922  20
  -2   7   2 2825.92 193.795  35
  -2  -7   2 2789.56 213.531  22
  -2   7   3 28703.4 698.498  20
  -2  -7   3 31352.6 694.967  77
  -2   7   3 31082.3 702.740  14
  -2   7   3 30284.4 689.158  78
  -2  -7   3 31999.9 626.540  19
  -2  -7   3 30310.2 765.695  22
  -2  -7   3 31197.0 766.263  76
  -2   7   4 1836.43 184.007  14
  -2   7   4 1798.71 187.862  20
  -2  -7   4 1955.08 174.165  19
  -2   7   4 1961.08 188.193  78
  -2  -7   4 1808.77 204.502  76
  -2   7   4 1741.51 191.149  34
  -2  -7   4 1843.87 210.620  22
  -2  -7   5 16235.7 636.841  76
  -2  -7   5 16287.3 508.303  63
  -2  -7   5 16705.3 570.525  83
  -2  -7   5 16273.8 515.635  64
  -2  -7   5 18020.0 541.916  19
  -2  -7   5 16630.7 516.895  89
  -2   7   5 17236.2 602.176  34
  -2  -7   5 15881.9 634.769  22
  -2  -7   6 18250.1 553.791  89
  -2  -7   6 18057.0 594.866  83
  -2  -7   6 17956.5 538.854  64
  -2  -7   6 18595.5 551.463  63
  -2  -7   7 2124.85 182.986  89
  -2  -7   7 1771.69 157.294  64
  -2  -7   7 1787.60 162.230  63
  -2  -7   8 692.539 88.8298  89
  -2  -7   8 794.746 85.8689  63
  -2   8  -7 7314.81 252.530  87
  -2  -8  -7 7306.72 297.516  84
  -2   8  -7 7027.49 247.368  50
  -2   8  -7 7990.16 286.785  47
  -2   8  -7 7472.63 265.759  90
  -2  -8  -7 7302.58 300.426  59
  -2   8  -6 9067.23 369.539  87
  -2   8  -6 9843.49 391.969  50
  -2   8  -6 10344.9 415.079  47
  -2  -8  -6 9798.98 435.771  59
  -2  -8  -6 9272.65 422.003  84
  -2   8  -5 8952.48 406.695  87
  -2  -8  -5 9318.52 465.626  84
  -2  -8  -5 10244.2 420.178  48
  -2  -8  -5 9856.09 422.296  81
  -2   8  -5 9555.43 443.206  47
  -2  -8  -5 9830.67 474.689  59
  -2   8  -5 9907.31 437.995  50
  -2   8  -5 9758.64 444.780  36
  -2  -8  -5 9648.88 440.107  45
  -2  -8  -5 9561.52 415.631  55
  -2   8  -4 17226.4 539.740  33
  -2   8  -4 16325.3 553.835  87
  -2  -8  -4 16096.8 605.213  84
  -2  -8  -4 16399.6 583.510  45
  -2   8  -4 16793.9 582.502  50
  -2  -8  -4 16647.8 535.613  81
  -2   8  -4 16434.3 588.189  47
  -2   8  -4 16503.9 531.832  75
  -2   8  -4 16936.2 592.431  36
  -2  -8  -4 16207.8 582.284  15
  -2  -8  -4 16283.4 609.650  59
  -2  -8  -4 16647.7 538.051  55
  -2   8  -3 10962.0 417.622  33
  -2   8  -3 10879.5 424.744  75
  -2  -8  -3 11564.6 477.719  15
  -2   8  -2 11262.0 394.535  33
  -2   8  -2 11456.9 434.001  78
  -2   8  -2 10859.9 396.217  35
  -2   8  -2 10644.8 399.217  75
  -2  -8  -2 11326.9 396.874  17
  -2   8  -1 18513.7 495.353  75
  -2  -8  -1 18084.7 498.206  17
  -2   8  -1 18401.3 532.636  78
  -2   8  -1 18018.1 506.901  35
  -2   8   0 29377.0 663.148  11
  -2   8   0 28170.4 641.807  78
  -2  -8   0 28952.7 619.086  17
  -2   8   0 29473.2 676.256  71
  -2   8   0 28182.7 634.403  35
  -2   8   1 6846.49 327.965  20
  -2  -8   1 7031.02 308.935  17
  -2  -8   1 6646.76 326.799  77
  -2   8   1 7374.25 354.055  71
  -2   8   1 7457.14 327.038  35
  -2   8   1 7086.65 341.050  11
  -2   8   2 24033.3 621.984   9
  -2   8   2 22449.0 611.590  14
  -2  -8   2 23637.6 570.331  17
  -2   8   2 22429.7 575.211  35
  -2   8   2 23201.9 625.533  20
  -2  -8   2 22993.9 650.671  22
  -2   8   3 10689.6 448.422  20
  -2  -8   3 10968.3 480.491  76
  -2   8   3 10957.1 443.336  14
  -2  -8   3 10585.3 479.566  22
  -2   8   4 7469.81 390.829  20
  -2  -8   4 7372.38 368.868  83
  -2  -8   4 7180.21 338.728  64
  -2   8   4 7511.00 380.013  14
  -2  -8   4 7481.28 422.357  76
  -2   8   4 7101.37 391.573  34
  -2  -8   4 7083.60 415.145  22
  -2  -8   5 692.034 122.105  83
  -2  -8   5 831.767 126.814  64
  -2  -8   5 772.203 146.197  22
  -2  -8   5 833.064 121.777  89
  -2   8   5 654.722 124.126  34
  -2  -8   6 16191.8 557.214  83
  -2  -8   6 16683.9 508.791  89
  -2  -8   6 17344.5 506.730  63
  -2  -8   6 16556.7 510.359  64
  -2  -8   7 732.850 96.5402  63
  -2  -8   7 716.584 100.572  89
  -2  -8   7 618.396 92.3435  64
  -2   9  -6 4921.44 266.411  47
  -2   9  -6 5017.21 246.463  50
  -2  -9  -6 5006.43 288.592  84
  -2  -9  -6 4575.94 275.740  59
  -2  -9  -5 26945.5 647.288  81
  -2  -9  -5 28845.6 675.075  48
  -2   9  -5 27870.6 723.083  47
  -2  -9  -5 26870.5 700.207  45
  -2   9  -5 27426.9 717.390  36
  -2   9  -5 27074.8 679.991  50
  -2  -9  -5 27885.4 763.481  59
  -2  -9  -5 27125.5 754.811  84
  -2  -9  -5 26502.6 641.403  55
  -2   9  -4 17528.8 588.871  50
  -2   9  -4 17799.2 613.435  47
  -2   9  -4 17431.1 605.242  36
  -2  -9  -4 18612.2 651.709  84
  -2  -9  -4 18122.3 614.636  45
  -2  -9  -4 18534.1 646.996  59
  -2   9  -4 18123.2 549.363  33
  -2   9  -3 6590.64 326.962  33
  -2  -9  -3 6144.59 363.939  45
  -2   9  -3 6429.48 360.837  50
  -2  -9  -3 6892.27 396.377  84
  -2   9  -3 6474.57 375.848  47
  -2   9  -3 6664.74 339.446  75
  -2   9  -3 7015.36 385.264  36
  -2  -9  -3 6265.61 377.567  59
  -2   9  -2 13737.0 471.483  75
  -2   9  -2 13581.0 462.749  35
  -2  -9  -2 14167.3 466.306  17
  -2   9  -2 13337.9 445.471  33
  -2   9  -1 37122.9 735.900  75
  -2  -9  -1 39244.5 772.342  17
  -2   9  -1 39111.6 790.396  35
  -2   9   0 696.681 111.686  71
  -2  -9   0 707.324 109.081  17
  -2   9   0 725.930 121.751  35
  -2   9   0 609.999 113.178  11
  -2   9   1 54483.0 972.070  20
  -2  -9   1 58338.7 949.447  17
  -2   9   1 59804.2 1061.36  71
  -2   9   1 55901.8 952.102  35
  -2   9   1 60054.1 1043.25  11
  -2   9   2 1177.66 155.724  20
  -2  -9   2 1532.83 158.715  17
  -2   9   2 1325.19 172.700  71
  -2   9   2 1384.20 157.686  35
  -2   9   2 1453.76 175.491  11
  -2  -9   3 13693.9 489.016  83
  -2   9   3 13660.7 529.507  20
  -2  -9   3 13802.8 464.364  64
  -2   9   3 13236.4 529.511  34
  -2  -9   3 13224.3 554.655  22
  -2   9   3 14068.4 521.601  14
  -2  -9   3 13536.2 463.798  54
  -2   9   4 5651.02 344.127  20
  -2  -9   4 5063.19 293.916  64
  -2  -9   4 5434.17 325.602  83
  -2   9   4 5147.36 339.442  34
  -2  -9   4 5021.97 353.470  22
  -2  -9   4 5363.28 298.748  54
  -2  -9   5 7380.25 354.528  64
  -2  -9   5 7330.54 384.934  83
  -2  -9   6 2587.89 216.089  83
  -2  -9   6 2568.26 198.277  64
  -2  -9   6 2778.67 195.482  89
  -2  -9   7 5315.91 229.782  64
  -2  -9   7 5597.95 226.008  89
  -2  10  -6 12803.9 377.669  47
  -2 -10  -6 12700.1 400.045  84
  -2 -10  -6 13183.6 405.443  59
  -2  10  -5 9436.34 364.057  50
  -2 -10  -5 9139.03 409.982  84
  -2 -10  -5 9711.84 388.597  45
  -2 -10  -5 9669.72 365.096  48
  -2  10  -5 9529.52 399.945  47
  -2 -10  -5 9684.79 424.897  59
  -2  10  -4 1887.16 187.663  50
  -2 -10  -4 1854.15 186.792  48
  -2  10  -4 1800.47 194.912  36
  -2  10  -4 1894.10 203.450  47
  -2 -10  -4 2166.27 214.496  45
  -2 -10  -4 1929.79 211.913  84
  -2 -10  -4 2378.02 237.579  59
  -2 -10  -3 8085.22 434.549  84
  -2  10  -3 8371.77 406.457  50
  -2  10  -3 8196.08 422.600  47
  -2 -10  -3 8901.06 438.537  45
  -2 -10  -3 7673.64 425.098  59
  -2  10  -3 8135.22 418.216  36
  -2  10  -3 7304.91 344.696  33
  -2 -10  -2 10547.3 480.612  84
  -2  10  -2 10172.5 453.690  50
  -2 -10  -2 10424.3 429.579  44
  -2 -10  -2 10310.6 474.480  45
  -2  10  -2 10441.3 417.525  75
  -2  10  -2 10460.9 419.926  35
  -2 -10  -2 10553.5 485.446  59
  -2 -10  -1 573.013 126.650  45
  -2 -10  -1 895.321 142.132  84
  -2  10  -1 709.711 125.037  50
  -2  10  -1 809.394 123.650  75
  -2 -10  -1 801.332 119.456  17
  -2 -10  -1 806.106 123.113  44
  -2  10  -1 574.904 108.366  35
  -2  10   0 60816.6 1024.05  20
  -2 -10   0 63323.4 1030.40  17
  -2 -10   0 62680.5 1018.43  44
  -2  10   0 62966.5 1052.61  35
  -2 -10   1 2349.45 228.072  45
  -2 -10   1 2044.32 187.510  17
  -2 -10   1 2306.12 201.210  44
  -2 -10   1 2106.21 190.505  54
  -2  10   1 1954.59 194.689  20
  -2  10   1 2305.14 205.702  35
  -2  10   2 46589.0 964.653  20
  -2 -10   2 49985.5 922.135  17
  -2 -10   2 48307.1 893.812  44
  -2 -10   2 49348.0 891.557  83
  -2 -10   2 48958.1 865.546  64
  -2  10   2 50186.4 943.604  35
  -2 -10   2 49669.5 918.116  54
  -2  10   3 2983.92 249.888  20
  -2 -10   3 2855.43 219.223  64
  -2  10   3 3079.99 261.161  34
  -2 -10   3 2638.74 221.359  83
  -2 -10   3 3183.77 235.457  54
  -2 -10   4 2945.31 228.319  64
  -2 -10   4 2888.51 239.609  83
  -2 -10   4 2972.34 226.048  54
  -2 -10   5 2488.05 219.296  83
  -2 -10   5 2529.52 203.816  64
  -2 -10   6 11202.3 374.615  64
  -2 -10   6 10724.7 398.318  83
  -2 -11  -5 7759.74 339.261  84
  -2  11  -5 7550.89 318.930  47
  -2 -11  -5 7407.06 275.329  48
  -2 -11  -5 8209.98 346.337  59
  -2  11  -4 29128.9 714.866  47
  -2 -11  -4 30336.0 712.276  45
  -2 -11  -4 28776.3 671.100  48
  -2  11  -4 29021.6 711.960  36
  -2 -11  -4 30264.5 759.027  59
  -2 -11  -4 29834.2 751.389  84
  -2  11  -3 16069.9 533.344  50
  -2 -11  -3 16615.0 579.889  45
  -2  11  -3 14970.8 557.543  47
  -2 -11  -3 15787.1 587.845  84
  -2 -11  -3 15683.7 588.087  59
  -2  11  -3 16266.0 569.418  36
  -2 -11  -2 5773.25 321.807  44
  -2  11  -2 5378.71 326.957  50
  -2 -11  -2 5622.57 356.673  45
  -2 -11  -2 6373.41 379.849  84
  -2  11  -1 11067.6 473.220  50
  -2 -11  -1 11523.9 461.062  44
  -2 -11  -1 11520.4 510.009  45
  -2  11  -1 11713.8 456.510  35
  -2 -11   0 5014.16 302.638  44
  -2 -11   0 4740.24 330.654  45
  -2  11   0 4642.26 293.076  35
  -2  11   0 4385.22 285.816  20
  -2  11   1 17300.2 579.373  20
  -2 -11   1 17996.4 565.720  54
  -2 -11   1 17453.0 560.023  44
  -2  11   1 16537.8 552.846  35
  -2 -11   2 3830.55 267.965  54
  -2 -11   2 3974.92 263.323  44
  -2 -11   2 3763.93 248.190  64
  -2 -11   2 3847.83 250.890  83
  -2  11   2 4071.94 271.907  35
  -2 -11   3 9059.24 385.033  64
  -2 -11   3 9107.21 405.890  83
  -2 -11   3 8936.62 398.270  54
  -2 -11   4 8447.08 390.502  83
  -2 -11   4 8867.38 371.817  64
  -2 -11   4 9232.87 380.247  54
  -2 -11   5 7680.84 352.248  83
  -2 -11   5 7714.62 324.081  64
  -2 -11   6 24409.4 518.147  83
  -2 -11   6 25369.6 488.601  64
  -2  12  -5 12775.4 309.354  88
  -2  12  -5 14141.3 353.577  47
  -2  12  -4 7940.94 335.138  47
  -2 -12  -4 8111.64 324.935  45
  -2 -12  -4 8023.86 353.522  84
  -2  12  -4 7844.47 330.619  36
  -2 -12  -4 7963.07 312.128  48
  -2  12  -3 7767.45 367.892  36
  -2 -12  -3 8065.94 377.838  45
  -2  12  -3 7430.48 365.500  47
  -2  12  -2 8368.04 411.560  47
  -2 -12  -2 8865.56 424.853  45
  -2 -12  -2 9127.76 388.552  44
  -2  12  -2 8124.78 393.260  36
  -2  12  -1 637.577 117.951  50
  -2 -12  -1 622.272 122.436  45
  -2 -12  -1 969.630 135.394  44
  -2  12   0 1792.19 191.311  50
  -2 -12   0 2208.80 204.529  44
  -2 -12   0 1966.68 213.207  45
  -2 -12   1 1358.22 164.645  44
  -2 -12   2 12085.2 450.821  44
  -2 -12   2 11208.6 413.709  64
  -2 -12   3 986.480 128.127  83
  -2 -12   3 970.545 122.941  64
  -2 -12   4 8160.59 328.480  64
  -2 -12   4 7615.89 341.989  83
  -2 -12   5 2303.53 173.041  83
  -2 -12   5 2260.02 155.853  64
  -2  13  -4 167.251 48.7355  47
  -2  13  -3 10458.4 374.989  47
  -2 -13  -3 10858.2 370.153  45
  -2 -13  -3 10603.2 362.640  48
  -2  13  -3 10269.7 365.731  36
  -2 -13  -2 6420.05 327.181  45
  -2  13  -2 6363.82 325.333  47
  -2 -13  -2 6365.83 300.631  44
  -2  13  -2 6122.23 308.195  36
  -2 -13  -1 10184.0 441.131  45
  -2 -13  -1 10265.1 404.483  44
  -2  13   0 762.464 116.302  50
  -2 -13   0 727.459 122.108  44
  -2 -13   1 7959.32 360.945  44
  -2 -13   2 1816.44 167.436  44
  -2 -13   3 15340.2 432.139  83
  -2 -13   3 15448.3 417.945  64
  -2 -13   4 1794.28 144.245  83
  -2 -13   4 1830.29 131.710  64
  -2 -13   4 1565.91 137.191  37
  -2  14  -2 8893.80 301.558  36
  -2  14  -2 9382.30 327.786  47
  -2 -14  -2 9992.12 308.645  44
  -2  14  -1 6800.56 304.925  47
  -2 -14  -1 6865.63 293.871  44
  -2  14  -1 6336.98 275.311  36
  -2 -14   0 6609.06 297.840  44
  -2 -14   1 6911.51 300.371  44
  -2 -14   2 4078.26 213.668  44
  -2 -14   3 12785.5 355.777  37
  -1   0  -8 962.652 139.248  59
  -1   0  -8 935.885 132.007  50
  -1   0  -8 978.499 142.666  84
  -1   0  -7 53.3975 62.3059  40
  -1   0  -7 40.4036 53.8845  50
  -1   0  -7-95.8543 73.5278  47
  -1   0  -7 74.6719 77.3984  84
  -1   0  -7-11.6288 21.3001  90
  -1   0  -6 3761.63 270.427  15
  -1   0  -5 36.9617 49.1158  15
  -1   0  -4 141178. 1167.76  33
  -1   0  -4 137358. 1272.83  15
  -1   0  -3 149.321 43.7038  33
  -1   0  -3 122.892 51.3761  15
  -1   0  -3 128.128 42.3625  75
  -1   0  -3 139.136 33.5126   1
  -1   0  -2 994375. 2301.56  15
  -1   0  -1 107.317 15.0738   2
  -1   0  -1 313.534 32.8024   1
  -1   0   0 8937.97 111.804  67
  -1   0   0 8982.58 131.542  68
  -1   0   0 8705.10 129.932  66
  -1   0   0 8935.11 130.458   1
  -1   0   0 9113.15 101.624   6
  -1   0   1 240.625 27.0195  68
  -1   0   1 164.066 21.7559   5
  -1   0   1 210.733 37.4627  65
  -1   0   2 70514.9 451.360  68
  -1   0   2 70866.6 578.167   2
  -1   0   3 52.8318 26.8631  70
  -1   0   3 95.8867 44.2270  76
  -1   0   3 28.9998 35.9068  65
  -1   0   3 51.3043 32.2520  23
  -1   0   4 36181.0 678.423  76
  -1   0   4 37003.4 522.278  70
  -1   0   4 36786.2 668.083  23
  -1   0   5 16.1965 43.6755  29
  -1   0   5 70.3642 59.4769  23
  -1   0   6 45675.5 931.724  29
  -1   0   6 44469.7 971.877  76
  -1   0   6 44943.4 948.014  23
  -1   0   7-3.47940 50.3789  29
  -1   0   8 12850.1 427.868  63
  -1   0   9 2.57163 34.2202  63
  -1   0   9-8.77410 33.4498  57
  -1   1  -8 3695.47 257.533  84
  -1   1  -8 3132.86 210.599  90
  -1  -1  -8 2926.27 232.883  84
  -1   1  -8 3129.51 227.933  50
  -1  -1  -8 3031.56 232.409  59
  -1   1  -7 11803.7 493.313  47
  -1  -1  -7 10953.7 495.661  84
  -1  -1  -7 11057.4 456.987  40
  -1   1  -7 11589.1 460.594  90
  -1   1  -7 10936.1 452.252  40
  -1  -1  -7 11099.7 480.222  50
  -1   1  -7 11644.0 487.771  50
  -1   1  -6 2464.80 225.103  15
  -1  -1  -6 2603.86 231.463  15
  -1   1  -5 6230.14 290.742  33
  -1   1  -5 6363.98 315.689  15
  -1  -1  -5 5721.29 319.545  15
  -1   1  -4 61079.2 771.816  33
  -1  -1  -4 63212.8 774.271  33
  -1   1  -4 62857.2 741.196  75
  -1   1  -4 60014.7 831.609  15
  -1  -1  -4 61871.4 892.388  15
  -1  -1  -3 231303. 1286.93  33
  -1   1  -3 234649. 1252.39  75
  -1   1  -3 230976. 1355.67  15
  -1  -1  -3 232358. 1467.84  15
  -1  -1  -2 366975. 1122.86   1
  -1   1  -2 371238. 1338.98  75
  -1   1  -2 376974. 1123.91  68
  -1   1  -2 364775. 1289.84   1
  -1  -1  -2 378735. 1507.51  15
  -1   1  -1 450799. 1253.37  67
  -1   1  -1 451466. 1193.20   1
  -1   1  -1 447647. 1148.56   2
  -1  -1   0 69481.6 366.256   1
  -1  -1   0 68788.7 372.508  68
  -1  -1   0 68604.5 273.183  67
  -1  -1   0 67500.8 419.160  65
  -1   1   0 69053.9 384.265   1
  -1  -1   0 66652.3 330.532   2
  -1  -1   1 70335.7 280.883   5
  -1   1   1 70157.5 312.033   1
  -1  -1   1 70189.7 390.483  66
  -1  -1   1 70281.9 440.830  68
  -1  -1   1 71386.9 537.173  65
  -1   1   1 69705.2 312.281   6
  -1  -1   1 70874.5 490.584   2
  -1   1   2 18885.5 288.502   5
  -1  -1   2 19248.9 215.844  70
  -1   1   2 18756.9 217.545  68
  -1  -1   2 18663.7 260.597  68
  -1   1   2 18889.6 294.721  66
  -1  -1   2 19023.9 333.124  65
  -1  -1   2 18813.1 284.394  66
  -1  -1   2 18564.8 312.801   2
  -1  -1   3 14139.7 240.278  70
  -1   1   3 13206.0 286.017  70
  -1  -1   3 13946.0 329.828  29
  -1  -1   3 13096.4 351.538  76
  -1   1   3 14506.1 264.395   7
  -1  -1   3 13232.6 245.604  68
  -1   1   3 13457.9 324.181  65
  -1  -1   3 14137.4 331.298  65
  -1   1   3 12945.4 341.532  76
  -1   1   3 12989.5 289.076   2
  -1   1   3 12808.1 331.358  23
  -1  -1   3 13463.6 351.004  23
  -1   1   4 18549.2 401.103  70
  -1  -1   4 19182.9 469.884  29
  -1  -1   4 18656.6 500.221  76
  -1   1   4 17301.3 460.247  23
  -1   1   4 18454.0 484.457  76
  -1  -1   4 18647.2 491.529  23
  -1  -1   5 31860.3 758.430  76
  -1   1   5 31893.5 714.732  23
  -1  -1   5 32487.4 706.800  29
  -1   1   5 30150.7 722.227  76
  -1   1   5 33254.6 610.600  70
  -1  -1   5 31836.2 732.486  23
  -1   1   6 15660.7 543.837  29
  -1  -1   6 16291.0 559.886  29
  -1   1   6 15434.6 569.086  76
  -1  -1   6 16044.4 595.329  76
  -1   1   6 15801.5 557.204  23
  -1  -1   7 9489.76 393.300  89
  -1   1   7 9813.59 449.234  29
  -1  -1   7 9555.38 449.991  29
  -1  -1   7 9514.35 401.333  63
  -1   1   7 9941.74 452.170  23
  -1  -1   8 8610.82 359.122  63
  -1   1   8 8938.15 348.221  63
  -1  -1   9 1830.17 127.866  63
  -1  -1   9 1680.33 120.577  57
  -1   1   9 1810.52 133.231  57
  -1   2  -8 1385.57 162.399  84
  -1   2  -8 1218.58 146.960  47
  -1  -2  -8 1351.08 144.282  45
  -1   2  -8 1320.13 149.054  50
  -1   2  -8 1225.00 137.550  90
  -1  -2  -8 1195.28 153.155  59
  -1  -2  -8 1197.82 155.161  84
  -1   2  -7 9679.36 437.263  87
  -1  -2  -7 9906.60 470.534  84
  -1   2  -7 9785.33 446.321  47
  -1   2  -7 9819.33 446.497  50
  -1  -2  -7 9098.19 436.588  50
  -1  -2  -7 9785.84 465.596  59
  -1   2  -7 9625.72 425.221  90
  -1  -2  -6 5551.68 335.879  50
  -1   2  -6 5884.78 337.969  87
  -1   2  -6 5662.85 338.593  47
  -1  -2  -6 5661.85 341.312  15
  -1   2  -6 5651.18 335.265  50
  -1  -2  -6 5469.57 310.411  40
  -1  -2  -6 6008.10 364.158  84
  -1   2  -6 6084.30 332.257  15
  -1   2  -6 5605.19 310.783  40
  -1   2  -5 4859.30 259.926  33
  -1   2  -5 5328.10 286.448  15
  -1  -2  -5 4950.99 299.226  15
  -1   2  -4 60185.0 797.647  33
  -1   2  -4 61773.4 774.748  75
  -1   2  -4 61886.4 842.440  15
  -1  -2  -4 61882.0 922.482  15
  -1   2  -3 15686.9 343.866  75
  -1   2  -3 16061.0 354.674  33
  -1   2  -3 16955.9 367.505  15
  -1  -2  -3 16219.3 405.465  15
  -1   2  -2 55603.5 561.952   2
  -1   2  -2 55469.3 611.189  78
  -1   2  -2 53062.0 506.821  68
  -1   2  -2 54343.7 546.607  75
  -1   2  -2 55659.8 368.112  65
  -1  -2  -2 54480.6 390.173   1
  -1  -2  -2 53720.6 624.957  15
  -1   2  -1 313417. 1088.05   1
  -1   2  -1 313204. 913.621  65
  -1  -2   0 80026.8 475.476   2
  -1  -2   0 81389.3 474.708  68
  -1   2   0 82882.1 464.380   1
  -1  -2   0 78842.6 561.200  65
  -1  -2   0 81575.6 442.209  67
  -1  -2   1 53958.3 488.383   2
  -1  -2   1 56984.4 356.483  66
  -1   2   1 58039.1 474.616  66
  -1  -2   1 54272.1 446.109  68
  -1  -2   1 54080.9 486.312  67
  -1  -2   1 53256.0 513.329  65
  -1   2   1 54886.3 276.154   1
  -1  -2   2 70854.0 662.466   2
  -1   2   2 72303.3 612.308   5
  -1   2   2 65793.7 577.180   7
  -1  -2   2 70712.7 682.784  67
  -1   2   2 73199.9 602.433  70
  -1   2   2 70770.8 451.189  68
  -1  -2   2 70174.4 571.000  68
  -1   2   2 71291.7 671.426  67
  -1   2   2 74791.2 619.004  66
  -1  -2   2 72301.2 570.738  66
  -1  -2   2 69827.1 662.345  65
  -1   2   2 68698.1 534.448   6
  -1   2   2 72282.8 585.079  10
  -1  -2   2 66248.4 675.153  76
  -1   2   3 14185.7 321.543  70
  -1   2   3 15442.5 331.667  20
  -1  -2   3 15149.1 358.420  29
  -1   2   3 15702.2 310.357   7
  -1  -2   3 14820.6 392.258  76
  -1   2   3 14878.0 346.687  34
  -1  -2   3 16069.5 293.941  77
  -1   2   3 15441.4 335.970  10
  -1  -2   3 14995.2 383.893  23
  -1  -2   4 8073.13 313.310  29
  -1   2   4 7856.89 322.673  76
  -1  -2   4 8012.95 340.800  76
  -1   2   4 8298.68 282.448  70
  -1   2   4 7744.36 310.183  23
  -1   2   4 7628.27 285.598  34
  -1  -2   4 8165.72 337.091  23
  -1   2   5 8921.73 336.175  70
  -1  -2   5 9225.39 417.399  76
  -1   2   5 8217.88 380.882  76
  -1  -2   5 9320.43 393.388  29
  -1   2   5 8743.22 380.796  23
  -1  -2   6 9125.24 431.577  29
  -1   2   6 9480.65 427.489  29
  -1   2   6 9880.99 456.854  76
  -1  -2   6 9869.71 471.657  76
  -1   2   6 9560.80 435.685  23
  -1   2   7 210.261 77.1506  29
  -1  -2   7 288.044 85.5101  29
  -1  -2   7 242.889 79.3974  89
  -1  -2   7 216.458 65.2060  63
  -1   2   7 442.096 94.7014  23
  -1  -2   8 4538.14 259.442  63
  -1  -2   8 4588.61 258.328  89
  -1  -2   9 7424.51 252.851  63
  -1   2   9 7573.14 260.043  57
  -1  -3  -8 1612.66 152.857  45
  -1  -3  -8 1602.72 169.166  84
  -1   3  -8 1134.73 144.726  84
  -1   3  -8 1483.81 153.954  47
  -1   3  -8 1262.00 139.295  50
  -1  -3  -8 1388.07 157.611  59
  -1   3  -8 1368.64 145.630  90
  -1   3  -7 12286.3 487.713  87
  -1  -3  -7 11942.0 516.493  84
  -1  -3  -7 11548.8 490.085  45
  -1   3  -7 11823.1 480.544  50
  -1  -3  -7 12027.4 512.767  59
  -1   3  -7 12184.3 494.387  47
  -1   3  -7 11420.9 463.659  90
  -1   3  -6 1803.94 190.248  87
  -1   3  -6 2112.98 187.365  33
  -1  -3  -6 1749.34 188.421  81
  -1   3  -6 1879.62 201.424  47
  -1   3  -6 1703.42 173.109  40
  -1   3  -6 1639.14 184.065  50
  -1  -3  -6 1801.26 198.502  50
  -1  -3  -6 1809.32 176.478  40
  -1  -3  -6 1808.87 204.223  84
  -1  -3  -6 2147.18 225.729  59
  -1   3  -6 1904.33 186.028  15
  -1  -3  -6 1883.66 194.184  55
  -1   3  -5 43775.3 813.705  15
  -1   3  -5 42970.4 778.288  33
  -1  -3  -4 9085.27 369.026  15
  -1   3  -4 9742.44 324.502  75
  -1   3  -4 9449.45 330.027  33
  -1   3  -4 10116.2 343.738  15
  -1   3  -3 5042.27 209.538  33
  -1   3  -3 5319.52 212.331  75
  -1   3  -3 4841.06 203.567  15
  -1   3  -2 2430.38 135.886   2
  -1  -3  -2 2201.62 100.783  17
  -1  -3  -2 2169.22 111.177  18
  -1   3  -2 2174.47 133.590  78
  -1   3  -2 2068.65 118.852  75
  -1  -3  -2 2034.00 97.6977  73
  -1   3  -2 2188.27 119.700  33
  -1  -3  -2 2220.64 139.735  15
  -1  -3  -1 2732.42 132.829  15
  -1   3  -1 3319.52 145.382   2
  -1   3  -1 2999.97 121.140  75
  -1   3  -1 2974.21 136.799  78
  -1  -3  -1 3173.62 96.8945  67
  -1  -3  -1 3071.56 113.216  17
  -1   3  -1 3015.88 145.129  67
  -1  -3   0 106933. 681.236   2
  -1  -3   0 106174. 660.890  67
  -1  -3   0 103410. 267.517  66
  -1  -3   0 107145. 777.084  65
  -1   3   0 109006. 599.108   1
  -1  -3   0 105374. 637.604  68
  -1   3   1 125617. 753.814   5
  -1  -3   1 118618. 824.537   2
  -1   3   1 119426. 474.147   1
  -1   3   1 121439. 864.935  67
  -1  -3   1 124152. 780.076  77
  -1   3   1 126142. 739.185  70
  -1  -3   1 119831. 755.668  68
  -1  -3   1 115451. 811.806  67
  -1   3   1 124094. 792.384  66
  -1  -3   1 115045. 841.707  65
  -1   3   2 18315.8 349.758  20
  -1  -3   2 18143.8 309.871  19
  -1  -3   2 19180.6 334.595  77
  -1  -3   2 17665.7 379.306  76
  -1   3   2 19325.4 341.826   7
  -1  -3   2 17280.9 356.294  65
  -1  -3   2 17512.7 276.503  17
  -1   3   2 18542.1 260.828  68
  -1  -3   2 18621.1 327.649  68
  -1   3   2 18480.7 368.400  67
  -1   3   2 19497.0 338.961  66
  -1  -3   2 19234.6 308.299  66
  -1   3   2 18135.6 303.369   6
  -1   3   2 18038.0 330.113  70
  -1   3   2 19495.9 312.610  10
  -1   3   3 47471.4 631.530  20
  -1  -3   3 44442.5 636.848  29
  -1  -3   3 47571.0 573.739  77
  -1   3   3 45510.1 589.911   7
  -1  -3   3 43952.8 714.411  76
  -1   3   3 44639.8 603.222  70
  -1   3   3 45357.9 651.510  34
  -1   3   3 45588.0 588.107  10
  -1  -3   3 44858.9 609.396  34
  -1  -3   4 6652.43 324.627  76
  -1   3   4 6676.59 271.315  70
  -1   3   4 6597.82 307.126  76
  -1   3   4 6866.76 283.245  34
  -1  -3   4 7149.04 306.065  29
  -1  -3   5 944.541 134.384  29
  -1   3   5 992.833 137.546  23
  -1   3   5 947.075 120.656  70
  -1   3   5 983.128 140.391  76
  -1  -3   5 1033.10 151.519  76
  -1   3   6 863.119 139.194  76
  -1  -3   6 659.054 126.128  29
  -1   3   6 941.905 143.824  23
  -1   3   7 7581.91 388.561  29
  -1  -3   7 7980.48 404.473  29
  -1  -3   7 7373.73 362.774  89
  -1  -3   7 7788.91 364.365  63
  -1   3   7 7324.39 389.197  23
  -1  -3   8 872.247 121.849  63
  -1  -3   8 751.085 114.693  89
  -1  -3   9 11821.4 303.433  63
  -1   3   9 11855.3 305.230  57
  -1   4  -8 6643.73 292.409  50
  -1  -4  -8 6370.11 315.109  84
  -1   4  -8 6727.67 306.717  47
  -1  -4  -8 6721.48 294.653  45
  -1  -4  -8 6612.31 316.734  59
  -1   4  -8 6671.75 300.671  90
  -1   4  -7 1224.24 159.574  87
  -1   4  -7 1199.45 156.770  50
  -1   4  -7 1056.50 151.354  47
  -1  -4  -7 1165.46 161.756  45
  -1  -4  -7 990.559 156.952  59
  -1  -4  -7 1205.32 167.089  84
  -1   4  -7 1132.48 154.856  90
  -1   4  -6 7569.08 354.879  33
  -1   4  -6 7669.85 391.942  87
  -1  -4  -6 6796.82 367.195  81
  -1   4  -6 7922.23 397.720  50
  -1   4  -6 8245.26 416.376  47
  -1  -4  -6 7327.57 417.766  84
  -1  -4  -6 7206.51 403.614  45
  -1  -4  -6 6808.89 396.618  59
  -1  -4  -6 7101.10 374.192  55
  -1   4  -5 7833.29 346.919  33
  -1  -4  -5 8550.97 409.738  15
  -1   4  -4 40169.9 701.173  33
  -1   4  -4 39923.7 684.476  75
  -1   4  -4 40740.8 706.095  15
  -1  -4  -4 40155.7 800.818  15
  -1  -4  -3 13062.6 407.331  15
  -1   4  -3 12569.4 345.594  75
  -1   4  -3 12332.5 346.073  33
  -1   4  -2 8445.42 250.949  33
  -1  -4  -2 8005.02 248.227  18
  -1   4  -2 8892.43 283.360  78
  -1   4  -2 8443.52 254.549  75
  -1  -4  -2 8756.44 224.666  17
  -1  -4  -2 8556.39 289.752  15
  -1   4  -1 12525.6 272.891  75
  -1  -4  -1 12193.6 300.881  15
  -1   4  -1 12485.8 275.620  21
  -1  -4  -1 12542.6 295.184  18
  -1   4  -1 11810.0 295.605  78
  -1  -4  -1 13084.8 266.469  17
  -1  -4  -1 12243.1 235.367  67
  -1   4  -1 11480.5 285.635  71
  -1   4  -1 12220.4 280.393  65
  -1   4  -1 11361.8 279.964  11
  -1   4   0 147966. 953.071   9
  -1   4   0 151067. 832.779  75
  -1   4   0 154277. 1000.98  14
  -1   4   0 151719. 1040.11   2
  -1   4   0 148832. 975.337  78
  -1  -4   0 145745. 901.900  77
  -1  -4   0 150253. 891.194  17
  -1   4   0 148285. 917.188  69
  -1   4   0 153318. 1087.05  67
  -1  -4   0 143069. 910.698  67
  -1   4   0 149857. 780.792   1
  -1   4   0 147479. 1004.90  65
  -1  -4   0 142481. 1049.42  65
  -1   4   0 157088. 923.579  21
  -1   4   0 158308. 906.818   5
  -1  -4   1 10054.3 272.424   2
  -1   4   1 10295.4 239.711   5
  -1  -4   1 10154.2 214.234  19
  -1  -4   1 9798.70 272.105  76
  -1  -4   1 9662.00 251.715  77
  -1   4   1 9238.07 248.950  14
  -1   4   1 9850.90 251.443  66
  -1  -4   1 9542.32 268.758  67
  -1   4   1 9707.88 249.148  78
  -1  -4   1 10037.7 237.273  17
  -1   4   1 9881.60 277.881  67
  -1   4   1 9643.57 156.979   1
  -1  -4   2 14950.0 300.133  19
  -1  -4   2 14789.9 382.031  76
  -1  -4   2 14710.6 330.073  77
  -1  -4   2 14689.4 296.027  17
  -1   4   2 14832.9 327.136  70
  -1  -4   2 16090.6 292.002  66
  -1   4   2 15462.4 336.224  78
  -1   4   2 15016.4 309.464   6
  -1   4   2 14553.9 282.810  10
  -1  -4   2 14792.4 353.258  34
  -1   4   2 15141.0 334.928   7
  -1   4   3 15817.5 398.293  20
  -1   4   3 15839.2 383.897  70
  -1  -4   3 15459.6 359.319  19
  -1  -4   3 15678.1 397.215  29
  -1  -4   3 15444.2 450.878  76
  -1  -4   3 15966.1 371.826  77
  -1   4   3 15262.7 379.767   7
  -1   4   3 15626.1 362.863   6
  -1   4   3 14757.7 351.025  10
  -1  -4   3 16671.1 400.190  34
  -1  -4   4 43422.6 865.036  76
  -1   4   4 42385.6 713.915  70
  -1   4   4 45071.7 771.746  34
  -1  -4   4 44890.0 784.461  29
  -1   4   5 14258.9 516.492  76
  -1  -4   5 14871.8 562.262  76
  -1  -4   5 13936.0 451.502  19
  -1   4   5 14646.0 471.218  70
  -1  -4   5 14750.8 512.045  29
  -1   4   5 13698.4 492.492  23
  -1  -4   6 506.435 95.5789  19
  -1  -4   6 298.450 91.1287  29
  -1  -4   6 285.360 73.3360  64
  -1  -4   6 368.143 87.6500  63
  -1  -4   6 262.433 77.8861  89
  -1   4   6 286.492 79.0695  23
  -1   4   6 225.346 74.9478  76
  -1  -4   7 6169.70 325.724  63
  -1  -4   7 5555.43 316.886  89
  -1  -4   8 7913.85 337.066  89
  -1  -4   8 8058.45 332.316  63
  -1  -5  -8 15786.2 417.537  45
  -1   5  -8 14897.9 391.668  50
  -1   5  -8 15076.3 433.954  47
  -1  -5  -8 14400.2 439.351  84
  -1  -5  -8 14563.0 439.863  59
  -1   5  -8 15310.4 423.435  90
  -1   5  -7 315.648 82.9002  87
  -1  -5  -7 403.262 106.404  84
  -1   5  -7 321.752 89.9449  50
  -1   5  -7 367.473 97.5693  47
  -1  -5  -7 500.749 105.821  45
  -1  -5  -7 586.238 130.208  59
  -1   5  -7 415.710 103.480  90
  -1   5  -6 4189.28 266.311  33
  -1   5  -6 3886.07 280.162  87
  -1  -5  -6 3872.47 300.145  45
  -1  -5  -6 3949.39 278.628  81
  -1  -5  -6 4102.92 312.899  84
  -1   5  -6 3965.83 292.195  47
  -1   5  -6 4539.03 302.361  50
  -1  -5  -6 3935.23 301.071  59
  -1  -5  -6 3909.84 276.186  55
  -1  -5  -5 8364.58 417.864  15
  -1   5  -5 8372.52 367.802  33
  -1   5  -5 8480.18 355.433  75
  -1   5  -4 12044.9 403.848  33
  -1   5  -4 12758.8 409.564  75
  -1  -5  -4 12471.8 467.018  15
  -1   5  -3 7696.99 293.167  33
  -1   5  -3 7413.85 288.330  75
  -1  -5  -3 7983.31 338.342  15
  -1  -5  -2 17815.7 443.440  15
  -1   5  -2 17940.7 392.919  33
  -1   5  -2 18690.5 437.729  78
  -1   5  -2 17602.2 399.514  75
  -1  -5  -2 18504.1 362.108  17
  -1   5  -2 18360.9 375.785  35
  -1  -5  -1 3237.22 171.378  15
  -1   5  -1 3218.79 155.759  75
  -1   5  -1 3220.52 175.286  71
  -1   5  -1 3117.38 145.689  33
  -1  -5  -1 3323.93 175.397  18
  -1   5  -1 3244.11 170.481  78
  -1  -5  -1 3502.46 152.846  77
  -1  -5  -1 3355.25 154.875  17
  -1   5  -1 3358.61 143.825  69
  -1   5  -1 3115.82 168.618  11
  -1   5  -1 3461.92 161.783  35
  -1   5  -1 3286.17 160.378  21
  -1   5   0 5022.35 204.345   9
  -1   5   0 5171.54 192.271  21
  -1  -5   0 4993.65 195.489  77
  -1   5   0 5085.07 176.022  75
  -1   5   0 5040.10 201.714  78
  -1  -5   0 4990.60 186.714  17
  -1   5   0 5152.58 199.605  69
  -1  -5   0 5052.11 198.064  67
  -1   5   0 4636.37 155.130   1
  -1   5   0 4913.80 216.962  71
  -1   5   0 5247.02 197.600  35
  -1   5   0 4759.81 208.905  11
  -1   5   0 5068.68 180.756   5
  -1   5   1 45928.1 550.043  21
  -1  -5   1 45469.2 497.582  19
  -1   5   1 42767.4 578.431  78
  -1  -5   1 44001.5 599.425  77
  -1   5   1 44979.8 470.301  75
  -1  -5   1 43503.6 560.712  17
  -1   5   1 41916.1 561.504  35
  -1  -5   1 43274.6 645.040  22
  -1   5   1 46382.7 621.790  14
  -1  -5   1 44494.1 650.552  76
  -1  -5   2 128378. 939.608  19
  -1  -5   2 121832. 1195.98  76
  -1   5   2 120761. 1031.61  78
  -1  -5   2 127692. 1087.78  77
  -1  -5   2 123713. 973.047  17
  -1  -5   2 128486. 1004.24  29
  -1   5   2 125967. 989.614  35
  -1   5   2 123687. 855.365  10
  -1   5   2 135384. 1022.73   6
  -1   5   2 125547. 1017.29  70
  -1   5   3 28821.4 587.029  20
  -1   5   3 28059.3 555.055  78
  -1  -5   3 28233.6 543.348  77
  -1  -5   3 27519.0 646.107  76
  -1   5   3 27004.0 535.941  70
  -1  -5   3 28634.6 514.793  19
  -1   5   3 26781.1 486.642  10
  -1  -5   3 29263.6 566.163  29
  -1  -5   4 62080.2 869.969  19
  -1  -5   4 62636.0 1092.99  76
  -1   5   4 63879.7 941.382  78
  -1   5   4 59748.7 891.017  70
  -1   5   4 62642.8 973.434  34
  -1  -5   5 13445.8 452.588  19
  -1   5   5 12132.0 489.277  76
  -1  -5   5 12817.8 490.003  29
  -1  -5   5 12259.8 535.779  76
  -1   5   5 12881.6 489.724  23
  -1   5   5 11791.6 435.010  70
  -1  -5   6 19148.3 570.904  19
  -1   5   6 18138.3 590.536  78
  -1  -5   6 17311.1 549.324  89
  -1   5   6 17070.6 606.844  76
  -1  -5   6 16284.4 516.043  64
  -1  -5   6 17640.9 542.366  63
  -1   5   6 17306.6 597.964  23
  -1  -5   7 10110.3 421.762  89
  -1  -5   7 10445.3 398.079  64
  -1  -5   7 10640.3 416.473  63
  -1  -5   8 7817.20 310.546  63
  -1  -5   8 7789.38 322.255  89
  -1   6  -8 6724.24 267.440  47
  -1  -6  -8 6548.74 243.400  45
  -1  -6  -8 6931.89 280.528  84
  -1  -6  -8 6692.34 275.997  59
  -1   6  -8 6891.44 260.248  90
  -1   6  -7 4903.61 279.408  87
  -1   6  -7 5416.35 293.005  50
  -1  -6  -7 4799.98 308.838  84
  -1  -6  -7 5462.02 312.347  45
  -1   6  -7 5550.56 314.534  47
  -1  -6  -7 5249.02 319.321  59
  -1   6  -7 5385.98 296.961  90
  -1  -6  -6 12483.2 543.079  84
  -1   6  -6 13289.1 500.887  87
  -1  -6  -6 12535.5 527.090  45
  -1  -6  -6 12237.9 485.256  81
  -1   6  -6 12819.1 523.578  47
  -1   6  -6 13357.3 469.485  33
  -1   6  -6 13313.0 507.258  50
  -1  -6  -6 12631.4 543.264  59
  -1  -6  -6 12352.1 485.570  55
  -1   6  -5 494.455 99.7822  33
  -1   6  -5 771.607 128.686  87
  -1  -6  -5 573.636 113.222  15
  -1   6  -5 676.236 115.215  50
  -1  -6  -5 625.418 129.047  84
  -1   6  -5 511.696 102.755  47
  -1  -6  -5 498.930 103.835  55
  -1   6  -5 587.502 102.908  75
  -1   6  -5 527.470 111.125  36
  -1  -6  -5 639.830 122.008  81
  -1  -6  -5 583.238 117.792  59
  -1  -6  -5 974.615 157.335  45
  -1  -6  -4 20889.3 622.737  15
  -1   6  -4 20577.1 544.806  75
  -1   6  -4 21461.2 564.650  33
  -1  -6  -3 11382.7 423.569  15
  -1  -6  -3 11037.4 370.094  18
  -1   6  -3 10605.4 368.377  75
  -1   6  -3 11229.5 376.188  33
  -1   6  -2 156939. 1296.59  75
  -1   6  -2 160883. 1362.60  78
  -1  -6  -2 160578. 1177.58  17
  -1  -6  -2 160719. 1422.69  15
  -1   6  -2 160432. 1239.35  35
  -1   6  -2 158367. 1254.76  33
  -1   6  -1 30075.8 519.649  75
  -1  -6  -1 30597.1 511.718  17
  -1   6  -1 30009.5 591.076  71
  -1   6  -1 30150.2 583.450  11
  -1   6  -1 30598.2 534.868  35
  -1   6  -1 30522.3 536.749  21
  -1  -6  -1 30263.5 581.823  18
  -1  -6  -1 31518.4 568.476  15
  -1   6  -1 30145.8 549.563  78
  -1   6  -1 30537.6 497.649  33
  -1   6   0 91704.4 897.592  21
  -1   6   0 90545.7 966.918   9
  -1  -6   0 87356.4 904.833  77
  -1   6   0 87805.2 908.783  78
  -1   6   0 91666.5 831.494  75
  -1   6   0 91228.9 929.801  69
  -1   6   0 89025.3 1016.97  71
  -1  -6   0 94550.5 899.275  17
  -1   6   0 91801.7 922.071  35
  -1   6   0 90288.2 1008.44  11
  -1   6   0 90467.8 761.697  33
  -1  -6   1 42497.5 714.219  76
  -1   6   1 45149.7 708.663   9
  -1   6   1 46513.0 695.607  14
  -1   6   1 43449.6 636.614  78
  -1  -6   1 45333.1 678.924  77
  -1  -6   1 45648.2 641.740  17
  -1   6   1 44221.4 650.032  35
  -1   6   1 47125.4 627.744  21
  -1  -6   1 43831.7 726.487  22
  -1   6   2 19204.1 470.676  14
  -1  -6   2 20511.5 482.563  77
  -1  -6   2 20313.5 442.120  17
  -1  -6   2 20315.3 401.762  19
  -1   6   2 18480.4 423.589  35
  -1  -6   2 19266.8 528.433  22
  -1   6   2 19123.1 443.713  78
  -1  -6   2 19393.1 524.458  76
  -1  -6   3 26458.7 679.703  76
  -1  -6   3 28179.1 534.932  19
  -1   6   3 26737.0 609.705  20
  -1   6   3 26240.9 570.082  78
  -1   6   3 25113.2 550.841  70
  -1  -6   3 28488.8 585.150  29
  -1   6   4 7814.24 351.878  20
  -1  -6   4 8598.45 336.852  19
  -1   6   4 8088.66 347.320  78
  -1  -6   4 8223.81 419.700  76
  -1   6   4 8239.51 346.570  70
  -1  -6   4 8420.52 364.684  29
  -1   6   4 8554.93 383.007  34
  -1  -6   5 4127.35 257.434  19
  -1  -6   5 4063.44 322.118  76
  -1   6   5 4154.52 296.609  76
  -1   6   5 3901.57 282.604  23
  -1  -6   6 13531.2 490.209  89
  -1  -6   6 13875.2 485.983  64
  -1  -6   6 13113.1 470.162  63
  -1   6   6 13629.7 528.764  23
  -1  -6   7 28.4837 51.4008  64
  -1  -6   7 149.503 69.0644  63
  -1  -6   7 21.7779 69.8855  89
  -1  -6   8 765.956 102.940  89
  -1  -6   8 844.992 101.211  63
  -1  -6   8 704.245 81.1145  64
  -1   7  -7 19450.7 501.163  87
  -1   7  -7 20865.8 571.550  47
  -1  -7  -7 19198.3 576.590  84
  -1   7  -7 20371.3 529.668  90
  -1  -7  -7 19381.8 575.148  59
  -1  -7  -7 20260.3 559.213  45
  -1   7  -6 5807.76 318.678  87
  -1   7  -6 5564.81 319.445  50
  -1  -7  -6 5276.56 338.114  45
  -1  -7  -6 5310.39 350.621  84
  -1   7  -6 5723.91 349.308  47
  -1  -7  -6 5711.39 364.830  59
  -1   7  -5 262.903 81.3288  33
  -1   7  -5 236.877 78.9415  87
  -1  -7  -5 288.631 94.2083  84
  -1   7  -5 244.846 68.1785  50
  -1  -7  -5 167.249 72.1789  81
  -1   7  -5 99.8617 65.9929  47
  -1  -7  -5 258.967 76.5419  55
  -1   7  -5 376.849 79.7044  75
  -1  -7  -5 243.346 80.7071  15
  -1  -7  -5 156.330 82.1794  59
  -1  -7  -5 129.855 72.9439  45
  -1   7  -5 285.001 87.3888  36
  -1  -7  -4 8174.66 409.041  15
  -1   7  -4 8348.01 365.882  75
  -1   7  -4 8575.26 374.508  33
  -1   7  -3 16214.9 476.815  33
  -1  -7  -3 16368.1 532.498  15
  -1   7  -3 16678.2 490.887  75
  -1  -7  -2 10893.8 394.346  15
  -1  -7  -2 10775.8 391.406  18
  -1   7  -2 11226.4 376.692  78
  -1   7  -2 9975.28 353.665  75
  -1  -7  -2 11213.7 342.966  17
  -1   7  -2 10403.8 346.910  35
  -1   7  -2 10677.0 350.344  33
  -1   7  -1 92434.8 938.857  33
  -1   7  -1 94252.8 1034.88  21
  -1  -7  -1 93736.6 985.919  17
  -1   7  -1 92309.1 1131.04  71
  -1   7  -1 92037.7 1111.37  11
  -1   7  -1 94621.3 999.648  75
  -1   7  -1 92743.5 1023.31  35
  -1   7   0 62954.8 824.761  21
  -1   7   0 63896.3 768.339  75
  -1  -7   0 66288.1 837.997  17
  -1   7   0 66014.1 954.859  71
  -1   7   0 67575.2 871.782  69
  -1   7   0 65072.7 859.703  35
  -1   7   0 64221.1 926.244  11
  -1   7   0 62784.9 885.550   9
  -1   7   1 6879.95 270.357  21
  -1   7   1 6942.43 309.911   9
  -1  -7   1 6683.15 312.030  22
  -1   7   1 6994.03 300.993  14
  -1  -7   1 7190.90 283.874  17
  -1   7   1 6958.80 304.209  69
  -1   7   1 7185.81 290.867  35
  -1  -7   2 7724.46 361.887  76
  -1   7   2 7898.48 330.903  14
  -1  -7   2 7105.39 286.830  17
  -1   7   2 7985.39 309.873  35
  -1  -7   2 7233.68 349.949  22
  -1   7   3 7952.40 354.773  14
  -1   7   3 8026.93 363.127  20
  -1  -7   3 8135.92 404.406  76
  -1  -7   3 7867.97 394.654  22
  -1   7   4 8742.86 393.495  20
  -1  -7   4 7841.29 429.684  76
  -1   7   4 8304.48 398.650  34
  -1  -7   4 8136.77 436.557  22
  -1  -7   5 20656.2 721.860  76
  -1  -7   5 19995.6 574.378  64
  -1   7   5 20238.4 661.182  76
  -1  -7   5 21116.8 584.722  89
  -1  -7   5 20704.3 623.997  83
  -1  -7   5 20746.4 714.547  22
  -1  -7   6 315.846 81.1631  83
  -1  -7   6 204.964 71.5410  64
  -1  -7   6 335.629 86.8620  63
  -1  -7   6 383.696 91.0176  89
  -1  -7   7 4963.77 276.669  89
  -1  -7   7 5443.67 276.719  64
  -1  -7   7 5414.25 272.409  63
  -1  -7   8 143.496 47.9717  89
  -1  -7   8 134.150 40.9087  64
  -1  -7   8 154.894 46.1099  63
  -1  -8  -7 165.471 60.9518  84
  -1  -8  -7 245.104 72.7934  45
  -1   8  -7 284.039 71.0786  47
  -1   8  -7 118.606 48.0860  90
  -1  -8  -7 268.363 75.6106  59
  -1  -8  -6 11554.0 494.321  84
  -1   8  -6 11527.1 471.513  47
  -1  -8  -6 11769.0 480.229  45
  -1  -8  -6 11111.1 485.977  59
  -1   8  -5 5615.64 313.314  33
  -1  -8  -5 6118.96 374.807  45
  -1  -8  -5 5827.57 369.306  84
  -1  -8  -5 5318.72 305.914  81
  -1   8  -5 5909.02 361.852  47
  -1   8  -5 5995.99 361.552  36
  -1  -8  -5 5414.31 358.710  59
  -1  -8  -5 5885.10 322.915  55
  -1  -8  -4 4910.86 335.401  84
  -1  -8  -4 5179.43 341.470  45
  -1  -8  -4 5691.37 342.056  15
  -1   8  -4 5484.08 344.722  47
  -1   8  -4 5286.57 299.213  75
  -1   8  -4 5267.54 334.517  36
  -1  -8  -4 4908.57 336.723  59
  -1   8  -4 5096.06 295.590  33
  -1   8  -3 23739.1 603.497  33
  -1   8  -3 23417.8 609.496  75
  -1   8  -2 27034.1 598.595  33
  -1   8  -2 28649.7 636.288  75
  -1  -8  -2 28162.2 588.220  17
  -1   8  -2 27769.6 613.167  35
  -1   8  -1 4001.15 212.582  33
  -1   8  -1 4067.12 227.712  75
  -1  -8  -1 4331.92 235.949  17
  -1   8  -1 4043.50 238.193  35
  -1  -8   0 28389.1 596.514  17
  -1   8   0 29109.5 565.907  75
  -1   8   0 28964.2 692.354  71
  -1   8   0 28373.0 618.833  35
  -1   8   0 28217.6 602.656  21
  -1   8   0 28693.6 677.346  11
  -1   8   1 3904.31 264.336  71
  -1   8   1 3296.21 206.837  21
  -1   8   1 3567.00 241.796   9
  -1  -8   1 3619.74 218.784  17
  -1   8   1 3454.12 232.790  69
  -1   8   1 3270.61 219.426  35
  -1   8   1 3729.04 254.988  11
  -1  -8   2 16418.7 563.510  76
  -1   8   2 18286.1 560.972   9
  -1  -8   2 17530.8 490.757  17
  -1   8   2 18082.0 536.745  14
  -1   8   2 17550.7 507.835  35
  -1  -8   2 15771.0 553.159  22
  -1  -8   3 16980.2 611.457  76
  -1   8   3 16686.7 554.043  20
  -1   8   3 17803.4 558.617  14
  -1  -8   3 16320.1 600.694  22
  -1   8   4 18571.9 596.455  20
  -1  -8   4 17456.7 657.578  76
  -1   8   4 17464.9 599.784  34
  -1  -8   4 17134.3 644.689  22
  -1   8   4 17832.0 584.999  14
  -1  -8   5 6956.99 373.675  83
  -1  -8   5 6570.05 338.474  64
  -1  -8   5 7448.68 347.009  89
  -1  -8   5 6724.52 407.674  22
  -1  -8   6 4901.16 284.688  64
  -1  -8   6 5072.40 285.120  89
  -1  -8   6 4915.85 303.896  83
  -1  -8   7 2331.63 177.580  89
  -1  -8   7 2386.76 176.190  64
  -1  -9  -7 5885.21 254.521  84
  -1   9  -7 5937.60 247.113  47
  -1  -9  -7 5501.74 222.781  45
  -1  -9  -7 5867.02 253.930  59
  -1   9  -6 1350.30 140.108  88
  -1  -9  -6 1442.69 170.383  84
  -1   9  -6 1286.06 155.376  47
  -1  -9  -6 1368.98 159.348  45
  -1  -9  -6 1462.93 169.441  59
  -1  -9  -5 13310.0 550.606  84
  -1  -9  -5 13488.0 541.179  45
  -1   9  -5 13060.6 524.526  47
  -1   9  -5 13624.2 529.111  36
  -1  -9  -5 13110.7 545.515  59
  -1   9  -4 7685.30 364.963  33
  -1  -9  -4 7568.02 424.204  84
  -1   9  -4 7882.34 423.496  47
  -1  -9  -4 7992.47 433.350  45
  -1   9  -4 7741.95 410.395  36
  -1  -9  -4 7593.54 420.608  59
  -1  -9  -3 46908.0 1008.43  84
  -1   9  -3 46952.0 1000.73  47
  -1  -9  -3 45665.7 1008.97  45
  -1   9  -3 49021.9 1002.78  36
  -1  -9  -3 45789.0 994.686  59
  -1   9  -3 45236.0 856.916  33
  -1   9  -2 8287.30 353.433  33
  -1  -9  -2 8235.17 345.515  17
  -1   9  -2 8720.97 373.293  75
  -1   9  -2 9442.44 381.477  35
  -1   9  -1 885.558 117.120  75
  -1  -9  -1 1198.53 137.988  17
  -1   9  -1 1008.11 131.318  35
  -1   9   0 11561.5 387.013  75
  -1  -9   0 12321.7 427.141  17
  -1   9   0 12616.7 493.987  71
  -1   9   0 12489.1 484.188  11
  -1   9   0 12021.7 436.297  35
  -1   9   0 12076.7 427.004  21
  -1   9   1 39169.9 831.066   9
  -1   9   1 37962.6 743.816  21
  -1  -9   1 36870.0 746.398  17
  -1   9   1 39387.3 879.658  71
  -1   9   1 37638.9 775.303  35
  -1   9   1 38521.1 855.157  11
  -1   9   2 1820.06 195.601   9
  -1   9   2 1940.07 194.929  14
  -1  -9   2 1920.48 176.743  17
  -1   9   2 1833.21 198.833  71
  -1   9   2 1660.91 175.016  35
  -1   9   2 2027.61 209.072  11
  -1   9   3 35396.8 822.515  14
  -1   9   3 36786.8 853.092  20
  -1  -9   3 35317.2 915.072  76
  -1  -9   3 35560.7 916.702  22
  -1   9   4 2684.23 236.062  20
  -1  -9   4 2563.06 254.921  76
  -1  -9   4 2551.85 212.262  64
  -1  -9   4 2820.88 239.227  83
  -1   9   4 2881.05 251.298  34
  -1  -9   4 2358.78 244.741  22
  -1  -9   4 2630.74 209.388  54
  -1  -9   5 2060.36 208.589  83
  -1  -9   5 2130.87 197.253  64
  -1  -9   6 2045.07 191.505  83
  -1  -9   6 2071.34 182.771  64
  -1  -9   6 1994.13 171.899  89
  -1  -9   7 8981.19 302.584  64
  -1  -9   7 8325.85 279.906  89
  -1  10  -6 18106.0 430.774  88
  -1 -10  -6 18242.6 517.092  84
  -1 -10  -6 17547.9 480.814  45
  -1  10  -6 18643.5 501.901  47
  -1 -10  -6 18156.5 515.888  59
  -1 -10  -5 9449.50 440.235  84
  -1  10  -5 9878.82 433.307  47
  -1 -10  -5 9708.77 433.504  45
  -1 -10  -5 9027.00 435.355  59
  -1 -10  -4 37498.9 920.637  84
  -1  10  -4 37647.1 903.145  47
  -1  10  -4 37866.9 885.358  36
  -1 -10  -4 38532.1 926.353  45
  -1 -10  -4 37590.4 921.863  59
  -1 -10  -3 24390.0 745.833  84
  -1  10  -3 23870.6 732.042  47
  -1 -10  -3 24818.9 758.867  45
  -1  10  -3 24739.7 724.292  36
  -1 -10  -3 23809.8 739.787  59
  -1  10  -3 23887.7 630.003  33
  -1 -10  -2 46014.9 988.556  84
  -1  10  -2 44672.4 827.382  33
  -1  10  -2 45193.8 866.139  75
  -1 -10  -2 46553.0 866.209  44
  -1  10  -2 46767.4 872.152  35
  -1 -10  -2 46610.5 1019.78  45
  -1 -10  -2 45979.4 996.100  59
  -1  10  -1 38749.8 776.246  75
  -1  10  -1 39798.6 824.663  35
  -1 -10   0 58518.5 973.059  17
  -1  10   0 59404.6 1088.96  11
  -1  10   0 56628.6 991.592  35
  -1  10   0 61031.9 1120.98  71
  -1  10   1 2.61618 44.6880  71
  -1 -10   1 12.4805 50.0381  17
  -1  10   1-3.48144 65.4953  35
  -1  10   1 53.8531 60.7413  11
  -1 -10   2 52181.7 928.355  83
  -1  10   2 51388.0 1010.85  20
  -1 -10   2 51270.5 930.713  17
  -1  10   2 52921.2 954.914  35
  -1 -10   2 50812.6 858.723  64
  -1 -10   2 50426.3 907.483  54
  -1  10   3 3181.15 263.690  20
  -1 -10   3 3040.86 242.815  83
  -1 -10   3 3028.46 224.629  64
  -1 -10   3 3009.43 228.902  54
  -1 -10   4 30026.3 765.006  83
  -1 -10   4 27569.2 677.711  64
  -1 -10   4 28552.1 692.453  54
  -1 -10   5 366.974 82.4962  54
  -1 -10   5 313.002 81.2262  64
  -1 -10   5 318.587 88.4069  83
  -1 -10   6 2919.49 210.747  83
  -1 -10   6 3046.73 199.363  64
  -1 -10   7 3505.89 161.700  64
  -1  11  -6 8795.74 290.953  47
  -1 -11  -6 8955.12 306.259  84
  -1 -11  -5 17686.4 549.000  84
  -1 -11  -5 18431.2 533.217  45
  -1  11  -5 18523.0 535.197  47
  -1 -11  -5 18079.6 551.996  59
  -1  11  -4 2539.67 232.166  47
  -1 -11  -4 2415.84 223.781  45
  -1  11  -4 2426.87 217.800  36
  -1 -11  -4 2457.28 232.309  84
  -1 -11  -4 2376.75 232.219  59
  -1 -11  -3 11423.3 509.605  84
  -1 -11  -3 11007.2 500.609  45
  -1  11  -3 11017.6 491.967  47
  -1  11  -3 10651.5 471.298  36
  -1 -11  -3 11131.5 504.100  59
  -1 -11  -2 9766.00 472.041  84
  -1 -11  -2 9235.62 464.143  45
  -1 -11  -2 9971.53 414.768  44
  -1  11  -2 8622.84 385.354  35
  -1 -11  -1 15770.2 604.299  45
  -1 -11  -1 15097.0 514.671  44
  -1  11  -1 14958.8 518.941  35
  -1 -11   0 20166.0 578.019  54
  -1 -11   0 19622.8 677.092  45
  -1 -11   0 20218.3 594.631  44
  -1  11   0 18504.5 583.938  35
  -1  11   1 14935.9 544.071  20
  -1 -11   1 16750.3 631.857  45
  -1 -11   1 16201.1 532.943  44
  -1  11   1 15678.0 541.316  35
  -1 -11   1 16309.8 529.593  54
  -1 -11   2 9933.33 418.455  83
  -1 -11   2 9727.96 410.466  44
  -1  11   2 9313.29 416.591  35
  -1 -11   2 9922.71 416.858  54
  -1 -11   3 14013.8 513.734  83
  -1 -11   3 14159.3 476.170  64
  -1 -11   3 13663.6 486.989  54
  -1 -11   4 6668.21 351.827  83
  -1 -11   4 6774.38 327.915  64
  -1 -11   4 6860.25 335.551  54
  -1 -11   5 5823.62 310.174  83
  -1 -11   5 5453.21 274.193  64
  -1 -11   5 5400.91 264.748  54
  -1 -11   6 4212.60 216.100  83
  -1 -11   6 4145.34 202.407  64
  -1  12  -5 1352.06 119.345  88
  -1 -12  -5 1283.14 133.056  84
  -1  12  -5 1490.34 134.023  47
  -1 -12  -5 1606.47 137.165  45
  -1 -12  -4 8473.27 375.252  45
  -1 -12  -4 9074.92 340.165  48
  -1  12  -4 8121.21 367.433  47
  -1  12  -4 8977.11 370.451  36
  -1 -12  -4 8658.70 391.817  84
  -1  12  -3 23441.6 677.165  47
  -1 -12  -3 24842.9 705.439  45
  -1  12  -3 23856.5 651.383  36
  -1 -12  -3 25252.7 717.668  84
  -1 -12  -2 17801.0 629.825  45
  -1 -12  -2 17416.5 539.282  44
  -1  12  -2 17393.2 576.779  36
  -1 -12  -1 15054.4 585.974  45
  -1 -12  -1 15857.1 532.271  44
  -1 -12   0 21608.6 709.220  45
  -1 -12   0 20974.3 613.719  44
  -1 -12   1 1170.28 153.546  44
  -1 -12   1 1223.70 155.832  54
  -1 -12   2 3950.02 264.911  44
  -1 -12   2 3690.18 247.260  83
  -1 -12   2 3470.10 251.605  54
  -1 -12   3 1270.77 151.648  83
  -1 -12   3 1276.63 138.796  64
  -1 -12   3 1147.32 145.450  54
  -1 -12   4 11778.1 428.941  83
  -1 -12   4 12079.8 395.390  64
  -1 -12   4 12103.3 414.191  54
  -1 -12   5 1164.15 127.323  83
  -1 -12   5 1125.62 108.976  64
  -1  13  -4 2190.19 163.281  47
  -1 -13  -4 2657.19 176.465  45
  -1  13  -3 15348.3 485.485  47
  -1  13  -3 15279.4 454.805  36
  -1 -13  -3 16160.1 505.674  45
  -1  13  -2 919.566 139.174  47
  -1 -13  -2 1084.34 155.091  45
  -1 -13  -2 1108.60 127.780  44
  -1  13  -2 906.518 126.492  36
  -1 -13  -1 5488.10 338.574  45
  -1 -13  -1 5505.35 301.456  44
  -1 -13   0 2763.79 219.941  44
  -1 -13   1 5414.30 302.683  44
  -1 -13   2 264.118 68.4339  44
  -1 -13   3 12915.6 414.099  83
  -1 -13   4 571.500 87.9636  83
  -1 -13   4 514.540 70.5301  64
  -1 -14  -3 6988.22 246.929  48
  -1  14  -3 6943.88 263.879  47
  -1 -14  -3 6753.82 270.314  45
  -1  14  -3 6572.65 230.554  36
  -1  14  -2 19262.5 498.035  47
  -1 -14  -2 20969.6 539.709  45
  -1 -14  -2 21067.2 467.811  44
  -1  14  -2 18988.7 442.944  36
  -1  14  -1 10525.6 394.911  47
  -1 -14  -1 11421.8 388.453  44
  -1  14  -1 10376.3 344.831  36
  -1 -14   0 13152.1 428.166  44
  -1 -14   1 2967.33 204.697  44
  -1 -14   2 6001.55 264.830  44
  -1 -14   3 1561.02 119.592  83
  -1  15  -1 3352.07 174.039  47
  -1  15   0 10456.8 313.297  47
  -1 -15   0 11877.0 336.550  44
  -1 -15   1 38771.2 585.219  44
   0   0  -9 14.7006 33.3087  84
   0   0  -9 8.45009 30.2908  45
   0   0  -9 54.8346 40.2080  59
   0   0  -8 4767.76 301.151  84
   0   0  -8 4816.67 292.297  50
   0   0  -8 5115.43 278.809  90
   0   0  -8 4747.69 298.004  59
   0   0  -7-69.7616 60.3762  84
   0   0  -7-9.80718 49.2898  50
   0   0  -7 13.5982 46.7341  47
   0   0  -7-135.585 63.7807  90
   0   0  -6 15379.4 547.588  15
   0   0  -5 82.1159 53.7503  15
   0   0  -4 3241.41 197.776  15
   0   0  -3 29.6595 34.8489  15
   0   0  -2 283084. 1069.74   4
   0   0  -2 268431. 711.453  68
   0   0  -1 344.264 28.3207   4
   0   0  -1 289.699 18.0722  68
   0   0   1 373.597 28.7570  65
   0   0   1 321.491 25.5400   2
   0   0   2 244562. 938.119  65
   0   0   2 245701. 927.066   2
   0   0   3 56.4212 37.5683  76
   0   0   3 45.2100 25.9197   2
   0   0   3 57.1764 30.6535  10
   0   0   3 5.95184 25.5457  65
   0   0   3 36.2215 31.0565  16
   0   0   3 62.0195 35.7562  23
   0   0   4 3676.91 207.521  29
   0   0   4 3535.51 213.054  76
   0   0   4 3781.97 210.406  23
   0   0   4 3534.56 188.054  10
   0   0   5 40.1706 52.8964  76
   0   0   5-4.78455 50.9013  29
   0   0   5-12.7135 41.8320  23
   0   0   6 18346.7 591.807  29
   0   0   6 17826.6 604.962  76
   0   0   6 18257.1 583.002  23
   0   0   7 3.07906 52.9616  29
   0   0   8 6036.81 296.886  63
   0   0   9-1.75756 35.8930  63
   0  -1  -9 5372.24 225.802  45
   0  -1  -9 5110.79 217.874  84
   0   1  -9 4525.99 205.727  84
   0   1  -9 4787.87 223.185  45
   0  -1  -9 4912.98 211.632  59
   0   1  -9 5028.23 214.893  59
   0  -1  -8 5632.13 324.165  84
   0   1  -8 5814.66 328.562  84
   0   1  -8 5544.82 307.110  50
   0   1  -8 6556.73 323.099  90
   0  -1  -8 6010.39 330.922  59
   0  -1  -7 6548.29 385.188  84
   0  -1  -7 6365.94 378.651  47
   0   1  -7 6669.01 383.331  47
   0   1  -7 6444.74 362.783  50
   0  -1  -7 6928.48 350.312  90
   0   1  -7 6891.61 359.723  90
   0  -1  -7 7105.86 386.984  50
   0   1  -6 14574.3 524.598  15
   0  -1  -6 14756.9 543.928  15
   0   1  -5 6645.68 319.449  15
   0  -1  -5 6421.62 325.522  15
   0   1  -4 21865.6 423.820  33
   0   1  -4 20466.7 481.733  15
   0  -1  -4 20429.3 497.124  15
   0   1  -3 8562.46 208.928  75
   0  -1  -3 8220.68 242.052  73
   0   1  -3 8322.49 256.524  15
   0  -1  -3 8126.75 263.312  15
   0   1  -2 128392. 720.917   4
   0  -1  -2 127256. 720.787   4
   0   1  -2 126839. 625.288  68
   0   1  -1 129540. 506.602   4
   0  -1  -1 122877. 498.344   4
   0   1  -1 123502. 510.122  68
   0  -1  -1 125192. 505.731  66
   0   1  -1 132410. 550.360  65
   0  -1   0 23079.2 195.960  65
   0  -1   0 23489.5 160.843  66
   0  -1   1 125912. 527.149  65
   0   1   1 127444. 511.722  66
   0  -1   1 127227. 583.539   2
   0  -1   1 126763. 628.656  67
   0  -1   1 129405. 505.572   3
   0   1   1 124829. 560.328   6
   0  -1   2 124964. 737.221   2
   0   1   2 128174. 639.661   8
   0  -1   2 126451. 818.424  67
   0   1   2 131474. 737.316  66
   0  -1   2 127801. 681.357  65
   0  -1   2 131603. 729.867   3
   0   1   2 128979. 722.853   3
   0  -1   3 6231.26 197.413   2
   0   1   3 6277.96 232.777  76
   0   1   3 6374.86 178.061   8
   0  -1   3 6576.72 235.931  29
   0  -1   3 6785.11 250.981  76
   0   1   3 6324.30 197.208  65
   0   1   3 6583.75 184.971   7
   0   1   3 5928.46 197.585  16
   0   1   3 6508.89 227.277  23
   0   1   3 6506.05 176.731   2
   0  -1   3 6353.46 197.520  10
   0  -1   3 6700.83 240.335  23
   0   1   3 6312.54 210.911  10
   0  -1   4 21050.6 500.972  29
   0   1   4 20123.2 497.469  76
   0  -1   4 19430.4 509.165  76
   0   1   4 20094.6 435.792  16
   0   1   4 19980.7 477.588  23
   0  -1   4 20576.8 497.322  23
   0   1   4 20772.8 456.896  10
   0   1   4 19865.8 421.825  70
   0   1   5 7123.96 293.743  70
   0   1   5 6722.03 334.499  76
   0   1   5 7408.71 338.249  29
   0  -1   5 7486.03 347.820  29
   0  -1   5 6913.62 351.029  76
   0   1   5 7012.12 327.745  23
   0  -1   5 7722.06 349.566  23
   0   1   6 12917.2 496.446  29
   0  -1   6 12922.0 505.325  29
   0   1   6 12885.7 512.442  76
   0  -1   6 13367.6 528.608  76
   0   1   6 12928.2 486.894  23
   0   1   7 7031.32 378.689  29
   0  -1   7 7778.83 401.708  29
   0  -1   8 5197.54 278.688  63
   0   1   8 5482.62 277.900  63
   0  -1   9 5067.14 204.287  63
   0  -2  -9 734.292 83.8986  45
   0   2  -9 659.416 74.3850  90
   0  -2  -8 6470.14 342.380  84
   0   2  -8 5484.37 318.948  84
   0   2  -8 5927.41 309.210  50
   0   2  -8 6146.59 335.927  47
   0  -2  -8 5942.51 329.584  45
   0  -2  -8 6451.27 340.780  59
   0   2  -8 5981.58 310.548  90
   0  -2  -7 1681.46 198.524  84
   0  -2  -7 1781.04 198.104  50
   0   2  -7 1648.80 182.351  90
   0   2  -7 1885.14 205.630  47
   0   2  -7 1570.75 181.148  50
   0  -2  -7 1628.73 193.144  59
   0   2  -6 2661.10 226.338  15
   0  -2  -6 2866.26 243.417  15
   0   2  -5 3377.47 201.864  33
   0   2  -5 3046.55 219.781  15
   0   2  -4 18966.5 418.024  33
   0   2  -4 19544.8 471.845  15
   0  -2  -4 18805.5 494.099  15
   0   2  -3 27145.5 403.452  75
   0   2  -3 26347.6 386.403  68
   0  -2  -3 27673.8 442.940  25
   0   2  -3 27154.2 426.515  33
   0  -2  -3 27551.4 444.488  73
   0   2  -2 184881. 869.581   4
   0  -2  -2 178036. 860.141   4
   0   2  -2 175943. 873.888  75
   0   2  -2 178191. 886.965  68
   0  -2  -2 179788. 870.218  66
   0  -2  -2 179302. 894.247  73
   0   2  -2 183133. 1018.51   2
   0  -2  -2 176676. 1049.66  15
   0   2  -1 74968.8 386.079   4
   0  -2  -1 73962.5 412.735  66
   0   2  -1 72046.5 514.102  65
   0  -2  -1 70858.0 381.629   4
   0   2   0 26188.3 211.185   5
   0  -2   0 26740.5 209.938   5
   0   2   0 26334.8 290.043  67
   0  -2   0 26226.8 295.421  67
   0  -2   0 26286.7 233.535  66
   0  -2   0 25636.9 293.963  65
   0   2   1 76713.2 500.806   5
   0  -2   1 76893.5 559.093   2
   0  -2   1 76995.3 585.851  67
   0   2   1 78683.1 443.530  66
   0  -2   1 75640.1 503.856  65
   0  -2   1 77100.4 388.639   3
   0   2   1 76886.1 386.993   3
   0   2   1 77791.8 509.264  67
   0  -2   2 160861. 937.446   2
   0  -2   2 163546. 1063.48  76
   0  -2   2 160983. 827.622  65
   0  -2   2 158951. 1007.54  67
   0   2   2 160805. 891.328  67
   0   2   2 166182. 843.810  66
   0   2   2 162884. 812.515   3
   0   2   2 162770. 934.192   6
   0   2   2 161623. 873.224  10
   0   2   3 22920.8 354.530   8
   0  -2   3 23242.1 461.545  29
   0  -2   3 22708.9 482.733  76
   0   2   3 20679.1 427.780  76
   0   2   3 22309.8 339.809  12
   0   2   3 23278.1 384.228   7
   0   2   3 21928.5 372.891  16
   0  -2   3 22255.6 461.029  23
   0   2   3 21928.6 404.474  10
   0  -2   4 18284.5 486.805  29
   0   2   4 17693.6 471.854  76
   0   2   4 18685.4 395.962   7
   0   2   4 18310.1 427.587  70
   0   2   4 18083.9 414.667  16
   0   2   4 17619.6 450.667  23
   0   2   4 18854.0 449.068  10
   0   2   5 2678.76 192.570  70
   0  -2   5 2524.08 213.650  29
   0   2   5 2472.84 206.111  76
   0  -2   5 2417.29 216.405  76
   0   2   5 2747.60 201.547  10
   0   2   5 2757.61 206.930  23
   0   2   6 2609.17 227.445  29
   0  -2   6 2495.51 233.782  29
   0  -2   6 2490.59 234.625  76
   0  -2   6 2778.47 225.007  72
   0   2   6 2667.67 235.528  76
   0   2   6 2791.30 229.021  23
   0  -2   7 1511.68 163.662  89
   0   2   7 1586.89 182.992  29
   0  -2   7 1746.95 193.273  29
   0   2   7 1675.32 181.908  23
   0  -2   8 5749.83 281.563  89
   0  -2   8 5847.31 294.796  63
   0   2   8 5456.27 267.390  63
   0  -2   9 541.403 71.7179  63
   0  -3  -8 732.224 125.796  84
   0   3  -8 431.095 104.113  84
   0   3  -8 642.485 111.983  47
   0  -3  -8 673.129 118.810  45
   0   3  -8 778.675 113.082  50
   0  -3  -8 839.157 124.254  59
   0   3  -8 714.774 116.333  90
   0  -3  -7 2404.22 235.510  84
   0   3  -7 2470.47 220.203  50
   0   3  -7 2388.02 235.911  47
   0   3  -7 2418.72 221.522  87
   0  -3  -7 2582.55 242.443  59
   0   3  -7 2299.80 213.744  90
   0  -3  -6 6954.92 385.829  15
   0   3  -6 6714.73 377.148  47
   0  -3  -6 6288.71 354.850  50
   0   3  -6 6274.99 342.967  15
   0   3  -5 20085.3 553.572  15
   0   3  -5 19163.9 496.444  33
   0  -3  -5 19461.3 596.377  15
   0  -3  -4 8938.17 310.143  73
   0   3  -4 8208.42 280.135  75
   0   3  -4 8474.65 297.814  33
   0   3  -4 8276.95 315.067  15
   0  -3  -4 8519.45 350.491  15
   0   3  -3 108139. 912.190  33
   0  -3  -3 113391. 893.593  18
   0   3  -3 109335. 887.477  75
   0  -3  -3 112588. 911.658  73
   0  -3  -3 111749. 913.850  25
   0  -3  -3 112776. 1088.88  15
   0  -3  -2 4812.71 170.964  18
   0  -3  -2 5067.11 148.311   4
   0  -3  -2 5089.82 157.524  73
   0   3  -2 4765.00 168.153  68
   0  -3  -2 4852.42 148.824  66
   0   3  -2 5420.62 181.953  65
   0   3  -2 4792.25 164.873  75
   0   3  -2 5204.47 148.946   4
   0   3  -2 4919.45 190.274   2
   0  -3  -2 4945.70 191.938  15
   0   3  -1 13317.3 164.288   4
   0   3  -1 13455.2 280.771  71
   0  -3  -1 13686.2 197.417  66
   0  -3  -1 13222.8 250.120  67
   0  -3   0 363741. 953.873   5
   0   3   0 346483. 1058.34   7
   0   3   0 351357. 875.780  70
   0   3   0 353832. 1118.41  68
   0   3   0 343798. 1281.86  67
   0  -3   0 352613. 1025.34  66
   0   3   1 10025.6 198.591   5
   0   3   1 10243.0 138.842   3
   0  -3   1 9871.56 234.974   2
   0  -3   1 10330.6 139.279   3
   0   3   1 10343.9 200.706  70
   0   3   1 10144.4 166.690  68
   0  -3   1 10342.7 254.338  67
   0   3   1 10320.8 222.563  67
   0   3   1 10262.8 187.142  66
   0  -3   1 9629.62 218.717  65
   0   3   1 10241.9 238.741  65
   0   3   1 10424.3 104.563   1
   0  -3   1 10883.6 170.344   5
   0   3   2 4604.59 158.971  10
   0  -3   2 5256.38 172.188  77
   0  -3   2 4511.77 177.951   2
   0  -3   2 5195.80 211.316  76
   0  -3   2 4951.27 144.100   3
   0   3   2 4809.88 169.073  67
   0   3   2 4758.73 168.947   7
   0   3   2 4995.37 143.107   3
   0  -3   2 4806.34 149.127  17
   0   3   2 5144.52 158.216  66
   0  -3   2 4580.00 157.956  65
   0   3   2 5024.03 176.622   6
   0   3   3 93982.9 879.307  10
   0  -3   3 95745.7 991.503  29
   0  -3   3 97654.8 1070.20  76
   0   3   3 95257.2 858.444   7
   0   3   3 97381.3 915.432   6
   0   3   3 93219.6 770.048  16
   0  -3   4 8377.96 344.981  29
   0  -3   4 8666.53 369.966  76
   0   3   4 9579.48 354.509  76
   0   3   4 8568.64 292.349   7
   0   3   4 8400.88 306.023  70
   0   3   4 8314.55 280.260  16
   0   3   4 8108.70 317.829  23
   0   3   4 8107.45 304.497  10
   0   3   5 16677.8 530.801  76
   0  -3   5 17475.2 557.941  29
   0  -3   5 17526.9 587.961  76
   0   3   5 17212.3 516.923  23
   0   3   5 17509.7 510.918  10
   0   3   6 6147.85 345.020  29
   0   3   6 6158.08 353.071  76
   0  -3   6 6126.68 362.723  29
   0  -3   6 6451.41 381.951  76
   0  -3   6 6185.77 332.896  72
   0   3   6 6075.00 335.963  23
   0  -3   7 2558.97 216.365  89
   0  -3   7 2426.21 212.198  63
   0  -3   8 631.800 106.726  89
   0  -3   8 634.960 104.360  63
   0  -4  -8 3994.13 258.909  84
   0  -4  -8 4220.12 264.318  45
   0   4  -8 4210.39 252.677  90
   0   4  -8 4246.53 264.392  47
   0  -4  -8 4130.03 258.053  59
   0   4  -7 3469.20 258.736  87
   0  -4  -7 3382.24 274.552  84
   0   4  -7 3302.72 258.437  90
   0  -4  -7 3500.15 279.663  59
   0  -4  -7 3609.67 287.677  45
   0   4  -7 3294.68 274.113  47
   0   4  -6 8953.53 412.765  87
   0   4  -6 9090.27 440.738  47
   0  -4  -6 9256.77 456.928  84
   0  -4  -6 8916.10 445.682  59
   0   4  -6 8925.65 401.695  15
   0  -4  -6 9148.24 444.513  15
   0   4  -5 3335.56 218.075  33
   0   4  -5 3419.55 236.952  15
   0  -4  -5 3399.83 262.083  15
   0   4  -4 13410.8 389.462  33
   0   4  -4 13694.5 383.852  75
   0   4  -4 14210.3 421.553  15
   0  -4  -4 14149.5 393.091  73
   0  -4  -4 13728.0 461.138  15
   0  -4  -3 13891.0 351.535  18
   0   4  -3 13901.9 350.554  33
   0  -4  -3 13842.4 332.400  73
   0   4  -3 13986.2 344.140  75
   0  -4  -3 14464.1 339.440  25
   0  -4  -3 14381.2 408.175  15
   0   4  -2 33810.6 478.098  75
   0  -4  -2 33873.2 512.937  18
   0   4  -2 34492.6 491.245  78
   0  -4  -2 34800.2 437.318  73
   0  -4  -2 34518.1 401.299  17
   0  -4  -2 34822.5 406.206  66
   0   4  -2 34379.9 447.208  26
   0   4  -2 35125.4 456.930  21
   0   4  -2 34659.7 482.384  33
   0  -4  -1 75480.2 664.544  15
   0   4  -1 72175.4 718.074   2
   0  -4  -1 69301.1 694.993  18
   0   4  -1 71279.1 625.013  75
   0  -4  -1 66173.2 567.099  17
   0   4  -1 67955.6 732.042  71
   0   4  -1 68557.1 650.577  69
   0   4  -1 71203.1 644.373  68
   0   4  -1 74155.6 739.605  67
   0  -4  -1 67378.5 652.173  67
   0  -4  -1 71241.1 492.816  66
   0   4  -1 72463.6 716.469  65
   0   4  -1 69416.7 721.027  11
   0   4  -1 71259.1 618.571  21
   0   4   0 244964. 1303.25   9
   0  -4   0 244782. 1247.63  18
   0   4   0 238431. 1211.66   2
   0   4   0 254551. 1046.77   7
   0  -4   0 252415. 985.735  66
   0   4   0 239377. 1337.54  71
   0   4   0 248318. 858.260  70
   0   4   0 232704. 1243.67  69
   0  -4   0 251051. 926.578   5
   0  -4   0 250474. 1135.21  17
   0   4   0 250025. 1096.55  68
   0   4   0 243636. 1250.80  67
   0  -4   0 240985. 1281.19  67
   0   4   0 251922. 1179.80  14
   0   4   0 233904. 1258.89  65
   0   4   0 244470. 1049.70  75
   0  -4   1 73606.4 468.815   5
   0   4   1 72568.3 586.589   5
   0   4   1 72514.5 718.679  65
   0  -4   1 74585.5 688.815  77
   0  -4   1 70566.3 754.390  76
   0   4   1 72278.0 638.045   7
   0   4   1 71133.7 585.116  70
   0   4   1 73659.4 540.925  68
   0  -4   1 70153.3 755.185  67
   0   4   1 73513.4 676.433  67
   0  -4   1 73526.1 639.047  17
   0   4   1 70479.7 567.340  66
   0  -4   1 67445.4 675.244  65
   0  -4   2 33117.1 523.142  29
   0  -4   2 35148.7 460.563  72
   0   4   2 33498.0 492.333   7
   0   4   2 32846.8 480.162  70
   0  -4   2 33848.7 586.937  76
   0  -4   2 33201.0 452.628  17
   0   4   2 34421.8 490.502  67
   0   4   2 33900.2 436.040  66
   0  -4   2 32420.3 478.135  65
   0   4   2 34863.1 499.686   6
   0   4   2 31629.4 434.730  10
   0   4   3 13793.4 350.846  20
   0  -4   3 12523.0 335.463  72
   0  -4   3 13373.6 423.071  76
   0   4   3 12798.5 345.192   7
   0   4   3 12436.3 344.302  70
   0   4   3 13272.8 356.029   6
   0  -4   3 12495.4 379.350  29
   0   4   3 12639.0 332.196  10
   0   4   4 10331.3 359.301  70
   0   4   4 11044.1 395.301  76
   0  -4   4 11554.6 420.127  29
   0  -4   4 11443.6 446.494  76
   0  -4   4 11545.7 372.359  72
   0   4   4 11624.9 365.714   7
   0   4   4 11143.6 369.403  10
   0  -4   5 3003.89 242.552  29
   0  -4   5 2891.55 213.720  72
   0   4   5 2934.57 233.208  76
   0  -4   5 3277.59 265.897  76
   0   4   5 3035.36 217.769  70
   0   4   5 3084.22 229.060  23
   0   4   5 2911.22 216.484  10
   0  -4   6 9405.49 394.360  64
   0   4   6 10077.1 441.145  29
   0   4   6 9619.79 438.977  76
   0  -4   6 9375.19 450.661  29
   0  -4   6 9218.85 466.007  76
   0  -4   6 9529.17 398.023  63
   0  -4   6 9386.85 403.933  89
   0   4   6 9415.00 420.021  23
   0  -4   6 10013.2 419.186  72
   0  -4   7 3690.16 254.604  63
   0  -4   7 3449.25 234.998  64
   0  -4   7 3640.65 256.409  89
   0  -4   8 3786.45 225.788  63
   0  -4   8 3617.77 225.220  89
   0  -5  -8 8691.64 353.458  84
   0   5  -8 8407.81 355.484  47
   0  -5  -8 9062.47 364.388  45
   0  -5  -8 8583.10 351.629  59
   0   5  -8 8819.64 339.476  90
   0   5  -7 12268.6 464.004  87
   0  -5  -7 12337.0 513.697  84
   0   5  -7 12772.5 515.361  47
   0  -5  -7 12662.4 527.010  45
   0  -5  -7 12364.7 511.786  59
   0   5  -7 12957.7 483.319  90
   0   5  -6 40781.4 869.854  87
   0  -5  -6 41478.7 974.215  84
   0   5  -6 42965.7 826.568  33
   0   5  -6 42722.7 969.214  47
   0  -5  -6 41005.4 979.170  45
   0  -5  -6 41248.6 965.141  59
   0   5  -6 40256.9 845.887  15
   0  -5  -5 8125.85 404.518  15
   0   5  -5 7907.40 363.831  15
   0   5  -5 7462.11 343.641  33
   0   5  -4 48349.4 764.246  75
   0  -5  -4 51915.8 765.775  73
   0   5  -4 48239.2 780.413  33
   0  -5  -4 49887.8 901.921  15
   0  -5  -4 52044.9 778.635  25
   0   5  -3 51612.8 724.161  33
   0  -5  -3 52753.9 753.109  18
   0   5  -3 51457.2 719.131  75
   0  -5  -3 55434.5 681.892  73
   0  -5  -3 54026.8 685.586  25
   0  -5  -3 53714.5 829.069  15
   0   5  -2 765.133 86.1234  75
   0  -5  -2 936.984 100.857  15
   0  -5  -2 848.063 97.0066  18
   0   5  -2 965.802 92.4598  78
   0  -5  -2 911.504 79.3504  17
   0   5  -2 941.482 82.1163  26
   0  -5  -2 1006.90 78.9609  73
   0  -5  -2 921.202 77.8524  25
   0   5  -2 984.824 89.7119  21
   0   5  -2 996.808 94.5470  33
   0   5  -1 158596. 1010.64  33
   0  -5  -1 165206. 1088.62  15
   0  -5  -1 156884. 1175.76  18
   0   5  -1 154555. 981.882  78
   0  -5  -1 161845. 1029.44  17
   0   5  -1 157373. 1250.09  71
   0   5  -1 157955. 1112.23  69
   0   5  -1 163014. 1062.06  75
   0   5  -1 157704. 1224.19  11
   0   5  -1 156964. 1052.15  21
   0   5   0 67133.4 565.951   5
   0   5   0 65455.5 696.078  14
   0   5   0 64782.2 761.630   9
   0  -5   0 62616.5 725.535  18
   0  -5   0 67396.2 540.094   5
   0   5   0 63443.5 616.931  75
   0   5   0 63896.1 793.499  71
   0  -5   0 65598.5 665.915  17
   0  -5   0 66470.3 561.150  66
   0   5   0 63676.1 736.555  69
   0   5   0 64894.4 779.057  11
   0   5   1 151052. 903.266  75
   0   5   1 149023. 1079.95  14
   0  -5   1 141655. 1201.48  76
   0   5   1 142052. 1026.67   7
   0   5   1 148306. 927.358  70
   0  -5   1 150868. 1048.66  17
   0   5   1 154317. 902.988  68
   0  -5   1 141333. 1004.75  66
   0  -5   1 143971. 1197.22  22
   0  -5   2 355.402 74.0826  76
   0  -5   2 297.022 45.7534  19
   0   5   2 338.373 56.7749  70
   0   5   2 216.925 48.9546   7
   0  -5   2 357.370 59.1589  17
   0   5   2 271.794 45.0406  10
   0   5   2 242.182 54.6363   6
   0  -5   3 47652.0 779.172  29
   0   5   3 47713.3 716.176   7
   0   5   3 47223.0 709.139  70
   0   5   3 49220.4 731.311   6
   0  -5   3 46546.6 850.996  76
   0   5   3 46956.0 665.118  10
   0  -5   4 48300.4 958.444  76
   0  -5   4 46901.1 879.468  29
   0   5   4 50276.4 814.135   7
   0   5   4 47933.5 801.946  70
   0   5   4 45459.0 761.049  10
   0   5   5 9005.71 415.454  76
   0  -5   5 9554.61 467.494  76
   0  -5   5 9870.30 445.010  29
   0   5   5 9097.34 385.456  70
   0   5   5 9025.07 398.371  23
   0  -5   6 39674.3 970.015  76
   0   5   6 38910.6 891.069  76
   0  -5   6 41698.0 940.179  29
   0  -5   6 38314.0 809.877  64
   0  -5   6 39838.6 811.002  63
   0  -5   6 40602.4 850.294  89
   0   5   6 39832.4 862.222  23
   0  -5   7 11912.7 456.499  89
   0  -5   7 11884.7 435.570  64
   0  -5   7 11224.7 425.151  63
   0  -5   8 8775.10 331.032  89
   0  -5   8 8376.63 290.370  64
   0  -5   8 8079.72 305.049  63
   0  -6  -8 3526.51 211.683  84
   0   6  -8 3560.23 198.570  90
   0   6  -8 3898.75 225.501  47
   0  -6  -8 4002.92 223.313  45
   0  -6  -8 3810.77 218.269  59
   0   6  -7 1133.59 137.873  87
   0  -6  -7 926.077 148.908  45
   0  -6  -7 969.714 146.158  84
   0  -6  -7 968.239 152.380  59
   0   6  -7 1315.77 168.089  47
   0   6  -7 1141.19 143.477  90
   0  -6  -6 1655.49 197.612  84
   0   6  -6 1592.60 169.788  33
   0   6  -6 1930.83 215.217  47
   0  -6  -6 1555.61 198.592  45
   0  -6  -6 1825.05 209.579  59
   0  -6  -5 7313.86 393.711  15
   0   6  -5 7776.83 358.433  33
   0   6  -5 8087.09 350.420  75
   0   6  -5 7609.58 359.693  15
   0   6  -4 13332.6 430.180  75
   0   6  -4 13115.3 433.641  33
   0  -6  -3 6215.91 299.618  15
   0  -6  -3 5369.09 269.012  18
   0   6  -3 5915.44 266.204  75
   0   6  -3 6224.96 274.303  33
   0   6  -2 21666.1 454.323  21
   0  -6  -2 21535.2 491.224  15
   0  -6  -2 21955.3 512.932  18
   0   6  -2 21729.5 465.590  75
   0  -6  -2 21886.2 418.572  17
   0   6  -2 21438.6 454.788  33
   0  -6  -1 12641.4 330.651  15
   0   6  -1 12204.7 326.635  75
   0  -6  -1 12464.2 321.629  17
   0   6  -1 12167.6 388.118  71
   0   6  -1 12509.2 350.140  69
   0   6  -1 12376.1 384.090  11
   0  -6  -1 13615.8 395.484  18
   0   6  -1 12337.0 315.012  33
   0   6  -1 12397.4 333.748  21
   0   6   0 85673.1 757.265  33
   0   6   0 85245.4 973.495   9
   0   6   0 88010.3 813.789  75
   0   6   0 83831.4 1014.90  71
   0  -6   0 85178.5 855.774  17
   0   6   0 86507.8 955.601  69
   0  -6   0 87080.0 975.396  18
   0   6   0 85617.9 1007.63  11
   0   6   0 85028.3 844.648  21
   0   6   1 12411.9 389.186   9
   0   6   1 11915.7 287.509  75
   0   6   1 12270.0 347.366  14
   0   6   1 12305.3 290.346  70
   0   6   1 11878.0 321.756   7
   0  -6   1 12221.6 336.128  17
   0   6   1 11807.1 370.478  69
   0  -6   1 11335.6 380.621  76
   0  -6   1 11572.6 382.130  22
   0   6   1 11890.1 315.638  21
   0  -6   2 19944.7 543.107  76
   0   6   2 20194.9 461.963   7
   0   6   2 19156.4 420.765  70
   0   6   2 21462.7 422.040  21
   0  -6   2 19875.7 442.574  17
   0   6   2 20700.3 467.090   6
   0  -6   2 19615.8 538.206  22
   0  -6   3 5405.00 278.704  29
   0  -6   3 5157.58 309.273  76
   0   6   3 5541.85 265.704   7
   0   6   3 6135.84 272.379  70
   0  -6   3 5302.75 311.231  22
   0   6   3 5057.87 226.256  10
   0  -6   4 11935.4 505.111  76
   0  -6   4 13123.0 407.705  19
   0  -6   4 12249.4 468.203  29
   0   6   4 12606.6 434.351   7
   0   6   4 11373.0 411.706  70
   0   6   4 12443.1 409.346  10
   0  -6   5 7532.58 399.053  29
   0  -6   5 8247.96 359.576  19
   0  -6   5 7548.68 427.626  76
   0   6   5 7620.07 388.696  76
   0   6   5 7542.22 372.018  23
   0  -6   6 853.049 144.716  29
   0  -6   6 922.804 137.131  64
   0  -6   6 816.746 127.365  63
   0  -6   6 965.724 141.636  89
   0  -6   6 1085.22 159.321  22
   0  -6   7 1114.17 137.867  64
   0  -6   7 1056.85 132.421  63
   0  -6   7 1099.95 143.524  89
   0  -6   8 4402.90 222.157  89
   0  -6   8 4603.46 206.511  64
   0  -6   8 4455.27 202.898  63
   0  -7  -8 763.598 88.2941  84
   0  -7  -8 748.168 92.5928  45
   0   7  -8 829.429 97.5568  47
   0  -7  -8 830.770 92.4472  59
   0   7  -8 703.173 80.9667  90
   0  -7  -7 5814.90 325.388  84
   0   7  -7 6453.22 341.399  47
   0  -7  -7 5833.49 328.243  45
   0  -7  -7 5823.51 327.843  59
   0   7  -7 5909.35 292.165  90
   0   7  -6 4915.49 292.455  88
   0   7  -6 5101.58 337.633  47
   0  -7  -6 4688.87 332.096  45
   0  -7  -6 4371.42 316.845  84
   0  -7  -6 4650.35 326.566  59
   0  -7  -5 22601.4 685.226  15
   0  -7  -5 20749.0 686.576  84
   0  -7  -5 20350.4 601.239  81
   0   7  -5 22356.2 702.350  47
   0   7  -5 21122.2 587.187  75
   0   7  -5 21962.6 679.447  36
   0   7  -5 21279.7 601.325  33
   0  -7  -5 21292.9 694.384  59
   0  -7  -5 20208.3 598.398  55
   0  -7  -5 21338.1 711.179  45
   0  -7  -4 5656.89 331.132  15
   0   7  -4 6132.45 308.540  75
   0   7  -4 6253.65 316.155  33
   0   7  -3 394.209 84.1469  33
   0  -7  -3 317.912 78.8370  15
   0  -7  -3 316.969 78.5537  18
   0   7  -3 556.945 94.3725  75
   0   7  -2 4822.66 237.162  21
   0  -7  -2 5312.67 257.136  15
   0   7  -2 5215.91 251.341  75
   0  -7  -2 4900.01 222.606  17
   0  -7  -2 5398.83 283.948  18
   0   7  -2 4955.26 238.667  35
   0   7  -2 5100.80 241.039  33
   0   7  -1 77192.1 892.423  75
   0  -7  -1 78642.8 889.480  17
   0   7  -1 75297.6 1057.73  71
   0   7  -1 81753.0 973.540  69
   0  -7  -1 78436.6 1039.23  18
   0   7  -1 78120.1 1060.38  11
   0   7  -1 75107.2 903.092  21
   0   7  -1 75327.0 847.535  33
   0   7   0 21537.9 423.341  33
   0   7   0 22031.0 547.611   9
   0  -7   0 22583.6 556.614  18
   0   7   0 22290.6 457.315  75
   0  -7   0 22945.7 492.426  17
   0   7   0 21871.2 569.722  71
   0   7   0 22034.2 531.722  69
   0   7   0 22637.3 569.439  11
   0   7   0 22078.2 480.562  21
   0   7   1 82523.5 996.164  14
   0   7   1 83921.3 847.845  75
   0   7   1 87537.3 1089.65  69
   0   7   1 81960.8 1085.33   9
   0  -7   1 83360.8 960.255  17
   0   7   1 86867.2 943.400  21
   0  -7   2 3961.46 266.913  76
   0   7   2 4023.57 232.638  14
   0   7   2 4005.91 249.646  69
   0   7   2 4359.60 232.107   7
   0  -7   2 4165.15 222.315  17
   0   7   2 4015.83 206.295  70
   0  -7   2 4223.32 276.776  22
   0   7   2 4131.90 208.474  21
   0  -7   3 459.392 106.973  76
   0   7   3 616.892 93.4609  70
   0   7   3 465.323 83.3985   7
   0  -7   3 523.755 90.6338  17
   0  -7   3 289.825 86.3578  22
   0  -7   4 5822.50 372.397  76
   0  -7   4 6177.81 344.658  29
   0   7   4 5947.28 307.772  70
   0   7   4 5875.45 324.638  34
   0  -7   4 6134.87 376.463  22
   0  -7   5 18679.1 563.451  82
   0  -7   5 18961.4 592.500  83
   0   7   5 18721.2 612.909  76
   0  -7   5 19239.7 633.152  29
   0  -7   5 18569.5 565.706  64
   0   7   5 18320.2 591.699  23
   0  -7   5 18715.5 561.387  89
   0  -7   5 19124.1 678.435  22
   0  -7   6 4346.24 276.913  64
   0  -7   6 4293.79 275.390  89
   0  -7   7 5700.10 283.785  64
   0  -7   7 6146.59 275.194  63
   0  -7   7 6050.64 300.808  89
   0  -7   8 641.818 70.7761  64
   0  -7   8 722.148 84.8230  89
   0   8  -7 4657.49 269.517  47
   0  -8  -7 4311.61 269.139  45
   0  -8  -7 4223.56 256.565  84
   0  -8  -7 4112.59 254.740  59
   0   8  -7 4462.73 224.704  90
   0   8  -6 9780.13 402.325  88
   0  -8  -6 9232.41 443.728  84
   0   8  -6 8975.11 434.984  47
   0  -8  -6 9036.54 446.981  45
   0  -8  -6 9024.40 437.615  59
   0   8  -6 8420.71 356.810  90
   0  -8  -5 9400.13 466.144  84
   0   8  -5 9505.69 405.633  33
   0   8  -5 9977.64 476.656  47
   0  -8  -5 9690.72 485.422  45
   0   8  -5 10271.8 468.782  36
   0  -8  -5 9613.86 473.290  59
   0   8  -4 10338.9 414.499  33
   0   8  -4 9673.31 404.174  75
   0  -8  -4 10217.8 446.410  15
   0  -8  -4 10239.2 471.763  84
   0  -8  -4 10129.3 484.332  45
   0  -8  -4 10358.1 476.320  59
   0  -8  -3 2489.79 208.663  15
   0  -8  -3 2899.04 231.282  18
   0   8  -3 2807.64 209.690  75
   0   8  -3 2491.90 197.080  33
   0   8  -2 9299.02 354.031  21
   0   8  -2 9591.21 363.536  75
   0  -8  -2 8769.67 393.505  18
   0  -8  -2 9983.91 342.381  17
   0   8  -2 9548.46 359.916  35
   0   8  -2 9505.26 352.606  33
   0   8  -1 84551.6 1019.07  75
   0  -8  -1 83158.2 1169.68  18
   0  -8  -1 83031.6 1001.26  17
   0   8  -1 84055.5 970.975  33
   0   8   0 135258. 1533.65  71
   0   8   0 141043. 1443.54  69
   0   8   0 137882. 1521.29  11
   0   8   0 134287. 1225.08  75
   0   8   0 134813. 1156.10  33
   0   8   0 131426. 1290.24  21
   0   8   1 83330.9 1174.76   9
   0   8   1 83652.5 1090.41  14
   0  -8   1 83026.7 1054.25  17
   0   8   1 83234.3 1219.82  71
   0   8   1 83148.0 1196.02  11
   0   8   1 84710.7 1024.84  21
   0   8   2 9614.38 420.322   9
   0  -8   2 9661.15 372.793  17
   0  -8   2 9785.43 443.946  76
   0   8   2 10130.9 394.474  14
   0  -8   2 9902.05 446.928  22
   0   8   2 10117.2 354.228  21
   0   8   3 3264.56 244.562  20
   0   8   3 3233.20 239.746  14
   0  -8   3 3023.72 266.451  76
   0  -8   3 3567.85 231.274  17
   0   8   3 3168.03 215.051  70
   0  -8   3 3510.28 287.289  22
   0  -8   4 10441.4 416.576  82
   0   8   4 9377.26 427.394  14
   0   8   4 9748.54 437.056  34
   0  -8   4 9760.27 489.588  22
   0  -8   4 9896.32 428.075  83
   0  -8   5 10563.1 416.555  89
   0  -8   5 10229.8 427.170  64
   0   8   5 10114.1 440.922  23
   0  -8   5 10469.9 502.328  22
   0  -8   5 9970.13 442.589  83
   0  -8   6 9801.17 408.878  83
   0  -8   6 9570.64 390.839  89
   0  -8   6 9668.10 398.774  64
   0  -8   7 4257.69 231.483  64
   0  -8   7 4432.80 236.176  89
   0   9  -7 259.368 66.2282  47
   0  -9  -7 307.948 74.7172  45
   0  -9  -7 174.787 60.0922  84
   0  -9  -7 175.548 59.7488  59
   0  -9  -6 2277.25 212.978  84
   0   9  -6 2678.88 228.073  47
   0  -9  -6 2489.75 229.085  45
   0  -9  -6 2339.85 214.127  59
   0   9  -6 2492.40 196.147  88
   0  -9  -5 20459.7 690.382  45
   0  -9  -5 19660.4 664.319  84
   0   9  -5 21316.7 684.244  47
   0  -9  -5 20565.8 678.752  59
   0   9  -4 779.243 122.573  33
   0   9  -4 896.501 144.037  47
   0  -9  -4 684.003 140.717  45
   0   9  -4 768.406 133.776  36
   0  -9  -4 802.585 142.198  84
   0  -9  -4 815.357 144.004  59
   0   9  -3 43833.0 838.998  33
   0  -9  -3 46856.5 956.373  18
   0   9  -2 10761.7 397.994  33
   0  -9  -2 10506.1 459.215  18
   0   9  -2 10544.1 406.064  75
   0  -9  -2 10636.6 378.954  17
   0   9  -2 10212.5 399.432  35
   0   9  -1 9471.41 368.093  75
   0   9  -1 9418.06 379.141  21
   0  -9  -1 8744.08 357.773  17
   0   9  -1 9020.27 376.313  35
   0   9  -1 9415.22 350.354  33
   0   9   0 113.248 51.2682  75
   0   9   0 135.948 64.8595  71
   0  -9   0 89.0527 57.4209  17
   0   9   0 46.0160 52.1644  35
   0   9   0 35.6618 58.8821  11
   0   9   1 11162.2 468.567   9
   0   9   1 10352.8 391.137  21
   0  -9   1 10658.0 408.139  17
   0   9   1 11552.4 487.945  71
   0   9   1 10570.1 415.134  35
   0   9   1 11832.4 484.915  11
   0   9   2 10061.8 421.566  14
   0  -9   2 10451.1 419.351  17
   0   9   2 11206.9 493.021  71
   0   9   2 10091.2 417.679  35
   0   9   2 11247.2 484.065  11
   0   9   2 10522.6 466.025   9
   0  -9   3 48610.9 1074.88  22
   0  -9   3 48375.8 880.347  17
   0   9   3 47054.5 932.536  14
   0   9   3 46785.3 953.141  20
   0  -9   4 754.409 129.357  54
   0  -9   4 892.179 139.490  83
   0  -9   4 822.349 123.981  82
   0  -9   4 818.825 128.395  64
   0  -9   4 900.849 154.457  22
   0   9   4 1009.72 144.913  34
   0  -9   5 19806.2 620.409  83
   0  -9   5 18734.8 566.077  64
   0  -9   5 19467.2 555.398  54
   0  -9   6 2511.44 201.042  83
   0  -9   6 2469.28 186.475  89
   0  -9   6 2662.96 204.343  64
   0  -9   7 213.470 51.6786  89
   0  -9   7 199.254 55.8407  64
   0 -10  -6 11562.7 425.440  84
   0  10  -6 11798.2 379.408  88
   0  10  -6 11653.1 419.126  47
   0 -10  -6 11743.3 434.123  45
   0 -10  -6 11465.3 425.161  59
   0 -10  -5 2357.91 225.097  84
   0  10  -5 2320.06 220.938  47
   0 -10  -5 2151.10 220.632  59
   0 -10  -5 2292.46 229.911  45
   0  10  -4 26006.8 724.558  80
   0  10  -4 27301.9 781.441  47
   0  10  -4 27712.9 753.238  36
   0 -10  -4 26108.3 765.281  84
   0 -10  -4 26879.5 797.005  45
   0  10  -4 26157.5 721.838  60
   0 -10  -4 26619.2 776.390  59
   0 -10  -3 2494.66 239.897  84
   0  10  -3 3132.69 233.947  33
   0  10  -3 2650.09 249.296  47
   0 -10  -3 2871.85 265.921  45
   0  10  -3 2830.83 244.314  36
   0 -10  -3 2923.82 264.874  59
   0  10  -2 53414.8 914.334  33
   0 -10  -2 53528.3 1094.30  45
   0  10  -2 52724.2 929.576  75
   0 -10  -2 53411.5 906.140  44
   0 -10  -2 56319.1 1079.05  84
   0  10  -2 55389.3 951.126  35
   0 -10  -2 55602.1 1076.14  59
   0  10  -1 64801.7 1040.93  21
   0 -10  -1 63823.5 1005.00  17
   0  10  -1 64612.7 1002.43  75
   0  10  -1 62998.3 1039.77  35
   0  10  -1 65160.8 957.168  33
   0  10   0 9597.43 403.936  21
   0  10   0 10829.8 397.524  75
   0 -10   0 10591.0 421.099  17
   0  10   0 9993.63 470.898  71
   0  10   0 10028.4 466.156  11
   0  10   0 10208.2 428.159  35
   0  10   1 63470.9 1190.98  71
   0 -10   1 63439.3 1033.54  17
   0  10   1 63450.3 1051.34  35
   0  10   1 64545.6 1179.92  11
   0  10   1 60256.2 993.546  21
   0 -10   2 56254.2 984.086  83
   0 -10   2 54388.1 953.297  49
   0 -10   2 53726.3 959.160  17
   0  10   2 55092.1 975.995  35
   0 -10   2 53623.1 938.273  54
   0 -10   3 2267.83 198.711  82
   0  10   3 2487.95 228.133  20
   0 -10   3 1884.59 193.427  83
   0 -10   3 2206.23 188.624  64
   0 -10   3 2319.42 208.737  54
   0 -10   4 26770.2 724.083  83
   0 -10   4 25968.6 657.031  64
   0 -10   4 26462.1 674.025  54
   0 -10   5 2358.85 213.479  83
   0 -10   5 2390.19 197.325  64
   0 -10   5 2466.02 195.137  54
   0 -10   6 12208.2 401.321  83
   0 -10   6 12376.2 388.272  64
   0 -11  -6 5913.49 262.045  84
   0  11  -6 5742.57 228.947  88
   0  11  -6 6102.91 259.397  47
   0 -11  -6 5806.66 260.244  45
   0  11  -5 8744.66 385.126  47
   0 -11  -5 9018.01 406.449  45
   0 -11  -5 9023.36 401.545  84
   0 -11  -5 8451.74 388.922  59
   0 -11  -4 10548.4 476.284  84
   0  11  -4 10731.3 442.688  80
   0  11  -4 10839.1 471.870  47
   0 -11  -4 10082.2 471.209  45
   0  11  -4 10688.6 445.897  36
   0  11  -4 10486.7 436.363  60
   0 -11  -4 10685.9 481.547  59
   0 -11  -3 16559.6 608.967  84
   0  11  -3 15714.4 590.961  47
   0 -11  -3 15719.9 607.220  45
   0  11  -3 16018.8 562.946  36
   0 -11  -3 17116.8 618.963  59
   0  11  -2 1303.45 145.773  33
   0 -11  -2 1297.17 175.913  84
   0 -11  -2 1479.72 196.196  45
   0 -11  -2 1429.17 156.460  44
   0  11  -2 1348.00 167.436  36
   0  11  -2 1345.80 161.531  35
   0 -11  -1 20723.1 688.751  45
   0  11  -1 19245.6 564.485  75
   0 -11  -1 19929.6 584.655  44
   0  11  -1 19353.2 595.673  35
   0 -11   0 38235.5 846.497  85
   0 -11   0 36882.4 817.379  49
   0 -11   0 36293.2 910.297  45
   0 -11   0 36930.8 801.757  17
   0  11   0 37670.1 812.420  21
   0  11   0 35840.3 817.436  35
   0 -11   0 36457.8 759.917  54
   0  11   1 23013.9 628.352  21
   0 -11   1 23499.8 656.215  49
   0 -11   1 21897.1 713.060  45
   0  11   1 23182.1 666.533  35
   0 -11   1 23632.3 631.924  54
   0 -11   2 611.369 111.969  54
   0 -11   2 536.623 101.231  83
   0 -11   2 628.013 116.122  49
   0 -11   2 810.077 116.854  82
   0  11   2 661.676 128.184  20
   0  11   2 694.663 119.221  35
   0 -11   3 15534.0 545.819  83
   0 -11   3 15230.2 480.885  64
   0 -11   3 14750.2 509.246  54
   0 -11   4 9216.34 413.003  83
   0 -11   4 9363.02 375.988  64
   0 -11   4 8962.66 386.154  54
   0 -11   5 8537.32 367.640  83
   0 -11   5 8628.64 335.592  64
   0 -11   5 8592.87 334.369  54
   0 -11   6 5269.09 227.976  83
   0 -11   6 5205.04 217.045  64
   0  12  -5 2273.84 160.951  88
   0 -12  -5 2267.60 179.371  45
   0  12  -5 2157.08 166.616  47
   0  12  -4 5727.47 290.729  80
   0 -12  -4 5937.58 331.209  84
   0  12  -4 5405.87 305.785  47
   0 -12  -4 5696.59 330.057  45
   0  12  -4 5520.04 289.660  36
   0  12  -4 5762.65 290.235  60
   0  12  -3 730.892 130.457  47
   0 -12  -3 798.435 143.952  45
   0  12  -3 916.914 130.076  36
   0  12  -2 16245.3 593.541  47
   0 -12  -2 17227.1 623.883  45
   0 -12  -2 17615.9 536.352  44
   0  12  -2 17799.9 562.997  36
   0 -12  -1 4733.64 337.077  45
   0 -12  -1 4616.33 287.590  44
   0 -12   0 10822.5 425.639  54
   0 -12   0 11162.4 448.569  44
   0 -12   0 11174.9 508.824  45
   0 -12   1 4765.52 295.063  44
   0 -12   1 5104.75 295.847  54
   0 -12   2 16196.2 527.289  83
   0 -12   2 15903.2 523.678  44
   0 -12   2 15846.3 522.891  54
   0 -12   3 1122.94 146.696  83
   0 -12   3 1307.21 149.908  54
   0 -12   4 4965.47 283.190  83
   0 -12   4 5208.25 253.203  64
   0 -12   4 5635.20 283.940  54
   0 -12   5 1929.88 155.575  83
   0 -12   5 2033.32 140.900  64
   0 -12   5 1986.96 142.405  54
   0  13  -4 774.306 94.6369  88
   0  13  -4 497.688 84.8399  47
   0 -13  -4 492.657 94.4792  45
   0  13  -4 745.579 87.7042  80
   0  13  -4 681.334 83.8586  60
   0  13  -3 1697.15 169.406  47
   0 -13  -3 1810.39 184.137  45
   0  13  -3 1717.04 152.545  36
   0  13  -2 10606.7 439.404  47
   0 -13  -2 10614.5 460.805  45
   0 -13  -2 10997.1 397.218  44
   0 -13  -1 47907.5 995.390  45
   0 -13  -1 49953.2 887.986  44
   0 -13   0 3745.47 285.925  45
   0 -13   0 3675.51 253.272  44
   0 -13   1 45270.7 827.291  54
   0 -13   1 44995.6 864.191  44
   0 -13   2 10645.9 389.346  83
   0 -13   2 9997.09 392.167  44
   0 -13   2 10416.0 399.292  54
   0 -13   3 2006.28 172.732  83
   0 -13   3 2006.57 175.250  54
   0 -13   4 668.980 96.0869  83
   0 -13   4 665.700 94.7663  54
   0  14  -3 1964.90 126.035  88
   0  14  -3 2184.62 145.548  80
   0  14  -3 2026.42 147.833  47
   0 -14  -3 2265.92 171.088  45
   0  14  -3 2090.81 143.956  60
   0  14  -2 3488.91 215.281  47
   0 -14  -2 4030.70 252.558  45
   0 -14  -2 3834.66 202.472  44
   0  14  -1 11987.8 418.528  47
   0 -14  -1 13076.3 417.012  44
   0 -14   0 2093.57 175.329  44
   0 -14   1 11303.2 396.629  44
   0 -14   2 4849.77 242.305  44
   0 -14   3 2057.42 139.985  83
   0 -15  -1 13798.5 342.270  44
   0 -15   0 1097.77 108.741  44
   0 -15   1 12981.5 345.790  44
   1   0  -9 16.6926 37.0526  45
   1   0  -9-0.73317 27.5560  90
   1   0  -8 12331.8 466.040  84
   1   0  -8 13416.2 465.196  90
   1   0  -8 12593.2 470.823  59
   1   0  -7 1.61510 56.4882  84
   1   0  -7-8.37048 43.0771  50
   1   0  -7 70.2865 49.4017  47
   1   0  -7-34.7483 47.4478  90
   1   0  -6 43223.8 908.419  15
   1   0  -5-13.6151 55.4605  15
   1   0  -4 30452.4 589.899  15
   1   0  -3 39.6689 30.9359  73
   1   0  -3 36.3787 28.7359  25
   1   0  -2 70986.8 482.369  68
   1   0  -2 72001.8 538.226   3
   1   0  -1 229.462 24.9281   5
   1   0  -1 189.930 24.7715  68
   1   0  -1 210.658 26.4674  66
   1   0  -1 285.784 25.3102   1
   1   0   0 13162.2 133.278  67
   1   0   0 12595.3 151.973  66
   1   0   0 12380.1 146.738  65
   1   0   0 13131.3 122.803   6
   1   0   1 127.310 23.0724   1
   1   0   1 143.190 21.8411  67
   1   0   2 985879. 2226.14  12
   1   0   3 35.7169 35.6340  76
   1   0   3 167.237 50.8603  29
   1   0   3 58.7982 35.6912  67
   1   0   3 122.983 46.7899  16
   1   0   3 76.1390 37.8221  10
   1   0   3 99.1440 37.3426  23
   1   0   4 124318. 1218.15  29
   1   0   4 125097. 1154.87  23
   1   0   4 125146. 1124.28  10
   1   0   5 38.0600 45.4637  10
   1   0   5 55.6311 35.8063  76
   1   0   5 50.3235 52.6349  29
   1   0   5 110.600 52.4456  23
   1   0   6 3002.95 245.329  29
   1   0   6 2945.78 244.022  76
   1   0   6 3485.82 248.525  72
   1   1  -9 1727.28 128.792  90
   1  -1  -9 1733.88 145.349  45
   1   1  -8 9600.63 410.112  84
   1  -1  -8 10442.2 397.121  90
   1  -1  -8 9338.60 406.765  84
   1  -1  -8 9987.33 415.052  59
   1   1  -8 9471.90 396.373  90
   1  -1  -7 8535.63 427.311  84
   1  -1  -7 8157.81 408.421  50
   1  -1  -7 9222.03 439.342  80
   1   1  -7 9353.74 462.291  47
   1   1  -7 8325.92 396.927  50
   1  -1  -7 8765.06 396.937  90
   1   1  -7 8633.05 407.641  90
   1   1  -6 16365.3 554.327  15
   1  -1  -6 18557.4 607.083  15
   1   1  -5 29348.1 670.082  15
   1  -1  -5 30421.7 693.001  15
   1  -1  -4 21544.7 473.738  73
   1   1  -4 21653.7 493.342  15
   1  -1  -4 21467.2 503.284  15
   1  -1  -3 12194.3 294.836  73
   1   1  -3 12090.3 295.649  73
   1   1  -3 12233.4 248.111  68
   1   1  -3 11280.3 267.697  26
   1  -1  -3 12261.5 291.362  25
   1  -1  -3 11163.6 305.285  15
   1  -1  -2 21485.0 206.325   1
   1  -1  -2 21839.1 317.076  73
   1  -1  -2 20909.1 250.764  68
   1  -1  -2 21107.6 309.066  66
   1   1  -2 21292.5 294.151   3
   1  -1  -2 21649.4 296.805   3
   1  -1  -1 78216.7 465.637   5
   1   1  -1 77922.4 437.220   3
   1  -1  -1 75659.7 464.591  66
   1   1  -1 76392.3 411.568  66
   1  -1  -1 75616.0 339.386   1
   1   1   0 61483.1 339.033  68
   1  -1   0 60284.8 415.777  67
   1  -1   0 58564.5 414.944  66
   1   1   0 60624.7 190.800  66
   1   1   0 62978.9 402.732  65
   1   1   0 60208.3 297.469   2
   1  -1   0 60391.2 392.129   5
   1   1   1 417662. 1154.71   4
   1  -1   1 416175. 1216.62  67
   1   1   2 331286. 730.043   2
   1   1   2 324309. 1272.31   4
   1  -1   2 318541. 1108.83   2
   1  -1   2 311925. 1269.93  67
   1   1   2 322001. 1198.09  66
   1  -1   2 318449. 609.092  65
   1  -1   3 220467. 1423.98  29
   1   1   3 218027. 1328.59  76
   1  -1   3 217212. 1413.35  76
   1   1   3 222939. 1274.28  12
   1  -1   3 228039. 1316.42  16
   1   1   3 222807. 1313.94  16
   1   1   3 213971. 1240.22  23
   1  -1   3 221016. 1336.60  23
   1  -1   3 225043. 1197.59  10
   1  -1   4 53551.6 828.892  76
   1   1   4 53751.1 789.179  29
   1  -1   4 53120.3 819.102  29
   1   1   4 53420.4 794.937  76
   1  -1   4 53139.6 765.139  16
   1   1   4 51609.3 751.511  16
   1   1   4 54056.1 752.943  23
   1  -1   4 55232.9 721.125  10
   1  -1   4 52584.7 776.309  23
   1   1   4 51009.3 743.984  10
   1   1   5 5265.62 290.372  29
   1  -1   5 5061.90 294.379  29
   1   1   5 4499.96 271.083  76
   1  -1   5 4719.10 285.401  76
   1   1   5 4808.33 267.744  10
   1   1   6 2902.24 240.109  29
   1  -1   6 2737.13 237.727  29
   1   1   6 2601.54 224.234  76
   1  -1   6 2465.34 225.983  76
   1   1   6 2656.87 218.346  72
   1   1   7 12918.7 499.533  29
   1  -1   8 3155.54 214.856  63
   1  -2  -9 8307.61 302.841  45
   1   2  -9 8574.23 282.199  90
   1  -2  -8 5651.00 316.580  84
   1   2  -8 5460.45 307.190  84
   1   2  -8 5775.38 335.518  47
   1  -2  -8 5369.23 304.112  59
   1   2  -8 5683.14 309.411  90
   1  -2  -7 755.013 128.765  84
   1  -2  -7 756.926 138.730  80
   1   2  -7 509.593 113.930  47
   1  -2  -7 648.430 128.490  60
   1  -2  -7 404.295 102.977  59
   1   2  -7 669.962 123.406  90
   1   2  -6 10194.9 436.837  15
   1  -2  -6 10045.0 454.410  15
   1   2  -5 9579.45 386.148  15
   1  -2  -5 9853.03 408.988  15
   1   2  -4 8059.47 257.078  33
   1  -2  -4 7749.25 287.897  73
   1  -2  -4 7504.13 283.765  25
   1   2  -4 7314.15 292.701  15
   1  -2  -4 8072.52 319.149  15
   1   2  -3 16028.6 287.101  75
   1   2  -3 15683.3 305.631  33
   1  -2  -3 15631.7 341.076  73
   1   2  -3 15142.7 308.442  28
   1   2  -3 14914.6 318.149  26
   1  -2  -3 16145.6 343.386  25
   1  -2  -3 15711.2 371.816  15
   1  -2  -2 74809.0 614.061  73
   1   2  -2 68476.3 587.861  68
   1  -2  -2 73663.4 597.674  66
   1   2  -2 76077.1 686.632  65
   1   2  -2 74491.2 674.576   2
   1  -2  -1 56715.9 450.203   5
   1   2  -1 55924.7 365.471   3
   1  -2  -1 56255.7 367.077   3
   1  -2  -1 55916.7 443.961  66
   1   2   0 84790.2 468.392   2
   1   2   0 86251.4 579.337   9
   1  -2   0 87662.6 628.038  67
   1  -2   0 85780.8 513.222   5
   1   2   0 87370.0 479.411  68
   1   2   0 83990.7 422.032  67
   1  -2   0 85518.5 586.504  66
   1   2   1 284951. 808.075   1
   1   2   1 275419. 930.404   4
   1   2   1 285410. 673.524  68
   1  -2   1 294622. 1229.29  67
   1   2   1 275371. 1010.30  65
   1  -2   2 47293.7 579.664  76
   1   2   2 44679.6 493.764   8
   1  -2   2 44537.3 487.818   2
   1  -2   2 47509.2 540.363  72
   1  -2   2 46720.8 554.496  67
   1   2   2 48628.6 411.305  67
   1   2   2 48047.2 444.321  66
   1   2   2 49014.5 456.707  65
   1  -2   2 47096.5 331.523  65
   1  -2   2 48006.9 488.716  16
   1   2   2 50054.9 562.071   6
   1   2   2 49430.1 273.884   2
   1   2   3 18602.9 366.821   8
   1  -2   3 18838.9 435.573  29
   1   2   3 17700.1 387.717  76
   1  -2   3 18574.8 437.591  76
   1   2   3 18744.3 370.302  12
   1  -2   3 17718.9 379.491  16
   1   2   3 16558.0 364.947  16
   1   2   3 18321.6 370.552  23
   1  -2   3 19338.6 334.414  10
   1  -2   4 59141.4 898.291  29
   1   2   4 59289.0 835.092  76
   1  -2   4 60707.6 915.376  76
   1  -2   4 59274.1 831.760  72
   1   2   4 59256.8 800.627  16
   1   2   4 57147.8 814.297  10
   1   2   4 60622.5 803.191  23
   1  -2   5 3813.22 244.430  72
   1   2   5 4158.25 259.278  29
   1  -2   5 3928.34 268.568  29
   1   2   5 3974.74 254.734  76
   1  -2   5 3981.95 269.851  76
   1   2   5 3862.71 237.181  70
   1   2   5 4319.77 249.584  16
   1   2   5 4291.17 249.369  23
   1   2   5 3917.86 245.397  10
   1  -2   6 4440.95 286.865  72
   1   2   6 4781.41 302.231  29
   1  -2   6 4508.22 308.756  29
   1   2   6 4721.76 303.668  76
   1  -2   6 4657.39 313.763  76
   1   2   6 4916.24 295.738  72
   1  -2   6 4579.61 280.575  89
   1  -2   7 8629.30 383.825  89
   1  -2   7 9698.16 392.968  64
   1  -2   8 1263.51 138.481  63
   1   3  -9 13689.3 343.887  90
   1  -3  -9 13399.3 360.061  45
   1  -3  -8 636.473 109.564  84
   1   3  -8 855.708 126.252  90
   1   3  -8 946.509 143.872  47
   1  -3  -8 743.968 129.864  45
   1  -3  -8 662.166 110.795  59
   1  -3  -7 8819.64 432.612  84
   1  -3  -7 9207.69 450.424  80
   1   3  -7 8610.52 443.678  47
   1   3  -7 8909.62 414.398  90
   1  -3  -7 9471.75 452.533  60
   1  -3  -7 8553.55 423.010  59
   1   3  -6 725.494 125.096  15
   1  -3  -6 728.380 123.020  15
   1  -3  -5 822.581 129.952  15
   1  -3  -5 839.937 118.064  73
   1   3  -5 773.932 118.183  15
   1   3  -4 7334.07 266.275  33
   1  -3  -4 7421.69 287.034  73
   1  -3  -4 6945.06 279.993  25
   1  -3  -4 7248.63 315.574  15
   1   3  -3 51568.4 580.025  75
   1  -3  -3 51226.9 639.035  73
   1   3  -3 49992.2 615.990  26
   1  -3  -3 52016.7 639.933  25
   1  -3  -3 51490.2 707.793  15
   1   3  -3 51781.3 604.753  33
   1   3  -2 17876.3 308.793  75
   1   3  -2 19778.5 302.388  13
   1  -3  -2 19748.8 337.980  73
   1  -3  -2 19175.2 319.406  66
   1   3  -2 20817.2 400.295  65
   1  -3  -2 18935.9 348.434  15
   1   3  -1 130527. 748.052  75
   1   3  -1 131784. 483.816   7
   1  -3  -1 128249. 892.357  67
   1  -3  -1 129394. 758.026  66
   1   3  -1 127966. 545.180   3
   1   3  -1 131006. 908.387  65
   1  -3  -1 129226. 543.465   3
   1  -3  -1 130513. 782.402   5
   1   3  -1 128573. 833.549   2
   1  -3   0 108554. 645.184   5
   1   3   0 108007. 653.156   2
   1   3   0 111843. 448.022   5
   1   3   0 105659. 788.872  71
   1   3   0 111932. 637.558  68
   1   3   0 109627. 622.348  67
   1  -3   0 108304. 822.563  67
   1  -3   0 106874. 734.531  66
   1   3   0 104902. 771.168  11
   1   3   1 2661.05 89.3987   2
   1  -3   1 2453.70 86.1361   4
   1   3   1 2930.56 93.6517   4
   1  -3   1 2689.45 134.246  76
   1   3   1 2616.89 82.8750  68
   1   3   1 2797.57 93.3668  67
   1  -3   1 2333.79 132.565  67
   1   3   1 2543.46 71.4872  66
   1   3   1 2612.33 80.6030   1
   1  -3   1 2426.70 110.209   5
   1  -3   2 1952.58 133.665  76
   1  -3   2 2119.46 123.022  72
   1   3   2 2197.71 95.5072  66
   1   3   2 2048.45 114.635  65
   1  -3   2 2109.10 134.890  29
   1   3   2 2081.06 123.469   6
   1  -3   3 6387.99 219.784  31
   1   3   3 6100.56 221.913   8
   1  -3   3 6183.17 268.070  29
   1  -3   3 6220.08 273.286  76
   1  -3   3 6443.99 249.083  72
   1   3   3 6486.26 252.630   6
   1  -3   4 8652.27 367.497  76
   1   3   4 8796.12 334.746  76
   1  -3   4 8880.11 366.950  29
   1  -3   4 9338.61 339.876  72
   1   3   4 9013.22 315.003   7
   1   3   4 9057.03 316.208  16
   1   3   4 8664.74 314.845  23
   1   3   4 9274.29 338.692  10
   1   3   5 39984.4 803.018  76
   1  -3   5 40781.6 876.923  76
   1  -3   5 38000.6 770.861  72
   1   3   5 40349.5 789.035  70
   1  -3   5 39749.5 856.117  29
   1   3   5 37616.8 735.910  16
   1   3   5 41326.6 803.386  10
   1   3   6 1624.68 179.248  29
   1   3   6 1324.71 159.953  76
   1  -3   6 1743.74 198.520  29
   1  -3   6 1432.48 181.157  76
   1   3   6 1729.96 176.211  72
   1  -3   6 1718.90 180.418  72
   1  -3   6 1596.82 169.073  64
   1  -3   6 1752.27 181.687  89
   1  -3   7 9807.80 412.952  89
   1  -3   7 10621.2 415.510  64
   1  -3   8 1401.57 134.586  89
   1  -3   8 1391.98 141.121  63
   1   4  -8 8571.56 363.823  90
   1  -4  -8 8748.72 369.744  84
   1  -4  -8 9493.44 415.288  45
   1   4  -8 9205.81 401.061  47
   1  -4  -8 8580.06 363.697  59
   1   4  -7 5681.39 358.371  47
   1  -4  -7 5850.47 353.528  84
   1  -4  -7 6263.74 367.860  80
   1  -4  -7 5298.89 356.114  45
   1  -4  -7 6463.66 372.641  60
   1  -4  -7 5713.20 347.752  59
   1   4  -7 5608.49 325.536  90
   1   4  -6 281.893 79.4663  87
   1  -4  -6 299.915 80.5070  84
   1  -4  -6 283.322 87.3827  15
   1  -4  -6 490.465 122.754  80
   1   4  -6 473.283 98.3519  80
   1   4  -6 267.143 73.4039  15
   1   4  -6 297.856 93.2358  47
   1  -4  -6 494.042 111.195  60
   1   4  -6 540.835 101.838  60
   1  -4  -6 239.270 79.2365  59
   1   4  -6 285.138 83.3122  90
   1   4  -5 13577.6 427.514  33
   1  -4  -5 14262.4 466.512  73
   1   4  -5 14219.2 483.658  15
   1  -4  -5 15266.9 532.141  15
   1   4  -4 43304.0 685.080  33
   1  -4  -4 42513.9 702.953  18
   1   4  -4 44056.6 657.402  75
   1  -4  -4 42610.2 701.039  73
   1  -4  -4 42412.0 702.804  25
   1  -4  -4 42906.6 792.062  15
   1  -4  -3 15852.4 412.367  15
   1   4  -3 15211.2 350.029  75
   1  -4  -3 15354.8 367.827  73
   1   4  -3 15471.3 319.618  28
   1   4  -3 14901.6 356.783  26
   1  -4  -3 15482.2 366.673  25
   1   4  -3 16042.2 369.138  33
   1  -4  -2 12369.4 228.347   4
   1   4  -2 12074.3 285.250  33
   1  -4  -2 12911.5 293.032  73
   1  -4  -2 12320.7 238.907  17
   1   4  -2 12371.8 278.133  26
   1   4  -2 12017.3 282.859  75
   1  -4  -2 12164.5 299.164  15
   1   4  -1 12971.7 297.868   2
   1   4  -1 12630.0 268.920  75
   1  -4  -1 13339.4 283.784  79
   1  -4  -1 12766.2 309.378  18
   1  -4  -1 13065.4 270.693  73
   1   4  -1 13693.6 196.520   7
   1   4  -1 11717.3 322.738  71
   1  -4  -1 12845.0 320.254  67
   1  -4  -1 12837.5 261.323  66
   1  -4  -1 13116.9 259.964  17
   1   4  -1 12346.0 326.522  11
   1  -4  -1 11897.3 262.593   5
   1  -4   0 161419. 875.223   5
   1   4   0 165347. 638.622   5
   1   4   0 157062. 1109.46   9
   1   4   0 154644. 915.220   2
   1   4   0 156202. 867.899  14
   1  -4   0 153209. 950.317  79
   1  -4   0 148891. 994.241  18
   1   4   0 157321. 1126.44  71
   1   4   0 155180. 1105.20  69
   1   4   0 164577. 884.897  68
   1   4   0 153653. 889.380  67
   1  -4   0 148219. 1101.88  67
   1  -4   0 153178. 963.540  66
   1   4   0 161444. 1075.14  65
   1  -4   0 160985. 965.261  17
   1   4   0 155922. 823.408   7
   1   4   0 156952. 1101.90  11
   1   4   1 10848.0 225.216   5
   1   4   1 11135.9 222.719   2
   1  -4   1 11309.7 261.175  18
   1  -4   1 9834.51 244.840  79
   1  -4   1 10708.1 306.427  76
   1  -4   1 11077.5 285.127  29
   1  -4   1 10755.8 244.510  72
   1   4   1 11051.2 305.324  69
   1   4   1 11796.3 211.189  68
   1   4   1 11677.8 229.480  67
   1  -4   1 11107.4 299.024  66
   1   4   1 11771.4 184.755   1
   1  -4   1 10527.4 262.640  17
   1  -4   1 11490.4 246.793   5
   1  -4   2 9226.29 314.782  76
   1  -4   2 9088.83 297.703  29
   1  -4   2 9078.77 266.908  72
   1  -4   2 8720.89 257.960  17
   1   4   2 9356.21 276.021   6
   1  -4   3 10706.9 335.913  72
   1   4   3 10679.0 311.158   8
   1   4   3 10596.0 294.278  12
   1   4   3 10934.6 330.095   7
   1   4   3 11552.8 350.695   6
   1  -4   3 10269.8 365.283  29
   1  -4   4 34726.1 755.116  29
   1   4   4 32835.0 659.620  10
   1   4   4 33721.3 675.376  76
   1  -4   4 34534.2 771.275  76
   1  -4   4 34572.5 678.730  72
   1   4   4 35567.6 663.891   7
   1   4   4 31727.5 596.690  16
   1   4   4 34358.2 642.340  23
   1   4   5 7309.61 350.556  76
   1  -4   5 7718.59 400.770  76
   1  -4   5 7101.78 377.770  29
   1  -4   5 7934.87 363.426  72
   1   4   5 6963.65 336.927  70
   1   4   5 7103.24 321.071  16
   1   4   5 7307.28 348.854  10
   1   4   6 5942.73 333.355  29
   1  -4   6 5637.09 352.458  29
   1  -4   6 6398.78 375.176  76
   1  -4   6 6059.90 334.458  72
   1  -4   6 5695.04 319.040  64
   1  -4   6 5555.67 321.530  89
   1  -4   7 896.635 131.892  89
   1  -4   7 856.942 128.041  64
   1  -4   7 905.067 131.169  63
   1  -4   8 6805.75 266.959  64
   1  -4   8 6952.52 286.462  63
   1  -4   8 6810.83 288.396  89
   1  -5  -8 7655.88 355.209  45
   1  -5  -8 7899.24 330.065  84
   1   5  -8 8302.83 363.825  47
   1  -5  -8 7871.75 327.785  59
   1   5  -8 8486.52 339.971  90
   1  -5  -7 11402.7 480.750  84
   1  -5  -7 12226.0 519.936  80
   1   5  -7 11700.3 503.778  47
   1  -5  -7 11384.8 513.273  45
   1  -5  -7 11178.1 507.688  60
   1  -5  -7 10886.4 469.571  59
   1   5  -7 10573.5 435.016  90
   1  -5  -6 18914.6 624.204  15
   1  -5  -6 18675.3 634.976  84
   1  -5  -6 19673.9 681.033  80
   1   5  -6 19281.0 615.369  80
   1   5  -6 18207.4 638.968  47
   1  -5  -6 17673.4 654.458  45
   1  -5  -6 20765.2 696.619  60
   1   5  -6 19200.1 609.306  60
   1   5  -6 19093.0 603.911  15
   1  -5  -6 17961.8 619.843  59
   1   5  -6 18286.4 571.699  90
   1  -5  -5 14006.4 518.317  15
   1   5  -5 13345.8 442.038  33
   1  -5  -5 14006.6 464.261  73
   1   5  -5 13993.1 487.354  15
   1   5  -4 69265.0 922.940  33
   1  -5  -4 69417.0 961.981  18
   1   5  -4 70333.1 894.847  75
   1  -5  -4 70162.2 921.658  73
   1  -5  -4 68796.5 920.478  25
   1  -5  -3 26609.3 569.379  18
   1   5  -3 27067.5 509.777  75
   1  -5  -3 26328.6 500.782  73
   1  -5  -3 27536.9 566.111  15
   1   5  -3 26544.5 502.250  26
   1  -5  -3 26982.4 506.530  25
   1   5  -3 26617.1 514.338  33
   1  -5  -2 124433. 1159.49  18
   1   5  -2 132431. 1039.75  75
   1  -5  -2 136054. 1013.16  73
   1  -5  -2 127839. 898.645  17
   1   5  -2 131697. 971.863  26
   1  -5  -2 140238. 1058.09  15
   1   5  -2 134148. 1043.07  33
   1   5  -2 137025. 1009.51  21
   1  -5  -1 50272.6 521.672  15
   1  -5  -1 47253.5 534.970  32
   1  -5  -1 45421.4 658.458  18
   1   5  -1 46615.3 576.194  75
   1  -5  -1 47500.8 562.953  73
   1   5  -1 45016.1 707.436  71
   1   5  -1 44702.4 658.493  69
   1   5  -1 44833.5 499.412  26
   1  -5  -1 45726.5 552.841  17
   1   5  -1 43528.8 685.921  11
   1   5  -1 46636.5 568.284  33
   1   5   0 2889.69 177.048   9
   1   5   0 3202.78 146.030  14
   1  -5   0 3266.24 171.379  18
   1   5   0 2880.75 140.421  75
   1   5   0 3177.34 186.912  71
   1   5   0 3038.14 175.156  69
   1   5   0 3157.47 134.137   7
   1   5   0 3121.69 145.923  67
   1  -5   0 3041.06 147.713  66
   1  -5   0 3285.91 157.585  17
   1   5   0 3243.23 184.086  11
   1  -5   1 2286.39 116.563   5
   1  -5   1 2596.06 147.383  18
   1  -5   1 2296.20 160.882  76
   1  -5   1 2342.07 120.314  72
   1   5   1 2195.98 154.521  69
   1   5   1 2146.66 128.132   7
   1  -5   1 2313.98 138.583  17
   1  -5   1 2430.54 162.773  22
   1  -5   2 15573.2 449.067  76
   1  -5   2 15364.6 416.837  29
   1  -5   2 16558.4 373.865  72
   1   5   2 16006.5 384.188   7
   1  -5   2 15308.9 374.389  17
   1   5   2 15722.6 388.984   6
   1  -5   2 15504.8 438.104  22
   1  -5   3 5600.88 297.999  76
   1  -5   3 5248.28 277.302  29
   1  -5   3 5315.36 247.046  72
   1   5   3 4936.74 239.323   7
   1   5   3 5124.65 234.997  10
   1  -5   4 9713.19 431.675  76
   1  -5   4 9593.25 413.608  29
   1   5   4 9507.21 374.856  76
   1  -5   4 9877.13 375.025  72
   1   5   4 9841.46 372.392   7
   1   5   4 9603.98 370.912  70
   1   5   4 9114.89 359.030  10
   1   5   5 8208.57 381.239  76
   1  -5   5 8142.36 372.344  72
   1  -5   5 7900.35 408.711  29
   1   5   5 7567.32 358.475  10
   1  -5   5 7764.99 413.818  76
   1  -5   6 4087.61 277.861  89
   1   5   6 4386.70 288.322  29
   1  -5   6 4565.39 285.369  64
   1  -5   6 4093.94 263.823  63
   1  -5   6 4450.09 311.373  29
   1  -5   7 74.7863 70.2478  89
   1  -5   7 85.3882 56.1527  64
   1  -5   7 212.750 73.7157  63
   1  -5   8 15037.3 378.716  64
   1  -5   8 15191.9 378.219  63
   1  -5   8 14935.7 404.793  89
   1  -6  -8 541.379 82.9517  84
   1   6  -8 503.905 80.7457  90
   1   6  -8 387.217 81.7882  47
   1  -6  -8 401.809 80.3031  45
   1  -6  -8 440.759 78.1519  59
   1  -6  -7 37.9615 58.9709  80
   1   6  -7 102.526 73.2638  47
   1  -6  -7 25.1287 65.9746  45
   1  -6  -7 2.67057 69.2070  84
   1  -6  -7 37.3844 63.0591  60
   1  -6  -7 87.9216 56.9652  59
   1   6  -7 98.3779 59.2767  90
   1   6  -6 12677.7 456.724  33
   1   6  -6 13463.8 491.370  88
   1   6  -6 13430.3 517.782  80
   1  -6  -6 11777.4 507.781  84
   1  -6  -6 13090.5 577.546  80
   1  -6  -6 11492.3 535.928  45
   1   6  -6 13246.1 547.561  47
   1  -6  -6 11893.9 566.355  60
   1   6  -6 13415.1 515.395  60
   1  -6  -6 12405.7 516.971  59
   1   6  -6 11924.2 457.499  90
   1   6  -5 3969.83 254.833  33
   1  -6  -5 4429.42 299.887  15
   1   6  -5 4459.64 284.393  15
   1  -6  -4 6223.20 319.414  15
   1  -6  -4 5966.71 307.042  18
   1   6  -4 5499.33 270.515  75
   1  -6  -4 5838.14 274.406  73
   1  -6  -4 5397.47 266.394  25
   1   6  -4 5313.65 275.503  33
   1  -6  -3 29406.6 608.474  15
   1  -6  -3 27828.3 626.918  18
   1   6  -3 27318.3 556.852  75
   1  -6  -3 29599.1 552.353  73
   1   6  -3 28737.9 548.566  26
   1  -6  -3 29467.3 556.134  25
   1   6  -3 29017.4 578.463  33
   1  -6  -2 20812.0 516.694  18
   1   6  -2 20297.8 450.808  75
   1  -6  -2 21261.3 426.315  73
   1  -6  -2 20891.6 411.075  17
   1   6  -2 19714.7 406.157  26
   1   6  -2 20556.5 448.472  33
   1   6  -2 20681.3 443.465  21
   1  -6  -1 46029.2 572.101  32
   1  -6  -1 48115.4 749.469  18
   1   6  -1 46403.0 644.120  75
   1  -6  -1 47292.6 609.418  73
   1   6  -1 46005.7 785.939  71
   1  -6  -1 45043.6 619.548  17
   1   6  -1 44560.6 540.469  26
   1   6  -1 43529.4 752.071  11
   1   6  -1 45941.5 619.200  33
   1   6   0 93240.7 1070.39   9
   1  -6   0 97072.5 1027.00  18
   1   6   0 95093.2 881.229  75
   1   6   0 93073.7 804.226   7
   1   6   0 94545.9 1100.38  71
   1   6   0 93659.0 1049.69  69
   1  -6   0 93948.7 923.402  17
   1   6   0 91484.1 1065.84  11
   1   6   0 93899.6 839.489  33
   1  -6   1 27557.6 606.374  76
   1   6   1 28827.6 610.347   9
   1  -6   1 29790.0 563.469  18
   1   6   1 27837.0 507.464  14
   1   6   1 29038.4 502.457   7
   1   6   1 28188.0 442.279  70
   1   6   1 29039.3 604.162  69
   1  -6   1 28003.1 526.801  17
   1  -6   1 27362.4 597.883  22
   1  -6   2 151461. 1519.81  76
   1   6   2 148183. 1192.55  70
   1   6   2 145722. 1250.18   7
   1   6   2 155633. 1456.78  69
   1  -6   2 145246. 1255.49  17
   1  -6   2 150564. 1493.79  22
   1  -6   3 11023.1 449.216  76
   1   6   3 11291.3 385.463   7
   1   6   3 11241.2 374.853  70
   1  -6   3 11101.2 357.432  17
   1  -6   3 11568.7 451.889  22
   1  -6   3 11558.8 430.778  29
   1   6   3 10886.3 353.268  10
   1  -6   4 20385.2 657.999  76
   1  -6   4 20381.2 626.298  29
   1   6   4 20392.3 558.808  70
   1  -6   4 20875.1 647.390  22
   1   6   4 20065.0 539.995  10
   1  -6   5 503.055 110.567  22
   1  -6   5 385.799 104.078  76
   1  -6   5 832.070 120.846  89
   1   6   5 605.007 112.392  76
   1  -6   5 422.348 115.724  29
   1  -6   5 544.436 99.5785  64
   1  -6   5 607.987 102.134  82
   1  -6   6 12638.0 477.087  89
   1   6   6 12218.6 467.227  29
   1  -6   6 13029.3 525.647  29
   1  -6   6 12270.4 466.898  64
   1  -6   6 11031.5 481.010  22
   1  -6   7 4777.12 276.430  89
   1  -6   7 4902.83 271.124  64
   1  -6   7 5364.76 265.053  63
   1  -6   8 5233.60 208.813  64
   1  -6   8 5233.10 188.635  63
   1  -6   8 5381.01 227.456  89
   1   7  -8 297.684 65.0802  47
   1   7  -8 297.350 53.0273  90
   1  -7  -8 157.150 63.0980  45
   1  -7  -7 4852.48 293.532  84
   1  -7  -7 4110.83 289.397  45
   1   7  -7 5094.34 307.838  47
   1  -7  -7 4725.53 289.935  59
   1   7  -7 4493.78 252.568  90
   1   7  -6 551.405 107.870  88
   1  -7  -6 487.271 104.903  84
   1  -7  -6 354.549 121.197  80
   1   7  -6 643.607 117.090  80
   1   7  -6 711.341 136.135  47
   1  -7  -6 597.123 135.857  45
   1   7  -6 518.302 107.060  60
   1  -7  -6 716.425 128.624  59
   1   7  -6 528.333 103.254  90
   1   7  -5 19203.0 570.640  33
   1  -7  -5 19615.2 644.295  84
   1   7  -5 20039.4 642.857  80
   1   7  -5 20825.1 679.761  47
   1  -7  -5 19370.7 685.178  45
   1  -7  -5 21035.7 729.403  80
   1  -7  -5 20534.5 732.685  60
   1   7  -5 20286.4 619.674  15
   1   7  -5 20621.8 648.443  60
   1  -7  -5 19480.7 640.106  59
   1   7  -4 8639.87 368.446  33
   1  -7  -4 8945.45 396.505  18
   1   7  -4 9338.00 373.370  75
   1  -7  -4 9630.98 365.052  25
   1   7  -3 10997.6 357.050  21
   1  -7  -3 9959.19 407.541  18
   1   7  -3 10284.5 371.459  75
   1   7  -3 10269.4 343.072  26
   1  -7  -3 11068.7 356.648  25
   1   7  -3 10483.5 374.857  33
   1  -7  -2 7847.98 352.120  18
   1   7  -2 8275.58 314.543  75
   1  -7  -2 7530.34 276.202  17
   1   7  -2 8169.28 309.427  33
   1   7  -2 7676.54 298.017  21
   1  -7  -1 5149.28 276.054  18
   1   7  -1 4923.04 231.613  75
   1   7  -1 5008.16 286.719  71
   1  -7  -1 5100.69 232.335  17
   1   7  -1 5111.68 228.596  33
   1   7  -1 4985.21 235.976  21
   1   7   0 62838.1 962.978   9
   1  -7   0 65486.7 943.643  18
   1   7   0 60568.2 779.437  75
   1   7   0 63968.8 993.622  71
   1   7   0 66829.6 961.852  69
   1  -7   0 62965.0 830.734  17
   1   7   0 63570.4 974.258  11
   1   7   0 64492.8 766.092  33
   1   7   1 85761.3 1147.15   9
   1   7   1 85928.3 948.552   7
   1   7   1 83714.0 970.875  14
   1   7   1 84570.8 1152.84  71
   1   7   1 87336.1 1126.67  69
   1  -7   1 82049.9 985.163  17
   1   7   1 82101.0 888.940  75
   1   7   1 85253.4 1135.91  11
   1   7   1 86593.3 868.910  33
   1   7   2 11297.7 433.609   9
   1   7   2 10309.0 363.666  14
   1  -7   2 11023.1 448.632  76
   1   7   2 10750.8 366.585   7
   1   7   2 10923.5 343.062  70
   1  -7   2 10219.7 364.109  17
   1  -7   2 10357.3 429.449  22
   1  -7   3 18004.9 610.932  76
   1   7   3 18853.9 526.466   7
   1   7   3 18080.5 495.003  70
   1  -7   3 18440.9 502.641  17
   1  -7   3 18098.8 600.099  22
   1  -7   4 9048.39 459.510  76
   1  -7   4 8769.39 427.440  29
   1   7   4 8722.55 360.424  10
   1  -7   4 8805.89 444.295  22
   1  -7   5 351.750 84.9694  83
   1  -7   5 202.635 67.3220  82
   1  -7   5 222.844 66.2277  89
   1  -7   5 294.521 91.5365  76
   1  -7   5 204.214 84.8272  29
   1  -7   5 228.636 78.0675  64
   1  -7   5 278.164 78.3887  22
   1  -7   6 4989.71 297.314  89
   1  -7   6 5576.23 314.179  64
   1  -7   7 19087.3 503.317  64
   1  -7   7 19360.3 515.069  89
   1  -8  -7 2241.99 184.713  84
   1   8  -7 2116.76 188.311  47
   1  -8  -7 2068.20 195.372  45
   1  -8  -7 2131.70 181.457  59
   1   8  -6 5296.04 305.475  88
   1  -8  -6 4701.28 308.660  84
   1   8  -6 4907.12 325.186  47
   1  -8  -6 4427.24 322.797  45
   1   8  -6 5237.95 312.308  60
   1  -8  -6 5035.08 322.060  59
   1   8  -6 5519.66 322.917  80
   1   8  -5 7228.22 391.536  80
   1   8  -5 6942.47 396.097  47
   1   8  -5 6528.61 340.748  33
   1  -8  -5 6630.54 407.964  45
   1  -8  -5 7058.38 392.421  84
   1   8  -5 6856.23 381.642  60
   1  -8  -5 6610.32 377.574  59
   1   8  -4 18843.5 558.937  33
   1  -8  -4 19909.0 611.938  18
   1   8  -4 18245.9 549.182  75
   1   8  -3 18747.5 503.575  21
   1  -8  -3 17016.4 565.955  18
   1   8  -3 17871.5 522.665  75
   1   8  -3 17787.2 514.687  33
   1  -8  -2 16523.7 547.425  18
   1  -8  -2 17228.7 454.150  17
   1   8  -2 16909.0 482.483  75
   1   8  -2 16408.2 469.363  21
   1   8  -2 16526.4 468.269  33
   1  -8  -1 3301.94 241.125  18
   1   8  -1 2844.37 194.884  75
   1  -8  -1 3024.03 198.301  17
   1   8  -1 3209.89 198.378  33
   1   8  -1 2905.19 200.364  21
   1   8   0 23928.6 509.593  33
   1   8   0 22683.0 517.404  75
   1   8   0 23648.9 659.037  71
   1  -8   0 23901.7 562.069  17
   1   8   0 24032.1 626.032  69
   1  -8   0 25624.9 646.926  18
   1   8   0 23094.1 639.405  11
   1   8   0 23104.6 546.397  21
   1   8   1 3822.73 264.577   9
   1   8   1 3813.73 209.494  75
   1   8   1 3690.01 224.573  14
   1   8   1 4163.86 226.133   7
   1   8   1 3617.33 263.288  71
   1  -8   1 3790.28 232.600  17
   1   8   1 3752.63 261.056  11
   1   8   2 26825.0 628.107  14
   1  -8   2 26079.4 734.442  76
   1   8   2 26714.0 615.020   7
   1   8   2 28384.2 742.111  71
   1  -8   2 27039.3 632.229  17
   1   8   2 28049.3 726.922   9
   1   8   2 27103.8 715.614  11
   1   8   2 26545.1 591.951  21
   1   8   3 24310.2 702.102   9
   1   8   3 22604.6 614.085  14
   1  -8   3 22285.3 714.728  76
   1  -8   3 22784.0 595.235  17
   1   8   3 23018.9 577.550  70
   1  -8   3 23332.3 713.438  22
   1  -8   4 5775.55 315.073  82
   1   8   4 4843.20 302.806  14
   1  -8   4 5594.16 374.911  76
   1  -8   4 5665.99 326.681  83
   1  -8   4 5389.39 304.166  54
   1  -8   4 5240.10 300.649  64
   1  -8   4 5112.33 348.743  22
   1  -8   5 5161.94 303.311  82
   1  -8   5 5246.14 314.256  83
   1  -8   5 5020.70 299.011  64
   1  -8   5 5046.55 292.120  89
   1  -8   5 4665.60 322.659  22
   1  -8   5 4751.15 281.483  54
   1  -8   6 11038.1 413.293  89
   1  -8   6 11393.9 427.428  64
   1  -8   7 660.368 93.3712  89
   1  -8   7 681.238 97.0220  64
   1   9  -7 7449.38 260.214  88
   1  -9  -7 7430.11 290.751  84
   1   9  -7 7918.81 313.610  47
   1  -9  -7 7782.66 327.584  45
   1  -9  -7 7809.80 296.291  59
   1  -9  -6 2444.17 213.528  84
   1   9  -6 2357.69 196.632  80
   1   9  -6 2089.68 200.722  47
   1  -9  -6 1920.03 207.586  45
   1   9  -6 2236.00 191.737  60
   1  -9  -6 2242.43 208.083  59
   1   9  -6 2248.24 194.363  88
   1   9  -5 2651.37 238.901  80
   1   9  -5 2385.89 237.622  47
   1  -9  -5 2588.57 253.385  45
   1   9  -5 2457.21 229.922  60
   1  -9  -5 2378.23 226.264  59
   1  -9  -5 2619.15 239.787  84
   1   9  -4 3062.93 267.614  47
   1  -9  -4 2801.18 258.446  45
   1   9  -4 2990.54 227.339  75
   1   9  -4 3098.73 250.414  36
   1   9  -4 2727.97 222.062  33
   1  -9  -4 3044.67 255.688  84
   1  -9  -4 2840.21 250.060  59
   1   9  -3 37538.4 779.512  33
   1  -9  -3 38556.0 888.150  18
   1   9  -3 37563.0 783.712  75
   1   9  -2 1770.98 169.545  21
   1   9  -2 1669.28 168.608  75
   1  -9  -2 1810.10 194.798  18
   1   9  -2 1769.05 165.505  33
   1  -9  -1 37569.5 866.501  18
   1  -9  -1 36694.9 732.369  17
   1   9  -1 36925.4 729.106  75
   1   9  -1 38000.2 717.858  33
   1   9  -1 36402.0 744.305  21
   1   9   0 10204.7 376.657  75
   1  -9   0 10749.4 409.779  17
   1   9   0 10540.7 470.132  71
   1   9   0 10945.2 472.724  11
   1   9   0 10100.5 356.638  33
   1   9   0 10772.0 403.722  21
   1   9   1 1660.93 192.336   9
   1  -9   1 1251.00 147.312  17
   1   9   1 1467.49 179.278  71
   1   9   1 1539.73 180.319  11
   1   9   1 1296.59 144.246  21
   1   9   2 7427.51 394.815   9
   1  -9   2 7117.81 347.600  17
   1   9   2 6686.39 383.769  71
   1   9   2 7476.23 399.060  11
   1   9   2 7498.31 336.905  21
   1   9   3 38158.0 827.860  14
   1  -9   3 40948.9 828.779  17
   1  -9   3 39700.8 808.551  82
   1  -9   3 42737.2 882.637  83
   1  -9   3 40361.2 829.473  54
   1  -9   4 7102.97 375.131  83
   1  -9   4 6927.21 403.904  22
   1  -9   4 7213.00 362.883  82
   1  -9   4 6960.44 350.428  64
   1  -9   4 6852.74 349.511  54
   1  -9   5 15604.7 532.809  83
   1  -9   5 14252.2 495.986  82
   1  -9   5 14629.2 491.724  64
   1  -9   5 15079.0 495.546  54
   1  -9   6 1221.06 131.955  89
   1  -9   6 1267.56 133.778  83
   1  -9   6 1005.61 128.178  64
   1  -9   7 5921.40 227.518  64
   1  -9   7 5851.03 214.805  89
   1 -10  -6 3627.05 237.329  84
   1  10  -6 4199.19 234.191  80
   1  10  -6 3727.59 243.124  47
   1 -10  -6 3527.68 252.228  45
   1  10  -6 3845.31 228.145  88
   1  10  -6 4131.33 230.268  60
   1 -10  -6 3391.47 232.931  59
   1 -10  -5 270.002 78.6044  84
   1  10  -5 375.936 89.3022  80
   1  10  -5 328.417 93.3433  47
   1 -10  -5 250.568 100.460  45
   1  10  -5 389.868 98.0820  60
   1 -10  -5 283.956 89.9810  59
   1 -10  -4 29481.0 792.888  84
   1  10  -4 28360.2 790.394  47
   1 -10  -4 29524.8 836.529  45
   1  10  -4 30583.2 764.849  36
   1 -10  -4 29983.9 804.563  59
   1  10  -3 3060.05 229.542  33
   1 -10  -3 3385.77 270.663  84
   1  10  -3 3511.60 276.465  47
   1 -10  -3 3165.42 274.434  45
   1 -10  -3 3406.47 275.616  59
   1  10  -2 47363.6 888.790  21
   1 -10  -2 50299.2 967.173  51
   1 -10  -2 47509.6 980.718  84
   1 -10  -2 51047.6 1062.65  18
   1 -10  -2 49603.9 1038.93  45
   1  10  -2 48365.7 897.318  75
   1 -10  -2 49792.4 969.502  85
   1  10  -2 48879.3 904.577  35
   1 -10  -2 48431.0 995.773  59
   1  10  -2 48829.5 879.535  33
   1  10  -1 372.824 89.7069  21
   1  10  -1 293.644 75.2976  33
   1  10  -1 82.5025 42.3868  75
   1 -10  -1 185.490 56.9092  17
   1  10   0 55797.0 971.106  21
   1  10   0 56459.5 923.860  75
   1 -10   0 55450.0 969.646  17
   1  10   0 55742.0 1117.40  71
   1  10   0 56339.4 1105.48  11
   1 -10   1 41208.9 843.730  17
   1  10   1 38980.4 812.179  21
   1 -10   2 47015.5 920.415  83
   1 -10   2 45054.3 873.877  49
   1 -10   2 44214.1 886.826  17
   1 -10   2 44449.5 839.984  82
   1  10   2 47936.2 919.952  35
   1 -10   2 44677.2 872.056  54
   1  10   3 24416.7 693.971  20
   1 -10   3 25791.8 701.400  83
   1 -10   3 24300.7 651.329  82
   1 -10   4 41600.9 850.496  82
   1 -10   4 42096.7 817.332  64
   1 -10   4 43920.9 915.343  83
   1 -10   4 41499.3 848.743  54
   1 -10   5 8803.10 387.929  83
   1 -10   5 8639.76 359.714  64
   1 -10   5 8233.46 350.446  54
   1 -10   6 17795.9 441.176  83
   1 -10   6 17266.3 436.698  64
   1 -11  -6 4695.48 225.668  84
   1  11  -6 4745.71 228.269  47
   1  11  -6 4766.10 218.964  88
   1 -11  -6 4821.59 249.367  45
   1  11  -5 6077.33 301.256  88
   1 -11  -5 6415.61 332.569  84
   1  11  -5 6397.77 326.841  47
   1 -11  -5 6536.46 352.723  45
   1  11  -5 6531.47 319.982  80
   1  11  -5 5790.15 299.419  60
   1 -11  -5 6225.63 325.756  59
   1 -11  -4 8053.83 404.317  84
   1  11  -4 7788.99 398.660  47
   1 -11  -4 8014.03 425.898  45
   1  11  -4 8078.73 408.715  80
   1  11  -4 8506.15 381.105  36
   1  11  -4 7606.84 392.005  60
   1 -11  -4 7943.63 404.611  59
   1 -11  -3 14252.7 551.448  84
   1  11  -3 14403.6 562.736  47
   1 -11  -3 14761.9 584.152  45
   1  11  -2 11463.7 429.789  33
   1 -11  -2 11562.0 469.824  85
   1 -11  -2 11915.5 477.363  51
   1 -11  -2 11485.1 437.018  49
   1 -11  -2 11097.9 508.540  45
   1 -11  -2 11595.2 434.483  44
   1  11  -1 17144.6 549.935  21
   1 -11  -1 17250.7 581.223  51
   1 -11  -1 16001.9 532.282  49
   1 -11  -1 17188.8 619.399  45
   1  11  -1 15835.6 547.549  35
   1 -11  -1 17422.1 591.177  85
   1 -11   0 16973.6 590.992  85
   1 -11   0 16800.7 555.928  49
   1 -11   0 16904.9 607.402  45
   1  11   0 15304.0 496.677  75
   1 -11   0 16940.9 585.779  51
   1  11   0 15490.2 545.760  35
   1  11   0 16948.6 548.956  21
   1  11   1 12563.1 469.538  21
   1 -11   1 13273.4 479.410  83
   1 -11   1 12669.9 484.186  49
   1 -11   1 13152.3 524.878  85
   1 -11   1 12846.9 529.695  45
   1 -11   1 13583.8 475.862  54
   1 -11   2 7799.47 383.074  83
   1 -11   2 7665.10 351.317  82
   1 -11   2 7388.69 369.135  49
   1 -11   2 7539.91 366.371  54
   1 -11   3 12870.6 466.180  82
   1 -11   3 14055.7 516.504  83
   1 -11   3 13764.5 492.148  54
   1 -11   4 1555.86 176.339  83
   1 -11   4 1606.15 151.537  64
   1 -11   4 1496.10 161.992  54
   1 -11   5 18405.8 508.701  83
   1 -11   5 18670.0 481.050  54
   1 -11   6 8037.62 241.633  64
   1  12  -5 1269.51 123.083  88
   1  12  -5 1259.28 126.171  47
   1 -12  -5 1100.59 129.554  45
   1  12  -5 1266.89 122.456  80
   1  12  -5 1221.96 119.815  60
   1  12  -4 11096.9 430.567  80
   1  12  -4 11374.7 430.525  47
   1 -12  -4 11171.5 457.676  45
   1  12  -4 10937.7 427.489  60
   1  12  -3 1374.31 165.384  47
   1 -12  -3 1426.94 178.818  45
   1 -12  -2 3973.62 264.543  85
   1 -12  -2 3734.26 258.503  51
   1  12  -2 3726.97 281.541  47
   1 -12  -2 3738.49 291.611  45
   1 -12  -2 3787.89 244.283  44
   1 -12  -1 1622.68 174.262  49
   1 -12  -1 1800.64 204.368  45
   1 -12  -1 2011.58 189.969  44
   1 -12  -1 1898.32 192.649  51
   1 -12  -1 1837.27 190.984  85
   1 -12   0 23294.0 657.268  49
   1 -12   0 23615.4 716.924  45
   1 -12   0 23116.4 675.510  85
   1 -12   1 14151.6 485.517  83
   1 -12   1 14363.3 518.356  49
   1 -12   1 13512.2 471.976  54
   1 -12   2 18364.8 567.250  83
   1 -12   2 18044.5 509.765  82
   1 -12   2 17682.6 560.414  49
   1 -12   2 17557.6 544.476  54
   1 -12   3 21540.2 605.061  83
   1 -12   3 20859.3 578.869  54
   1 -12   4 8250.44 354.024  83
   1 -12   4 7945.19 332.511  54
   1 -12   5 835.446 99.7109  83
   1 -12   5 808.042 91.8235  54
   1  13  -4 513.705 78.8008  88
   1  13  -4 570.424 93.2640  80
   1  13  -4 655.023 92.8121  47
   1 -13  -4 536.163 97.1687  45
   1  13  -4 621.184 91.8960  60
   1  13  -3 12136.0 425.132  47
   1 -13  -3 12714.8 471.788  45
   1  13  -2 192.635 75.4326  47
   1 -13  -2 193.579 75.5465  45
   1 -13  -2 333.747 77.2499  44
   1 -13  -1 4382.92 271.749  85
   1 -13  -1 4814.56 315.438  45
   1 -13  -1 4217.08 261.280  44
   1 -13   0 2659.78 215.229  44
   1 -13   1 7174.04 344.707  44
   1 -13   1 7671.12 335.837  54
   1 -13   2 663.519 107.434  54
   1 -13   2 773.846 114.176  83
   1 -13   2 782.807 114.201  44
   1 -13   3 14746.6 447.934  83
   1 -13   3 14252.0 408.565  44
   1 -13   3 13642.1 426.437  54
   1 -13   4 2178.30 159.230  83
   1 -13   4 2106.21 152.356  54
   1  14  -3 1209.13 118.281  80
   1  14  -3 1052.06 99.1151  47
   1 -14  -3 1057.61 122.334  45
   1  14  -3 1058.31 110.573  60
   1  14  -2 5247.09 245.317  47
   1 -14  -2 5883.18 296.396  45
   1 -14  -2 5932.51 244.410  44
   1  14  -1 2565.13 182.388  47
   1 -14  -1 2555.87 186.642  44
   1 -14   0 13203.7 424.223  44
   1 -14   1 12846.0 415.578  44
   1 -14   2 21262.1 456.277  83
   1 -14   2 21091.7 479.610  54
   1 -14   2 22210.2 500.586  44
   1 -14   3 6280.48 237.306  83
   1 -15   0 12259.2 335.175  44
   1 -15   1 3242.43 170.397  44
   2   0  -9 70.8669 36.0288  90
   2   0  -9-29.9669 47.2600  45
   2   0  -8 1099.52 142.761  90
   2   0  -8 860.500 134.160  80
   2   0  -8 1068.26 145.543  60
   2   0  -7 105.659 56.4341  47
   2   0  -7 47.5144 63.2860  80
   2   0  -7-3.48756 60.0509  60
   2   0  -7 49.4328 48.3624  90
   2   0  -6 31623.5 774.387  15
   2   0  -5 106.205 69.2449  15
   2   0  -4 115942. 1109.40  73
   2   0  -4 111861. 1140.13  15
   2   0  -3 43.7621 20.5337   1
   2   0  -3 82.3037 36.9268  73
   2   0  -3 19.6452 28.4061  28
   2   0  -3 19.9207 18.3486  68
   2   0  -3 8.51117 22.4647  26
   2   0  -3 49.2393 28.4709  25
   2   0  -3 51.9306 35.1403  15
   2   0  -2 150307. 855.443  73
   2   0  -2 153978. 870.771   3
   2   0  -2 154664. 881.588  68
   2   0  -2 152142. 871.913  66
   2   0  -2 157745. 788.159   1
   2   0  -2 147195. 553.122   6
   2   0  -1 208.095 31.1843   5
   2   0  -1 197.795 32.1236  66
   2   0   0 72628.6 518.571  68
   2   0   0 69663.7 499.280  66
   2   0   1 44.4554 27.5464   1
   2   0   1 65.1177 18.4072  69
   2   0   1 97.0014 21.9347  67
   2   0   2 83551.2 576.793  67
   2   0   2 86048.6 758.743  72
   2   0   3 39.0357 29.7111  76
   2   0   3 65.5674 37.7875  29
   2   0   3 60.0279 41.8562  72
   2   0   3 36.1301 37.3080  16
   2   0   4 290072. 1842.70  76
   2   0   4 289907. 1875.50  72
   2   0   4 290229. 1874.30  16
   2   0   4 294716. 1813.29  10
   2   0   5-14.1498 48.7137  29
   2   0   5 4.21397 46.4606  10
   2   0   5-9.92101 43.8684  16
   2   0   6 68970.3 1063.39  31
   2   0   6 67212.8 1128.00  29
   2  -1  -9 432.731 66.2814  90
   2  -1  -9 498.949 88.7742  45
   2   1  -9 554.779 76.9097  90
   2   1  -8 3674.71 263.922  80
   2  -1  -8 3382.23 257.063  80
   2   1  -8 3413.18 244.871  90
   2  -1  -8 3694.58 267.132  60
   2   1  -8 3371.80 250.233  60
   2  -1  -8 3517.27 238.461  90
   2   1  -7 4786.45 331.066  47
   2  -1  -7 5084.43 344.606  80
   2  -1  -7 4987.26 337.743  60
   2   1  -7 5101.98 336.834  60
   2   1  -7 4801.69 330.285  80
   2  -1  -7 4622.30 296.436  90
   2   1  -7 4613.23 300.796  90
   2   1  -6 24857.8 692.981  15
   2  -1  -6 26158.1 711.350  15
   2  -1  -5 57838.3 917.248  73
   2   1  -5 56114.5 931.161  15
   2  -1  -5 55420.2 937.067  15
   2  -1  -4 17575.4 435.726  73
   2   1  -4 17940.6 435.224  73
   2   1  -4 16826.6 395.822  26
   2  -1  -4 17101.0 427.501  25
   2   1  -4 17670.7 455.682  15
   2  -1  -4 16770.6 443.776  15
   2   1  -3 75593.4 718.985  28
   2  -1  -3 84116.3 809.594  73
   2  -1  -3 83639.1 745.004  28
   2   1  -3 83006.3 772.966  73
   2   1  -3 76994.0 713.299  26
   2  -1  -3 85268.3 792.904  25
   2   1  -3 85655.9 757.155  25
   2  -1  -3 80688.3 816.541  15
   2  -1  -2 37783.7 455.657  73
   2   1  -2 35999.3 423.841   3
   2  -1  -2 36990.8 428.798   3
   2  -1  -2 35870.9 431.912  68
   2   1  -2 35584.3 437.654  68
   2  -1  -2 35631.7 440.191  66
   2   1  -2 34640.2 410.035  66
   2   1  -2 38910.0 529.038  65
   2   1  -2 36616.8 405.900   1
   2  -1  -1 1294.72 74.0280   5
   2   1  -1 1192.30 51.0061   5
   2   1  -1 1372.66 56.0283   8
   2  -1  -1 1257.54 67.3670   1
   2  -1  -1 1329.71 78.1468  66
   2   1  -1 1176.37 60.4623  66
   2   1   0 241.656 34.1454  68
   2  -1   0 250.886 38.6237  67
   2   1   0 249.680 27.4410  66
   2  -1   0 307.878 46.5389  66
   2   1   0 228.262 29.0615   6
   2  -1   1 72931.6 629.789  72
   2  -1   1 72632.5 583.345  12
   2   1   1 68434.8 526.189  69
   2  -1   1 68901.0 551.873  67
   2   1   1 71504.0 458.393  65
   2  -1   1 72635.1 602.112   1
   2   1   1 70050.0 580.767   6
   2   1   1 71432.1 554.857   1
   2  -1   2 52560.2 598.083  31
   2   1   2 51492.6 601.061   8
   2  -1   2 51525.9 552.191  76
   2   1   2 50227.0 557.082  72
   2  -1   2 51499.3 609.384  72
   2   1   2 52960.0 509.312  69
   2  -1   2 49182.3 526.735  67
   2   1   2 51580.6 595.672  12
   2   1   3 72773.0 757.038  76
   2   1   3 72539.1 799.745  29
   2  -1   3 71892.4 849.978  29
   2  -1   3 74224.7 811.848  76
   2   1   3 71439.5 789.255  72
   2   1   3 72610.2 809.627  12
   2  -1   3 71313.0 805.190  16
   2   1   4 107405. 1150.58  29
   2  -1   4 104975. 1194.24  29
   2  -1   4 106747. 1157.92  76
   2   1   4 109907. 1136.49  72
   2  -1   4 100302. 1130.06  72
   2  -1   4 105343. 1140.07  16
   2   1   4 104622. 1146.38  16
   2  -1   4 110486. 1065.42  10
   2   1   4 106286. 1129.17  10
   2  -1   5 26880.5 626.402  31
   2   1   5 26503.0 651.002  29
   2  -1   5 26503.4 676.071  29
   2   1   5 26689.8 639.974  72
   2  -1   5 27215.5 657.854  72
   2   1   5 27188.0 650.684  16
   2   1   5 27891.5 647.829  10
   2  -1   6 32265.9 719.560  31
   2   1   6 29677.0 745.593  29
   2  -1   6 31112.5 775.453  29
   2   1   6 31785.1 745.920  72
   2  -1   7 4057.79 255.997  64
   2  -2  -9-15.1597 47.7512  45
   2   2  -9-2.12706 41.6519  90
   2   2  -8 18436.2 554.599  90
   2  -2  -8 20558.6 545.686  90
   2   2  -8 18800.6 580.280  80
   2   2  -8 17673.0 584.389  47
   2  -2  -8 20986.9 622.364  60
   2  -2  -8 18740.4 598.641  80
   2   2  -8 19570.3 583.442  60
   2  -2  -7 22488.8 727.597  80
   2   2  -7 22133.3 703.283  80
   2   2  -7 21518.0 693.014  47
   2  -2  -7 23610.8 740.223  60
   2   2  -7 23197.6 705.932  60
   2  -2  -7 23911.8 651.419  90
   2   2  -7 21503.7 638.679  90
   2   2  -6 6731.52 364.003  15
   2  -2  -6 6005.15 348.485  15
   2  -2  -5 13904.7 454.780  73
   2   2  -5 14798.0 484.494  15
   2  -2  -5 13917.9 480.368  15
   2  -2  -4 9944.31 337.933  73
   2   2  -4 10087.9 312.308  28
   2   2  -4 9962.67 312.654  26
   2  -2  -4 10181.8 335.717  25
   2  -2  -4 10471.3 361.820  15
   2   2  -3 19982.0 374.994  28
   2  -2  -3 20487.8 414.153  73
   2   2  -3 19322.2 377.243  26
   2  -2  -3 20334.2 406.936  25
   2  -2  -3 20360.3 414.103  15
   2   2  -3 20549.1 343.995  33
   2  -2  -2 36963.4 337.483   1
   2  -2  -2 31058.7 452.041   5
   2   2  -2 34708.9 438.920  13
   2   2  -2 32429.1 373.208  75
   2  -2  -2 35128.6 471.178  73
   2   2  -2 33463.2 441.657  68
   2   2  -2 34489.5 413.070   3
   2  -2  -2 34159.8 412.852   3
   2  -2  -1 34259.8 409.833   5
   2   2  -1 37728.8 442.380  13
   2  -2  -1 36820.9 411.795  72
   2   2  -1 38629.8 421.989  68
   2  -2  -1 35970.3 436.569  66
   2   2  -1 39863.5 507.432  65
   2   2  -1 38619.0 406.502   1
   2  -2  -1 36950.4 362.472   1
   2   2   0 67147.3 556.107   9
   2   2   0 65474.5 534.888  71
   2   2   0 64937.5 606.546  69
   2   2   0 69740.4 511.169  68
   2  -2   0 63952.6 610.598  67
   2  -2   0 66585.2 629.382  66
   2   2   0 63609.0 224.566  66
   2   2   0 68855.8 595.951  65
   2   2   0 69309.1 517.242   1
   2   2   0 66292.3 528.103  11
   2  -2   0 59932.4 554.841   5
   2   2   1 20352.7 334.297   8
   2   2   1 21227.0 298.409   1
   2  -2   1 21593.1 365.353  72
   2   2   1 20401.9 343.741  69
   2   2   1 21284.4 255.466  68
   2  -2   1 20058.6 353.427  67
   2  -2   1 19820.4 388.193  66
   2   2   1 21086.5 302.113  65
   2   2   1 20634.9 331.415   6
   2  -2   1 20369.9 362.323   5
   2  -2   2 32584.0 483.718  31
   2   2   2 31429.2 477.859   8
   2   2   2 30434.0 393.702  76
   2  -2   2 32770.1 517.669  29
   2  -2   2 33169.5 486.673  76
   2   2   2 31746.7 380.241  13
   2   2   2 31810.4 430.231  72
   2  -2   2 32418.9 507.423  72
   2   2   2 31042.9 453.164  69
   2  -2   2 30812.5 472.792  67
   2   2   2 32133.3 376.348  66
   2   2   2 32648.6 495.073   6
   2   2   2 33906.1 404.641   1
   2  -2   2 33819.1 448.746  16
   2  -2   3 35913.8 578.978  31
   2   2   3 36361.7 577.056   8
   2  -2   3 35552.0 632.108  29
   2  -2   3 37412.8 615.422  76
   2  -2   3 36088.7 609.820  72
   2   2   3 36153.3 580.119  12
   2  -2   3 35242.0 564.740  16
   2  -2   4 21829.1 510.055  31
   2   2   4 20900.1 504.692  29
   2  -2   4 20466.5 549.934  29
   2  -2   4 20514.9 529.152  76
   2   2   4 20397.5 489.899  72
   2  -2   4 20517.0 522.529  72
   2  -2   4 19713.0 499.850  16
   2   2   4 19911.2 505.308  16
   2   2   4 20452.7 512.765  10
   2  -2   5 12447.2 425.481  31
   2   2   5 12766.5 453.007  29
   2  -2   5 12099.6 471.180  29
   2  -2   5 12396.2 460.010  76
   2   2   5 12698.8 440.651  72
   2  -2   5 12301.3 450.211  72
   2   2   5 12555.2 444.857  16
   2   2   5 12776.8 455.023  10
   2   2   6 17945.7 571.233  29
   2  -2   6 17234.8 545.515  89
   2  -2   6 17548.0 592.390  29
   2   2   6 18061.7 564.037  72
   2  -2   6 17072.5 546.064  64
   2  -2   7 1478.22 158.567  89
   2  -2   7 1351.61 152.618  64
   2  -2   8 1622.36 146.124  63
   2   3  -9 8674.64 278.415  90
   2  -3  -9 8274.23 295.762  45
   2   3  -8 928.076 129.296  80
   2   3  -8 746.092 128.813  47
   2  -3  -8 697.593 127.296  45
   2  -3  -8 985.354 140.957  80
   2  -3  -8 922.960 139.021  60
   2   3  -8 981.878 135.339  60
   2   3  -8 796.880 123.703  90
   2  -3  -7 36462.9 928.667  80
   2   3  -7 36033.5 879.132  80
   2   3  -7 37521.6 906.275  47
   2  -3  -7 39551.3 963.208  60
   2   3  -7 37091.3 880.072  60
   2   3  -7 35720.6 816.717  90
   2   3  -6 13983.1 522.935  15
   2  -3  -6 14840.6 553.038  15
   2  -3  -5 5308.45 287.408  73
   2  -3  -5 5597.84 294.693  25
   2   3  -5 5307.57 298.274  15
   2  -3  -5 5455.19 310.705  15
   2   3  -4 1482.88 120.918  33
   2  -3  -4 1452.47 134.620  73
   2   3  -4 1363.79 118.729  28
   2   3  -4 1455.59 129.017  26
   2  -3  -4 1380.45 131.097  25
   2  -3  -4 1396.07 139.155  15
   2   3  -3 10677.5 262.477  75
   2   3  -3 10186.2 275.015  28
   2  -3  -3 10426.4 309.768  73
   2   3  -3 10792.2 297.088  26
   2  -3  -3 10417.4 306.134  25
   2  -3  -3 10761.9 311.763  15
   2   3  -3 10754.2 279.524  33
   2  -3  -2 6976.32 218.339  32
   2  -3  -2 7228.28 210.412  79
   2   3  -2 7212.92 219.134  13
   2   3  -2 7346.63 206.049  75
   2  -3  -2 7205.11 230.416  73
   2   3  -2 7777.24 220.380  26
   2   3  -2 7267.75 190.638   3
   2  -3  -2 6904.30 188.222   3
   2   3  -2 7214.13 206.067  33
   2  -3  -1 58111.1 578.286   5
   2  -3  -1 60051.9 592.665  79
   2   3  -1 55507.8 584.713  13
   2  -3  -1 57047.0 548.458  72
   2   3  -1 61370.6 578.047  68
   2  -3  -1 59232.3 681.188  67
   2  -3  -1 58001.6 602.094  66
   2   3  -1 60651.9 683.758  65
   2   3  -1 57682.3 567.764   2
   2   3  -1 60128.6 548.700   1
   2  -3   0 16565.6 307.505   5
   2   3   0 16512.1 334.153   9
   2   3   0 18017.8 279.483   1
   2  -3   0 16690.8 312.430  79
   2  -3   0 16666.8 304.686  72
   2   3   0 16891.9 329.310  71
   2   3   0 16768.0 352.576  69
   2   3   0 17944.9 281.793  68
   2  -3   0 17125.0 361.875  67
   2  -3   0 16315.2 339.184  66
   2   3   0 17719.9 339.483  65
   2   3   0 16431.4 319.381  11
   2   3   0 16879.1 254.498   2
   2  -3   1 59884.2 585.152  79
   2  -3   1 59172.5 639.611  76
   2   3   1 63137.4 518.641   1
   2  -3   1 58090.2 638.392  72
   2   3   1 59871.0 667.204  69
   2   3   1 60171.8 460.190  68
   2  -3   1 59426.1 690.175  67
   2   3   1 62274.8 602.113  65
   2   3   1 58587.9 602.138   6
   2  -3   1 59275.1 644.260   5
   2  -3   2 6080.12 215.824  31
   2   3   2 6019.98 216.886   8
   2  -3   2 6062.75 233.462  76
   2  -3   2 6386.53 249.499  29
   2  -3   2 5999.86 231.585  72
   2   3   2 6268.57 231.214  69
   2  -3   2 6182.82 193.139  16
   2   3   2 6369.31 231.602   6
   2  -3   3 13006.6 356.334  31
   2  -3   3 12229.2 393.948  29
   2  -3   3 12248.0 380.365  76
   2  -3   3 12249.9 372.082  72
   2   3   3 12959.5 358.798  12
   2  -3   3 13308.8 345.144  16
   2  -3   4 9080.45 331.946  31
   2   3   4 8014.51 333.514  10
   2  -3   4 8102.74 363.241  29
   2  -3   4 7787.01 344.776  76
   2   3   4 8066.74 307.785  72
   2  -3   4 7895.14 334.033  72
   2   3   4 8328.55 314.722  12
   2   3   4 9411.32 348.769  16
   2   3   5 11917.3 437.676  29
   2  -3   5 11995.3 482.822  29
   2  -3   5 11873.9 464.860  76
   2  -3   5 11688.1 446.161  72
   2   3   5 11101.2 422.902  16
   2   3   5 11675.1 441.675  10
   2  -3   6 1645.32 175.435  89
   2   3   6 1646.65 177.270  29
   2  -3   6 1638.33 191.007  29
   2  -3   6 1752.37 185.528  72
   2  -3   6 1781.15 188.276  64
   2  -3   7 7564.48 350.017  64
   2  -3   7 7204.54 345.520  89
   2  -3   8 1162.27 113.815  89
   2  -3   8 1282.49 115.766  64
   2  -3   8 1145.88 119.429  63
   2  -4  -8 8000.15 372.067  80
   2   4  -8 8414.06 361.649  80
   2   4  -8 7412.60 359.353  47
   2  -4  -8 7474.15 374.398  45
   2  -4  -8 7541.11 373.025  60
   2   4  -8 8360.13 356.133  60
   2   4  -8 7759.97 340.133  90
   2  -4  -7 7323.42 428.448  80
   2   4  -7 6591.28 376.578  80
   2   4  -7 6829.05 389.469  47
   2  -4  -7 6744.63 399.707  45
   2  -4  -7 7693.95 431.231  60
   2   4  -7 6684.03 372.265  60
   2   4  -7 6429.72 343.934  90
   2   4  -6 33990.4 846.488  80
   2   4  -6 35727.5 872.088  47
   2  -4  -6 33332.7 901.695  80
   2  -4  -6 36876.3 941.169  60
   2   4  -6 35063.0 849.830  60
   2   4  -6 32943.2 803.080  15
   2   4  -6 33179.0 751.075  90
   2  -4  -6 35817.6 846.236  15
   2  -4  -5 4944.49 283.096  73
   2  -4  -5 4910.34 280.248  25
   2   4  -5 5271.57 307.481  15
   2  -4  -5 5201.41 299.984  15
   2   4  -4 7030.94 277.679  33
   2  -4  -4 6928.09 298.227  73
   2   4  -4 6921.14 267.781  28
   2   4  -4 6759.11 284.674  26
   2  -4  -4 7236.91 302.698  25
   2  -4  -4 7064.21 313.262  15
   2   4  -3 29502.4 491.961  75
   2   4  -3 30385.4 482.709  28
   2  -4  -3 28975.2 540.530  73
   2   4  -3 29833.5 519.146  26
   2  -4  -3 28877.3 538.911  25
   2   4  -3 30562.1 516.986  33
   2  -4  -2 116807. 953.358  32
   2   4  -2 125762. 951.972  33
   2  -4  -2 123393. 963.381  79
   2   4  -2 124698. 943.156  75
   2   4  -2 122952. 842.851  28
   2   4  -2 118436. 964.236  13
   2  -4  -2 120961. 998.485  73
   2   4  -2 123365. 944.325  26
   2  -4  -2 120097. 813.370  17
   2  -4  -1 51246.5 567.799  32
   2  -4  -1 48306.8 596.065  79
   2  -4  -1 52018.9 433.397   3
   2  -4  -1 49010.2 541.284  72
   2   4  -1 49810.5 544.526  26
   2   4   0 59798.4 728.887   9
   2  -4   0 62297.5 673.369  79
   2  -4   0 63189.4 681.670  18
   2   4   0 68047.5 582.313   1
   2  -4   0 61042.0 618.320  72
   2   4   0 60548.2 725.072  71
   2   4   0 61032.8 749.554  69
   2   4   0 65313.4 595.675  68
   2   4   0 62689.6 722.871  11
   2   4   0 63275.9 560.637   2
   2  -4   1 5568.41 201.577  79
   2  -4   1 4925.99 213.893  76
   2  -4   1 5112.77 215.129  29
   2  -4   1 5334.41 205.594  72
   2   4   1 5517.95 229.124  69
   2   4   1 5567.61 204.757   6
   2  -4   1 5344.71 213.825  22
   2  -4   2 24028.2 515.563  76
   2  -4   2 24223.0 519.593  29
   2  -4   2 25305.0 495.946  72
   2   4   2 24004.6 499.320  69
   2   4   2 24905.5 480.437   6
   2  -4   2 24734.4 500.160  22
   2   4   3 11678.3 353.420   8
   2  -4   3 11149.2 391.022  76
   2  -4   3 11171.2 399.459  29
   2  -4   3 11212.4 373.041  72
   2   4   3 10978.9 361.955  69
   2   4   3 11552.3 344.080  12
   2  -4   4 609.877 107.379  76
   2  -4   4 418.945 100.085  29
   2   4   4 561.515 85.4448   8
   2  -4   4 804.932 118.402  72
   2   4   4 429.984 87.2418  10
   2   4   4 513.367 88.0949  16
   2   4   5 4034.78 258.273  29
   2  -4   5 4364.93 291.947  76
   2  -4   5 3987.60 288.631  29
   2  -4   5 3622.01 254.454  72
   2   4   5 3729.86 245.863  16
   2   4   5 3802.72 259.591  10
   2  -4   6 8639.76 399.350  89
   2   4   6 8622.94 392.214  29
   2  -4   6 8434.37 422.796  29
   2  -4   6 8774.57 396.632  64
   2  -4   7 2837.04 217.857  89
   2  -4   7 3154.78 225.675  64
   2  -4   7 2850.95 209.465  63
   2  -4   8 4664.97 216.188  89
   2  -4   8 4624.21 208.246  64
   2  -4   8 4268.99 200.968  63
   2   5  -8 17565.8 485.730  80
   2   5  -8 16873.0 507.407  47
   2  -5  -8 17412.8 537.183  45
   2   5  -8 17789.7 484.948  60
   2   5  -8 17172.0 470.861  90
   2  -5  -7 15240.3 595.958  80
   2   5  -7 14900.4 555.323  80
   2   5  -7 15122.5 565.276  47
   2  -5  -7 14101.2 572.957  45
   2  -5  -7 15688.8 608.299  60
   2   5  -7 15400.1 554.591  60
   2   5  -7 14424.3 495.309  90
   2   5  -6 14173.2 505.997  88
   2  -5  -6 14109.5 601.389  80
   2   5  -6 13751.9 550.298  80
   2   5  -6 13683.5 548.372  47
   2  -5  -6 12815.5 561.550  45
   2  -5  -6 14163.5 606.355  60
   2   5  -6 14059.5 550.301  60
   2   5  -6 13436.0 515.833  15
   2   5  -6 13271.5 477.841  90
   2   5  -5 4031.06 241.528  33
   2  -5  -5 3649.67 244.868  73
   2  -5  -5 3857.70 253.814  25
   2   5  -4 31888.6 623.252  33
   2   5  -4 33335.5 610.194  75
   2  -5  -4 32002.3 660.575  73
   2   5  -4 32007.7 633.773  26
   2  -5  -4 31158.8 647.927  25
   2   5  -3 11686.3 340.076  75
   2  -5  -3 11566.5 357.141  73
   2   5  -3 11419.5 342.880  26
   2  -5  -3 11228.4 354.850  25
   2   5  -3 12110.5 353.442  33
   2  -5  -2 64778.6 757.287  32
   2   5  -2 65075.0 753.732  33
   2   5  -2 65990.9 755.998  75
   2   5  -2 65843.3 787.062  13
   2  -5  -2 64628.9 781.413  73
   2  -5  -2 65240.1 676.534  17
   2   5  -2 63284.2 726.449  26
   2  -5  -1 42423.4 560.302  32
   2  -5  -1 39762.7 598.968  79
   2  -5  -1 41989.1 661.932  18
   2   5  -1 39632.3 561.663  75
   2  -5  -1 40743.1 520.349  72
   2   5  -1 40716.7 535.460  26
   2  -5  -1 42146.2 573.735  17
   2   5  -1 41148.3 566.970  33
   2  -5   0 92411.1 792.182  32
   2   5   0 84168.8 973.399   9
   2  -5   0 88691.5 890.352  79
   2  -5   0 90365.5 909.043  18
   2  -5   0 91644.3 790.887  72
   2   5   0 87810.3 981.763  71
   2   5   0 88417.4 989.594  69
   2   5   0 89366.4 974.334  11
   2  -5   1 20748.3 383.067  32
   2   5   1 19501.6 474.642   9
   2  -5   1 18772.6 408.209  79
   2  -5   1 19157.5 467.812  76
   2  -5   1 20347.0 413.667  72
   2   5   1 19669.8 469.031  71
   2   5   1 20867.8 488.089  69
   2  -5   1 19003.5 454.403  22
   2  -5   2 27055.8 597.435  76
   2  -5   2 27487.5 594.120  29
   2  -5   2 28474.5 552.700  72
   2   5   2 28716.6 594.957  69
   2   5   2 29042.4 553.750   6
   2  -5   2 26653.0 573.357  22
   2   5   3 35378.3 647.055   8
   2  -5   3 35107.6 743.375  76
   2  -5   3 33990.1 737.635  29
   2  -5   3 35408.3 683.386  72
   2   5   3 34923.3 693.950  69
   2  -5   3 33115.7 623.838  17
   2  -5   3 34737.0 710.197  22
   2  -5   4 13909.0 511.577  76
   2  -5   4 13348.9 507.284  29
   2  -5   4 13580.3 465.141  72
   2   5   4 13699.7 434.009   8
   2   5   4 13605.1 428.429  16
   2  -5   4 12907.0 470.620  22
   2   5   4 13708.9 457.468  10
   2   5   5 11648.7 438.629  29
   2  -5   5 11384.5 490.026  29
   2  -5   5 11074.8 478.763  76
   2  -5   5 11443.9 453.388  72
   2  -5   5 11578.6 448.158  89
   2  -5   5 11883.8 454.522  64
   2  -5   6 6060.27 337.164  89
   2  -5   6 6427.11 370.537  29
   2  -5   6 6419.12 340.635  64
   2  -5   7 1645.92 164.681  89
   2  -5   7 1695.38 161.713  64
   2  -5   7 1556.68 148.054  63
   2  -5   8 1543.15 120.884  89
   2  -5   8 1389.73 108.565  64
   2  -5   8 1370.97 102.039  63
   2   6  -8 1501.53 131.827  80
   2   6  -8 1379.92 140.498  47
   2  -6  -8 1264.40 139.403  45
   2   6  -8 1325.59 128.562  60
   2   6  -8 1201.00 119.068  90
   2  -6  -7 18716.5 657.382  80
   2   6  -7 19988.3 612.697  80
   2   6  -7 18802.9 608.352  47
   2  -6  -7 19234.3 645.442  45
   2  -6  -7 18886.9 675.262  60
   2   6  -7 19869.9 604.091  60
   2   6  -7 18560.2 537.440  90
   2   6  -6 10530.0 441.243  88
   2  -6  -6 10305.9 524.085  80
   2   6  -6 10068.3 472.364  47
   2  -6  -6 9413.36 477.649  45
   2   6  -6 10473.5 480.997  80
   2  -6  -6 10409.3 533.895  60
   2   6  -6 10183.2 468.524  60
   2   6  -6 9777.86 403.192  90
   2   6  -5 5787.37 303.192  33
   2  -6  -5 6046.41 318.723  73
   2  -6  -5 5837.83 315.055  25
   2  -6  -4 50025.1 927.117  18
   2   6  -4 51139.1 811.192  75
   2  -6  -4 49340.2 835.683  73
   2   6  -4 48739.1 816.836  26
   2  -6  -4 49646.4 844.203  25
   2   6  -4 48067.9 816.550  33
   2   6  -3 8832.85 320.917  75
   2  -6  -3 8800.74 374.081  18
   2  -6  -3 9107.46 332.427  73
   2   6  -3 9027.00 322.258  26
   2  -6  -3 9114.12 333.759  25
   2   6  -3 8902.97 326.491  33
   2  -6  -2 30609.1 554.020  32
   2  -6  -2 28900.9 643.820  18
   2   6  -2 29551.1 556.687  75
   2  -6  -2 31064.2 573.837  73
   2   6  -2 29463.3 574.703  13
   2  -6  -2 30919.7 517.041  17
   2   6  -2 29892.5 531.795  26
   2   6  -2 29269.7 551.575  33
   2  -6  -1 28967.5 498.459  32
   2  -6  -1 29024.3 606.116  18
   2  -6  -1 28236.3 555.562  79
   2   6  -1 28924.0 529.307  75
   2  -6  -1 27844.9 535.553  73
   2   6  -1 28106.9 477.910  26
   2  -6  -1 29580.1 528.644  17
   2   6  -1 27892.1 513.522  33
   2   6   0 61441.0 902.386   9
   2  -6   0 62447.7 694.984  32
   2  -6   0 59932.2 805.644  79
   2  -6   0 61355.7 840.496  18
   2   6   0 59113.0 891.701  71
   2   6   0 59808.0 670.683  26
   2   6   0 60573.9 895.618  69
   2   6   0 59673.0 677.705   7
   2  -6   0 60700.9 796.041  17
   2   6   0 59415.9 879.004  11
   2   6   1 28655.7 631.183   9
   2  -6   1 29449.7 511.390  72
   2   6   1 29869.2 635.303  71
   2   6   1 29320.9 629.161  69
   2  -6   1 28145.4 574.080  17
   2   6   1 29209.3 530.607   7
   2   6   1 29190.4 616.288  11
   2  -6   2 37821.2 772.451  76
   2  -6   2 39823.8 668.845  72
   2   6   2 40276.5 761.171  69
   2   6   2 35485.0 649.659   7
   2  -6   2 36888.4 681.205  17
   2  -6   2 39054.1 759.500  22
   2   6   3 5167.56 262.948   8
   2  -6   3 4725.33 298.946  76
   2  -6   3 4725.49 291.912  29
   2  -6   3 4844.27 264.188  72
   2   6   3 4612.38 257.424   7
   2  -6   3 4554.21 252.723  17
   2  -6   3 5062.96 297.189  22
   2  -6   4 36405.0 860.987  76
   2  -6   4 35710.3 854.349  29
   2  -6   4 38002.4 786.451  72
   2   6   4 35284.6 753.408  70
   2  -6   4 37096.9 830.085  22
   2   6   4 34903.3 745.032  10
   2  -6   5 98.8817 55.2122  89
   2  -6   5 178.328 64.6543  82
   2  -6   5 44.6524 55.6059  76
   2  -6   5 320.848 101.486  29
   2  -6   5 332.382 83.7588  64
   2  -6   6 2798.88 227.715  64
   2  -6   6 2588.78 219.540  89
   2  -6   7 287.566 77.0223  89
   2  -6   7 268.745 73.2709  64
   2  -6   8 5449.81 200.608  89
   2   7  -8 614.225 83.9925  47
   2  -7  -8 622.288 93.2049  45
   2   7  -7 1624.49 155.436  88
   2   7  -7 1779.96 176.735  80
   2   7  -7 1603.42 173.473  47
   2  -7  -7 1868.94 198.960  45
   2   7  -7 1649.81 173.366  60
   2   7  -7 1507.59 141.900  90
   2   7  -6 18997.8 587.982  88
   2  -7  -6 17523.0 693.049  80
   2   7  -6 18430.1 629.462  80
   2   7  -6 18260.4 627.673  47
   2  -7  -6 18271.3 654.502  45
   2  -7  -6 16477.6 683.983  60
   2   7  -6 19625.5 644.992  60
   2   7  -5 14717.0 525.301  88
   2  -7  -5 14126.2 527.188  51
   2   7  -5 15054.7 578.496  80
   2   7  -5 14758.9 566.221  47
   2  -7  -5 14876.2 592.710  45
   2  -7  -5 14295.4 534.143  85
   2  -7  -5 14682.0 632.086  80
   2   7  -5 14555.1 491.807  33
   2  -7  -5 15594.8 512.455  25
   2  -7  -5 14572.2 641.075  60
   2   7  -5 15050.8 573.856  60
   2  -7  -4 2075.10 205.510  18
   2   7  -4 2071.14 182.276  33
   2   7  -4 1997.08 175.855  75
   2  -7  -4 2096.45 179.597  73
   2   7  -4 2002.83 172.515  26
   2  -7  -4 2164.44 184.268  25
   2  -7  -3 30915.4 743.692  18
   2   7  -3 31828.9 655.827  75
   2  -7  -3 32550.1 649.211  73
   2   7  -3 30438.1 616.461  26
   2  -7  -3 30746.8 636.740  25
   2   7  -3 31221.4 655.597  33
   2  -7  -2 3599.90 248.240  18
   2   7  -2 3426.56 209.285  75
   2  -7  -2 3441.39 204.603  73
   2  -7  -2 3336.35 190.332  17
   2   7  -2 3572.65 196.577  26
   2   7  -2 3503.50 207.299  21
   2   7  -2 3545.40 212.951  33
   2  -7  -1 1218.18 113.100  32
   2  -7  -1 1254.67 141.932  18
   2   7  -1 1119.38 119.126  75
   2  -7  -1 1199.01 124.315  73
   2  -7  -1 1208.22 121.389  17
   2   7  -1 1214.26 109.404  26
   2   7  -1 1136.80 118.207  33
   2  -7   0 3741.74 232.195  18
   2   7   0 3819.18 208.670  75
   2   7   0 3627.65 247.734  71
   2   7   0 3848.41 245.741  69
   2  -7   0 3774.26 218.132  17
   2   7   0 3887.74 251.616  11
   2   7   0 3954.34 204.880  33
   2   7   1 30188.6 697.064   9
   2   7   1 30755.4 705.700  71
   2   7   1 31208.9 698.008  69
   2   7   1 30542.7 580.935   7
   2  -7   1 28597.9 619.242  17
   2   7   1 29648.4 681.234  11
   2   7   2 10672.6 432.678   9
   2  -7   2 10723.8 434.824  22
   2  -7   2 10492.5 440.801  76
   2   7   2 10945.8 434.721  71
   2   7   2 10491.5 375.774   7
   2  -7   2 10513.4 391.945  17
   2   7   2 11422.3 436.502  11
   2   7   3 36046.6 727.906   8
   2  -7   3 34353.3 835.351  76
   2   7   3 34313.5 700.882  70
   2  -7   3 32937.7 706.231  17
   2  -7   3 35332.7 818.254  22
   2   7   3 33569.9 675.685  10
   2  -7   4 4047.27 303.148  76
   2   7   4 3370.31 235.234  10
   2  -7   4 4120.55 293.497  22
   2  -7   5 1663.01 177.666  89
   2  -7   5 1649.63 170.382  82
   2  -7   5 1551.25 173.713  64
   2  -7   5 1552.24 169.280  54
   2  -7   6 765.563 122.040  64
   2  -7   6 929.171 128.596  89
   2  -7   7 3369.22 206.233  89
   2  -7   7 3588.56 208.341  64
   2   8  -7 941.972 112.482  88
   2   8  -7 880.773 120.051  47
   2  -8  -7 877.649 130.548  45
   2   8  -7 1018.61 125.991  80
   2   8  -7 1001.57 124.752  60
   2   8  -6 14631.5 507.528  88
   2   8  -6 14481.1 544.183  80
   2   8  -6 14820.8 542.780  47
   2  -8  -6 14475.7 568.533  45
   2   8  -6 14780.7 544.839  60
   2  -8  -5 430.207 93.6156  85
   2   8  -5 324.210 86.3340  88
   2   8  -5 459.116 97.4390  33
   2  -8  -5 307.005 76.3864  84
   2  -8  -5 233.351 73.7571  51
   2   8  -5 131.529 74.4824  80
   2   8  -5 266.122 87.4512  47
   2  -8  -5 380.635 109.041  45
   2   8  -5 313.529 95.8604  60
   2  -8  -5 465.439 103.590  59
   2   8  -4 6618.10 334.457  33
   2  -8  -4 6226.83 351.182  51
   2  -8  -4 6665.53 365.842  85
   2  -8  -4 6992.18 380.785  18
   2   8  -4 6284.66 358.944  47
   2  -8  -4 6939.29 396.870  45
   2   8  -4 7245.88 342.002  75
   2   8  -4 6637.35 317.139  26
   2  -8  -4 7106.08 336.075  25
   2  -8  -4 6324.02 344.298  59
   2  -8  -3 8706.14 425.022  18
   2   8  -3 9755.75 388.014  75
   2   8  -3 9426.29 357.916  26
   2  -8  -3 9823.94 377.091  25
   2   8  -3 10072.9 394.272  33
   2  -8  -2 23213.6 666.869  18
   2   8  -2 23334.9 576.652  75
   2   8  -2 24264.8 602.151  13
   2   8  -2 23831.5 576.589  33
   2   8  -2 23111.1 565.770  21
   2   8  -1 6901.34 299.823  33
   2  -8  -1 7373.01 368.254  18
   2   8  -1 7474.90 317.945  75
   2  -8  -1 7785.86 316.297  73
   2  -8  -1 7957.48 326.076  17
   2  -8   0 27958.5 681.679  18
   2   8   0 25948.8 584.031  75
   2   8   0 27097.1 713.771  71
   2  -8   0 26972.3 619.083  17
   2   8   0 27618.0 707.962  11
   2   8   0 26166.8 570.246  33
   2   8   1 18041.6 582.907   9
   2   8   1 17263.8 471.872  75
   2   8   1 17743.4 475.226   7
   2   8   1 18870.4 595.472  71
   2  -8   1 17398.2 514.515  17
   2   8   1 18389.2 576.463  11
   2   8   1 17591.7 459.891  33
   2   8   2 9916.35 440.729   9
   2   8   2 9722.97 435.776  71
   2  -8   2 9589.09 395.693  17
   2   8   2 9784.74 428.955  11
   2  -8   3 11627.8 495.503  22
   2  -8   3 12369.3 525.063  76
   2   8   3 11646.9 486.754  71
   2  -8   3 10977.9 428.033  17
   2   8   3 11441.2 473.972  11
   2  -8   4 16350.6 541.189  54
   2  -8   4 17325.6 530.518  89
   2  -8   4 16368.8 535.776  82
   2  -8   4 17025.6 631.787  76
   2  -8   4 16754.5 561.563  83
   2  -8   4 16660.3 530.631  64
   2  -8   4 16838.4 602.899  22
   2  -8   5 10475.3 423.759  82
   2  -8   5 10379.6 423.808  83
   2  -8   5 10748.2 431.865  64
   2  -8   5 10428.4 420.629  89
   2  -8   5 10417.2 420.740  54
   2  -8   6 8789.74 357.938  89
   2  -8   6 8336.99 351.459  64
   2  -8   7 7532.38 265.703  89
   2  -8   7 7344.69 263.273  64
   2   9  -7 7889.88 290.814  80
   2   9  -7 7599.22 290.416  47
   2  -9  -7 7738.21 324.546  45
   2   9  -7 7441.76 270.509  88
   2   9  -7 7704.65 288.099  60
   2   9  -6 3116.71 226.821  88
   2   9  -6 2908.86 234.340  80
   2   9  -6 3195.17 242.433  47
   2  -9  -6 2935.88 247.890  45
   2   9  -6 2618.08 219.897  60
   2   9  -5 8279.06 391.003  88
   2  -9  -5 7930.73 385.842  51
   2  -9  -5 8495.18 398.732  85
   2   9  -5 7957.45 420.232  80
   2   9  -5 8457.40 420.548  47
   2  -9  -5 8448.33 441.727  45
   2  -9  -5 8293.32 397.764  84
   2   9  -5 8214.57 424.376  60
   2  -9  -5 8215.91 400.420  59
   2   9  -4 5193.65 302.665  33
   2  -9  -4 5511.82 327.684  84
   2  -9  -4 5217.09 327.039  51
   2  -9  -4 5257.87 330.421  85
   2   9  -4 5249.53 334.195  47
   2  -9  -4 5597.67 364.384  45
   2  -9  -4 5726.82 337.689  59
   2  -9  -3 14127.2 529.224  51
   2  -9  -3 13343.6 517.865  85
   2  -9  -3 13947.4 545.095  45
   2   9  -3 13646.9 479.136  75
   2  -9  -3 14671.9 564.981  18
   2   9  -3 13523.8 472.629  33
   2   9  -2 1841.08 174.695  75
   2   9  -2 1911.97 180.975  13
   2   9  -2 1606.00 164.652  33
   2   9  -2 1738.75 169.128  21
   2   9  -1 56084.7 920.175  75
   2  -9  -1 56885.2 926.304  17
   2   9  -1 55863.0 902.978  33
   2   9  -1 56711.4 941.618  21
   2   9   0 449.730 86.7212  33
   2  -9   0 666.939 119.898  18
   2   9   0 484.397 87.5798  75
   2   9   0 368.092 99.5430  71
   2  -9   0 755.021 118.654  17
   2   9   0 483.247 102.875  11
   2   9   0 490.848 92.8413  21
   2   9   1 36197.3 861.735   9
   2   9   1 33063.6 689.360  75
   2   9   1 35099.0 858.252  71
   2  -9   1 33727.1 753.919  17
   2   9   1 34827.1 839.427  11
   2   9   2 12558.3 517.111  71
   2  -9   2 11910.9 461.635  17
   2   9   2 12270.4 500.167  11
   2   9   2 11787.1 431.911  21
   2  -9   3 6113.13 333.895  54
   2  -9   3 6275.47 332.660  82
   2  -9   3 6078.50 329.227  17
   2  -9   4 16143.0 537.672  82
   2  -9   4 16243.5 557.874  83
   2  -9   4 15906.1 511.702  64
   2  -9   4 16208.7 539.412  54
   2  -9   5 26154.8 658.963  83
   2  -9   5 24019.3 623.382  82
   2  -9   5 26184.2 615.818  89
   2  -9   5 24766.8 623.957  64
   2  -9   5 24100.0 615.364  54
   2  -9   6 4572.86 232.618  89
   2  -9   6 4340.11 233.703  64
   2  10  -6 9060.98 348.945  88
   2  10  -6 9323.15 367.842  80
   2  10  -6 9020.86 350.940  47
   2 -10  -6 8979.77 388.795  45
   2  10  -6 8853.89 359.571  60
   2  10  -5 2952.10 227.405  88
   2 -10  -5 2786.25 223.972  84
   2  10  -5 2967.39 247.819  80
   2  10  -5 2963.41 236.559  47
   2 -10  -5 2879.30 251.835  45
   2  10  -5 2975.18 249.494  60
   2 -10  -5 2803.14 225.783  59
   2 -10  -4 3349.38 258.758  84
   2 -10  -4 3297.14 257.073  51
   2  10  -4 3328.20 264.746  47
   2 -10  -4 3349.71 282.057  45
   2  10  -4 2863.55 263.852  80
   2  10  -4 3086.55 272.096  60
   2 -10  -4 3350.67 260.205  59
   2 -10  -4 3317.77 256.686  85
   2 -10  -3 2578.63 236.832  85
   2 -10  -3 2859.57 240.573  84
   2 -10  -3 2922.03 248.250  51
   2 -10  -3 3145.91 272.183  45
   2  10  -3 2935.71 227.698  33
   2 -10  -3 2782.19 242.936  59
   2 -10  -2 49084.0 997.266  85
   2 -10  -2 50051.5 1003.90  51
   2  10  -2 48053.8 897.444  21
   2 -10  -2 50597.8 1068.99  18
   2 -10  -2 48504.0 1008.19  45
   2 -10  -2 49020.4 968.462  84
   2  10  -2 47989.3 886.223  33
   2 -10  -1 2283.51 217.935  85
   2 -10  -1 2317.32 231.440  18
   2 -10  -1 2242.54 214.695  51
   2 -10  -1 2071.29 187.718  49
   2 -10  -1 2045.64 207.270  45
   2  10  -1 2063.89 188.006  75
   2 -10  -1 2115.01 188.161  17
   2  10  -1 2169.12 187.146  33
   2  10  -1 2087.00 197.844  21
   2 -10   0 57997.1 1056.71  51
   2 -10   0 57562.6 1064.00  85
   2 -10   0 55605.9 976.742  49
   2  10   0 56986.3 950.288  75
   2  10   0 54677.6 903.618  33
   2  10   0 55458.0 977.656  21
   2 -10   1 465.703 103.493  85
   2 -10   1 593.458 118.023  51
   2 -10   1 566.048 97.4477  54
   2 -10   1 560.071 103.895  49
   2  10   1 736.394 116.540  21
   2 -10   1 678.770 116.147  45
   2 -10   1 591.444 115.313  17
   2 -10   2 9753.99 407.912  82
   2 -10   2 9598.84 416.984  49
   2 -10   2 9974.18 436.553  17
   2  10   2 9611.14 400.938  21
   2 -10   2 9397.03 406.792  54
   2 -10   3 8420.12 405.903  83
   2 -10   3 8038.75 379.902  82
   2 -10   3 7823.65 378.693  54
   2 -10   4 2010.00 196.709  83
   2 -10   4 2044.20 193.538  82
   2 -10   4 1933.58 175.332  64
   2 -10   4 1787.98 182.754  54
   2 -10   5 10657.3 396.272  83
   2 -10   5 10597.2 391.987  82
   2 -10   5 10005.9 364.375  64
   2 -10   5 9733.18 373.540  54
   2 -10   6 15777.8 376.200  64
   2  11  -6 24455.5 487.296  88
   2  11  -6 24684.0 498.327  80
   2  11  -6 23202.1 452.220  47
   2 -11  -6 24301.3 536.731  45
   2  11  -6 24833.0 499.089  60
   2  11  -5 10032.1 375.577  88
   2 -11  -5 9541.37 373.070  84
   2  11  -5 9936.16 405.953  80
   2  11  -5 9742.09 375.978  47
   2 -11  -5 9579.49 413.774  45
   2  11  -5 9549.63 395.912  60
   2  11  -4 9839.85 397.064  88
   2 -11  -4 9767.05 424.040  84
   2 -11  -4 10062.8 409.937  51
   2 -11  -4 10228.8 417.104  85
   2  11  -4 10481.5 435.386  47
   2 -11  -4 10308.1 466.017  45
   2  11  -4 9953.77 454.597  80
   2  11  -4 9759.25 448.897  60
   2 -11  -3 10213.6 450.004  85
   2 -11  -3 10658.3 457.117  51
   2 -11  -3 9791.48 463.339  45
   2 -11  -2 5203.16 329.989  85
   2 -11  -2 4891.74 320.128  51
   2 -11  -2 5271.50 295.898  49
   2 -11  -2 4907.09 328.491  45
   2  11  -2 4397.92 286.858  35
   2  11  -2 4556.80 274.590  33
   2  11  -1 17237.5 552.475  21
   2 -11  -1 17138.2 595.548  51
   2 -11  -1 17493.5 555.684  49
   2 -11  -1 17501.9 606.949  45
   2 -11  -1 18380.8 620.957  85
   2  11  -1 17662.7 534.280  33
   2 -11   0 5424.73 318.706  49
   2 -11   0 5733.70 345.609  51
   2 -11   0 5647.15 339.811  45
   2 -11   0 5689.67 347.871  85
   2  11   0 5591.15 318.385  21
   2 -11   1 10621.5 470.146  85
   2 -11   1 9864.45 433.575  49
   2 -11   1 10408.4 418.727  54
   2 -11   2 4530.94 298.033  83
   2 -11   2 4142.79 277.764  49
   2 -11   2 4617.52 280.403  82
   2 -11   2 4365.65 280.816  54
   2 -11   3 14184.5 515.510  83
   2 -11   3 14030.0 485.544  82
   2 -11   3 14002.2 493.881  54
   2 -11   4 25716.9 647.804  83
   2 -11   4 25738.7 625.896  82
   2 -11   4 25743.9 630.574  54
   2 -11   5 7321.63 298.969  83
   2 -11   5 7887.31 272.054  64
   2 -11   5 7080.94 286.648  54
   2  12  -5 2597.78 167.967  88
   2  12  -5 2825.30 187.944  80
   2 -12  -5 2797.58 196.816  45
   2  12  -5 2842.20 188.997  60
   2  12  -4 7483.52 314.457  88
   2  12  -4 7809.66 366.982  80
   2 -12  -4 8147.97 377.104  45
   2  12  -4 7389.15 355.395  60
   2  12  -3 1020.28 123.269  88
   2 -12  -3 989.234 138.335  85
   2 -12  -3 902.829 148.787  45
   2 -12  -3 915.744 127.601  51
   2 -12  -2 11928.4 478.227  85
   2 -12  -2 10866.2 454.800  51
   2 -12  -2 11073.7 418.325  49
   2 -12  -2 10909.4 471.551  45
   2 -12  -2 12125.7 423.417  44
   2 -12  -1 1668.07 185.295  85
   2 -12  -1 1599.60 180.675  51
   2 -12  -1 1668.77 176.702  49
   2 -12  -1 1622.97 187.676  45
   2 -12   0 1946.94 199.237  51
   2 -12   0 1720.40 186.529  49
   2 -12   0 1830.35 198.652  45
   2 -12   0 1985.76 204.624  85
   2 -12   1 601.049 108.135  83
   2 -12   1 693.751 108.550  54
   2 -12   2 9456.41 409.113  83
   2 -12   2 8755.63 355.493  82
   2 -12   2 8568.30 384.001  49
   2 -12   2 8706.13 378.370  54
   2 -12   3 8277.20 369.159  83
   2 -12   3 7523.15 329.168  82
   2 -12   3 7619.88 343.214  54
   2 -12   4 8816.98 341.934  83
   2 -12   4 8210.52 323.283  54
   2 -12   5 12184.3 315.600  83
   2 -12   5 12464.5 309.114  54
   2  13  -4 1780.09 129.805  88
   2  13  -4 1792.85 152.778  80
   2 -13  -4 1635.43 149.198  45
   2  13  -4 1575.80 142.425  60
   2  13  -3 14092.4 381.890  88
   2 -13  -3 15939.0 439.627  85
   2 -13  -3 15544.9 429.828  51
   2  13  -3 13893.1 472.311  80
   2 -13  -3 15317.8 493.697  45
   2  13  -3 14112.5 470.647  60
   2 -13  -2 1431.74 152.166  51
   2 -13  -2 1347.12 151.641  85
   2 -13  -2 1467.94 167.606  45
   2 -13  -2 1723.11 148.427  44
   2 -13  -1 7896.02 368.359  85
   2 -13  -1 7829.76 378.889  45
   2 -13  -1 8216.32 353.175  44
   2 -13   0 831.312 127.483  49
   2 -13   1 10117.1 379.887  83
   2 -13   1 9323.97 392.620  49
   2 -13   1 10145.2 369.080  54
   2 -13   2 6634.05 305.973  83
   2 -13   2 6389.97 295.686  54
   2 -13   3 11155.0 372.521  83
   2 -13   3 10999.0 341.266  44
   2 -13   3 10827.2 358.277  54
   2 -13   4 262.806 58.0477  83
   2 -13   4 216.306 49.4308  54
   2  14  -3 10964.0 340.009  80
   2 -14  -3 12030.9 353.968  45
   2  14  -3 11079.7 336.455  60
   2 -14  -2 3193.51 209.253  45
   2 -14  -1 5905.08 263.105  44
   2 -14   0 5778.95 273.581  44
   2 -14   1 5916.92 270.571  44
   2 -14   2 8784.85 288.333  83
   2 -14   2 8378.65 295.106  44
   2 -14   2 8551.35 280.855  54
   3   0  -9 86.6401 34.3312  80
   3   0  -9-19.0301 51.2319  45
   3   0  -9 5.58214 39.8777  60
   3   0  -9 54.2370 38.9456  90
   3   0  -8 10519.3 458.953  80
   3   0  -8 10580.2 458.321  60
   3   0  -8 10689.0 420.464  90
   3   0  -7-21.4743 65.4907  80
   3   0  -7-0.76561 55.9407  60
   3   0  -7-57.2894 53.7752  90
   3   0  -6 34283.9 808.950  15
   3   0  -5 157.825 62.8442  15
   3   0  -5 18.2806 39.9652  73
   3   0  -4 146315. 1230.90  28
   3   0  -4 149090. 1296.61  73
   3   0  -4 149766. 1142.13  26
   3   0  -4 149613. 1263.89  25
   3   0  -4 146951. 1333.04  15
   3   0  -3 74.9633 35.6313  32
   3   0  -3 26.9721 26.7533  28
   3   0  -3 125.200 34.8724  26
   3   0  -3 107.444 36.1204  25
   3   0  -2 252573. 1148.11   5
   3   0  -2 256454. 1233.84  73
   3   0  -1 49.5551 25.3981   1
   3   0  -1 88.8933 29.3677   5
   3   0  -1 47.0927 24.9834  68
   3   0  -1 32.0774 29.1551  79
   3   0   0 234436. 1203.36  79
   3   0   0 236259. 1155.38  72
   3   0   0 223381. 1102.87  66
   3   0   0 226615. 1152.30   5
   3   0   1 53.2073 25.9927  79
   3   0   1-1.36250 30.3863  72
   3   0   1 23.1609 33.3022  66
   3   0   1 83.7967 32.3961  12
   3   0   2 69275.4 775.103  31
   3   0   2 68454.3 709.439  29
   3   0   2 69758.9 775.382  72
   3   0   2 67178.3 759.047  12
   3   0   3 23.4957 35.3613  31
   3   0   3 40.7591 33.0257  29
   3   0   3-12.7474 46.6221  12
   3   0   3 19.3743 38.0901  72
   3   0   4 57323.0 884.562  29
   3   0   4 57865.6 888.859  72
   3   0   4 55542.8 877.350  16
   3   0   5 23.2139 47.7644  31
   3   0   5-13.1117 59.8295  29
   3   0   6 21747.1 602.779  31
   3   0   6 21872.5 632.375  29
   3   0   7 43.0735 47.1141  64
   3  -1  -9 9471.49 319.178  80
   3   1  -9 10747.9 326.142  90
   3  -1  -9 10209.6 337.816  45
   3  -1  -9 9867.18 321.943  60
   3   1  -9 10563.0 324.201  60
   3  -1  -9 10964.9 307.254  90
   3  -1  -8 3753.13 277.361  80
   3   1  -8 3647.29 273.273  80
   3  -1  -8 3569.58 271.680  60
   3   1  -8 3693.74 273.790  60
   3  -1  -8 3711.65 246.468  90
   3   1  -8 3248.77 235.621  90
   3   1  -7 6297.68 389.058  80
   3   1  -7 5948.85 359.200  47
   3  -1  -7 5998.84 382.959  80
   3  -1  -7 6074.87 386.782  60
   3   1  -7 6317.22 381.975  60
   3  -1  -7 6224.53 341.666  90
   3   1  -7 6135.17 343.393  90
   3   1  -6 11894.4 479.972  15
   3  -1  -6 11913.0 481.983  15
   3  -1  -5 5113.81 281.306  73
   3   1  -5 4520.89 279.515  15
   3  -1  -5 4606.49 274.541  15
   3   1  -4 30155.4 562.607  28
   3  -1  -4 29229.6 586.944  73
   3   1  -4 30200.2 572.725  73
   3  -1  -4 28518.5 544.541  28
   3   1  -4 29722.6 537.713  26
   3  -1  -4 29375.9 575.827  25
   3  -1  -4 28538.0 583.983  15
   3  -1  -3 102631. 889.148  32
   3   1  -3 103766. 917.029  28
   3  -1  -3 101553. 881.641  28
   3  -1  -3 101938. 948.761  73
   3   1  -3 100847. 885.777  73
   3   1  -3 102903. 866.762  26
   3  -1  -3 103673. 929.606  25
   3   1  -3 100119. 846.193  25
   3  -1  -3 105081. 937.953  15
   3  -1  -2 46308.3 531.362  32
   3  -1  -2 46979.7 552.777  79
   3   1  -2 45910.8 550.690  79
   3   1  -2 49087.7 556.174  28
   3  -1  -2 44385.3 501.710  28
   3  -1  -2 46327.6 568.632  73
   3   1  -2 46893.9 494.123  73
   3  -1  -2 46933.4 497.560   1
   3  -1  -2 45964.9 560.209  72
   3   1  -2 47076.6 519.171  26
   3   1  -2 44354.2 500.212  66
   3  -1  -1 91413.1 771.989  79
   3   1  -1 97293.7 783.268  79
   3  -1  -1 97869.0 727.433   1
   3  -1  -1 92902.3 724.615   5
   3  -1  -1 94188.4 756.690  72
   3   1  -1 91960.2 652.315  72
   3  -1  -1 90861.4 744.779  66
   3   1  -1 90262.5 609.591  66
   3   1  -1 96383.7 853.191  65
   3   1  -1 95786.7 452.595   6
   3  -1   0 6638.97 207.678  79
   3   1   0 6651.15 204.156  79
   3   1   0 6671.28 205.734  13
   3   1   0 7025.49 197.641   1
   3  -1   0 6546.19 205.793  72
   3   1   0 6609.78 187.996  68
   3  -1   0 7288.97 181.826  12
   3  -1   0 6259.81 207.216  66
   3   1   0 6374.91 159.875  66
   3   1   0 5158.62 188.394  65
   3  -1   0 6928.92 203.785   1
   3   1   0 5641.75 180.572   5
   3  -1   0 6533.92 209.411   5
   3  -1   1 22312.3 404.268  31
   3  -1   1 22401.5 374.910  79
   3   1   1 21709.0 364.062  79
   3   1   1 21854.6 358.076  13
   3   1   1 20663.5 362.385  72
   3  -1   1 21344.0 406.188  72
   3  -1   1 22711.0 386.215  12
   3  -1   1 21094.9 335.128  67
   3   1   1 20719.9 341.960  66
   3  -1   2 11735.5 327.010  31
   3  -1   2 11073.3 304.441  29
   3  -1   2 11459.2 318.686  12
   3   1   2 11851.1 309.921  72
   3  -1   2 11387.1 326.672  72
   3   1   2 12335.2 330.803  12
   3  -1   3 41930.3 687.842  31
   3   1   3 43113.5 647.186  29
   3  -1   3 42714.3 691.869  29
   3   1   3 43086.3 671.424  72
   3  -1   3 43794.0 711.496  72
   3  -1   3 42105.9 667.310  16
   3  -1   4 13216.1 427.653  31
   3   1   4 12757.4 414.375  29
   3  -1   4 12991.7 435.309  29
   3   1   4 13220.0 424.912  72
   3  -1   4 13892.0 447.247  72
   3  -1   4 13413.4 425.912  16
   3   1   4 13052.9 429.956  16
   3   1   5 22343.7 608.108  31
   3  -1   5 22553.2 604.607  31
   3   1   5 22830.3 615.097  29
   3  -1   5 23067.7 635.330  29
   3   1   5 22818.8 617.522  72
   3  -1   5 22662.9 625.063  72
   3  -1   5 22857.5 613.890  16
   3   1   5 23589.5 625.864  16
   3   1   5 21720.6 591.356  10
   3   1   6 42033.5 847.377  31
   3  -1   6 41072.6 815.544  31
   3   1   6 40397.8 847.254  29
   3  -1   6 39939.6 866.886  29
   3  -1   7 4919.91 276.547  64
   3  -2  -9 1243.28 119.839  45
   3   2  -9 1177.54 108.198  90
   3  -2  -8 3547.72 275.120  80
   3   2  -8 4074.63 282.318  80
   3  -2  -8 3841.12 273.197  45
   3  -2  -8 4314.11 298.548  60
   3   2  -8 3947.80 277.109  60
   3  -2  -8 4603.43 267.342  90
   3   2  -8 4085.55 259.970  90
   3  -2  -7 2114.85 234.401  80
   3   2  -7 1816.30 217.400  80
   3   2  -7 1780.88 195.163  47
   3  -2  -7 1736.70 212.799  60
   3   2  -7 1510.85 189.703  60
   3  -2  -7 1676.26 182.243  90
   3   2  -7 1951.64 196.843  90
   3   2  -6 26856.4 725.675  15
   3  -2  -6 28063.1 739.692  15
   3   2  -6 25982.1 661.801  90
   3  -2  -5 19648.0 554.490  73
   3  -2  -5 18930.3 540.203  25
   3   2  -5 18635.7 564.946  15
   3  -2  -5 19598.2 561.412  15
   3   2  -4 7455.55 285.603  28
   3  -2  -4 7738.10 309.912  73
   3   2  -4 7556.54 283.335  26
   3  -2  -4 7415.36 300.952  25
   3  -2  -4 7862.32 306.634  15
   3  -2  -3 40205.4 595.731  32
   3   2  -3 39180.8 574.959  28
   3  -2  -3 40043.1 625.872  73
   3  -2  -3 39830.1 548.722  28
   3   2  -3 39817.2 545.346  73
   3   2  -3 40261.2 584.592  26
   3  -2  -3 40279.7 608.373  25
   3  -2  -2 32304.5 408.642   1
   3  -2  -2 30893.4 466.930  32
   3  -2  -2 29964.7 462.605  79
   3   2  -2 30347.2 462.623  79
   3   2  -2 29863.6 450.983  28
   3  -2  -2 30962.6 496.897  73
   3  -2  -2 31372.8 481.268  72
   3   2  -2 30331.2 451.088  26
   3  -2  -1 24610.4 399.370  32
   3  -2  -1 23463.9 406.980  79
   3   2  -1 22913.2 394.716  79
   3   2  -1 23994.7 324.156   8
   3   2  -1 24135.7 421.221  13
   3  -2  -1 23969.2 401.841  72
   3   2  -1 23075.3 272.535  66
   3   2  -1 23689.5 377.631  24
   3  -2  -1 24814.0 373.547   1
   3  -2   0 40650.2 527.193  32
   3  -2   0 39407.1 523.989  79
   3   2   0 38937.0 510.358  79
   3   2   0 40382.8 487.662   8
   3   2   0 42779.7 539.727  13
   3  -2   0 42860.7 552.597  72
   3   2   0 43347.0 482.490  68
   3  -2   0 39627.6 534.969  67
   3   2   0 43883.3 537.564  65
   3   2   0 40784.5 438.345   6
   3   2   1 9472.11 236.327   9
   3  -2   1 10943.7 292.007  31
   3   2   1 10194.5 276.700   8
   3  -2   1 10696.8 271.971  79
   3   2   1 11025.3 270.345  79
   3   2   1 10462.5 261.129  13
   3   2   1 9819.44 234.859  72
   3  -2   1 10559.0 299.153  72
   3   2   1 10426.3 269.601  69
   3   2   1 11200.1 232.244  68
   3  -2   1 10215.5 271.866  67
   3   2   1 10359.6 261.559   6
   3  -2   2 20246.5 440.859  31
   3   2   2 20449.2 433.725   8
   3  -2   2 19930.5 436.720  29
   3  -2   2 19950.7 449.143  72
   3  -2   3 19118.3 469.999  31
   3  -2   3 19355.3 489.856  29
   3   2   3 19250.2 441.457  72
   3  -2   3 19951.9 497.461  72
   3   2   3 20794.7 484.703  12
   3  -2   3 20632.8 459.736  16
   3  -2   4 10419.7 383.243  31
   3   2   4 9586.81 355.787  29
   3  -2   4 10257.7 402.616  29
   3   2   4 10280.3 372.744  12
   3   2   4 10605.2 375.715  72
   3  -2   4 10440.0 396.786  72
   3  -2   4 10488.0 377.113  16
   3   2   4 10093.9 385.095  16
   3  -2   5 3277.49 231.647  31
   3   2   5 3404.10 237.082  29
   3  -2   5 3200.03 247.365  29
   3   2   5 3417.97 240.745  72
   3  -2   5 3281.88 244.177  72
   3   2   5 3619.38 250.490  16
   3   2   5 3334.53 241.150  10
   3   2   6 17635.5 553.471  31
   3  -2   6 17458.3 548.206  89
   3   2   6 17018.6 543.486  29
   3  -2   6 18029.2 587.012  29
   3  -2   7 6894.40 315.747  89
   3  -2   7 7039.63 326.273  64
   3  -2   8 2217.80 136.748  64
   3  -2   8 1854.88 137.475  63
   3   3  -9 1157.40 103.608  90
   3  -3  -8 896.545 138.402  80
   3   3  -8 886.367 133.203  80
   3   3  -8 851.029 125.101  47
   3  -3  -8 938.427 140.424  45
   3  -3  -8 948.147 118.580  90
   3  -3  -8 830.822 137.117  60
   3   3  -8 910.186 134.926  60
   3   3  -8 775.894 117.562  90
   3   3  -7 15645.5 597.169  80
   3  -3  -7 13777.1 587.596  80
   3   3  -7 14735.9 556.447  47
   3  -3  -7 15951.2 632.452  60
   3   3  -7 14811.4 575.802  60
   3  -3  -7 16267.6 537.087  90
   3   3  -7 14576.7 514.541  90
   3   3  -6 11352.9 445.406  88
   3  -3  -6 11521.1 537.892  80
   3   3  -6 12528.2 538.613  80
   3   3  -6 11617.2 483.436  47
   3  -3  -6 12555.2 555.682  60
   3   3  -6 12221.6 519.941  60
   3   3  -6 11479.4 482.244  15
   3  -3  -6 11776.6 454.831  90
   3   3  -6 11205.8 437.554  90
   3  -3  -5 48692.2 891.208  73
   3   3  -5 46622.3 816.014  26
   3  -3  -5 49950.2 894.732  25
   3   3  -5 45630.8 904.716  15
   3   3  -4 1669.87 138.798  28
   3  -3  -4 1810.73 158.938  73
   3   3  -4 1751.40 148.599  26
   3  -3  -4 1718.46 154.539  25
   3  -3  -3 5587.48 236.715  32
   3  -3  -3 5771.49 217.565  79
   3   3  -3 5815.36 228.165  28
   3  -3  -3 5784.61 250.648  73
   3   3  -3 6118.29 240.868  26
   3  -3  -3 5709.14 245.740  25
   3  -3  -2 4506.41 194.733  32
   3  -3  -2 4381.54 189.952  79
   3   3  -2 4489.63 188.782  79
   3   3  -2 4282.39 197.143  13
   3   3  -2 4656.90 185.820  28
   3  -3  -2 4648.30 208.081  73
   3  -3  -2 4455.30 192.773  72
   3   3  -2 4566.50 190.059  26
   3   3  -2 4388.24 176.162  33
   3  -3  -1 42906.4 562.778  32
   3  -3  -1 43008.6 588.944  79
   3   3  -1 42328.2 588.434  13
   3   3  -1 44354.2 474.288   8
   3  -3  -1 41779.3 559.819  72
   3  -3  -1 44761.0 510.494   1
   3   3  -1 42920.1 531.063  24
   3  -3   0 10963.8 288.816  32
   3  -3   0 10689.3 293.220  79
   3   3   0 11058.7 269.012   8
   3   3   0 11065.9 292.830  13
   3   3   0 11137.9 273.474  27
   3  -3   0 11092.5 298.140  72
   3   3   0 11551.1 279.993  71
   3   3   0 11779.7 260.068   6
   3  -3   1 33503.5 535.620  32
   3   3   1 31354.3 452.234  31
   3   3   1 32814.6 502.982   9
   3  -3   1 31160.8 493.455  79
   3   3   1 30825.8 497.562   8
   3  -3   1 30344.8 517.136  29
   3   3   1 31647.5 487.571  13
   3  -3   1 31026.5 533.985  72
   3   3   1 31761.6 525.736  69
   3   3   1 32637.3 489.922   6
   3  -3   2 2490.51 160.920  31
   3   3   2 2689.50 164.530   8
   3   3   2 2600.96 141.173  79
   3  -3   2 2545.54 171.782  29
   3   3   2 2619.56 140.081  13
   3  -3   2 2507.83 169.342  72
   3   3   2 2939.17 166.271  69
   3   3   2 2605.87 160.272   6
   3  -3   2 2451.46 134.346  16
   3  -3   3 10793.4 361.935  31
   3   3   3 10867.1 356.780   8
   3  -3   3 11016.3 391.445  29
   3  -3   3 10562.0 375.125  72
   3   3   3 11747.5 374.986  12
   3  -3   3 11615.1 342.479  16
   3  -3   4 3617.57 227.773  31
   3  -3   4 3443.40 249.087  29
   3  -3   4 3405.20 239.604  72
   3   3   4 3827.98 232.141  12
   3   3   4 3848.17 241.134  16
   3  -3   5 7920.18 353.290  31
   3  -3   5 7312.96 376.978  29
   3  -3   5 7258.02 365.194  72
   3   3   5 7369.19 356.651  16
   3  -3   6 244.801 80.5137  89
   3   3   6 164.179 70.2758  31
   3  -3   6 107.990 71.8943  29
   3  -3   6 232.788 82.6959  64
   3  -3   7 10374.9 392.473  64
   3  -3   7 10105.0 386.617  89
   3  -3   8 1562.62 110.523  89
   3  -3   8 1918.69 125.458  64
   3  -3   8 1574.96 118.051  63
   3  -4  -8 107.845 74.3421  80
   3   4  -8 324.920 87.7156  80
   3   4  -8 124.923 57.8574  47
   3  -4  -8 100.181 73.8543  60
   3   4  -8 224.671 75.5367  60
[truncated: 170,717 more chars]
