# Supplementary material for: Crystal structure of (Z)-4-methylbenzyl 3-[1-(5-methylpyridin-2-yl)ethylidene]dithiocarbazate
Source: Acta Crystallogr E Crystallogr Commun. 2015 Dec 19;71(Pt 12):o1071–2. doi: 10.1107/S205698901502407X (PMC4719984; doi:10.1107/S205698901502407X)
Supplement: Supplementary file 2 [file e-71-o1071-Isup2.hkl]

data_I                                                                          
_shelx_title ' 1'                                                               
_shelx_refln_list_code          4                                               
_shelx_F_calc_maximum      145.47                                               
_exptl_crystal_F_000       348.00                                               
_reflns_d_resolution_high  0.8130                                               
                                                                                
loop_                                                                           
 _space_group_symop_operation_xyz                                               
 'x, y, z'                                                                      
 'x, -y, z+1/2'                                                                 
                                                                                
_cell_length_a     9.0073                                                       
_cell_length_b    12.3856                                                       
_cell_length_c     7.5553                                                       
_cell_angle_alpha  90.000                                                       
_cell_angle_beta   98.620                                                       
_cell_angle_gamma  90.000                                                       
                                                                                
_shelx_F_squared_multiplier     1.000                                           
                                                                                
loop_                                                                           
 _refln_index_h                                                                 
 _refln_index_k                                                                 
 _refln_index_l                                                                 
 _refln_F_squared_calc                                                          
 _refln_F_squared_meas                                                          
 _refln_F_squared_sigma                                                         
 _refln_observed_status                                                         
   0   1  -9         76.65         81.26         1.57 o                         
   1   1  -9         25.01         28.35         1.58 o                         
   2   1  -9          8.78          8.09         0.72 o                         
   3   1  -9        157.99        169.41         3.33 o                         
   4   1  -9         43.93         54.43         2.80 o                         
   0   2  -9         10.72         11.38         0.91 o                         
   1   2  -9        115.78        138.52         3.38 o                         
   2   2  -9          0.07         -0.13         0.51 o                         
   3   2  -9         18.70         19.80         1.32 o                         
   1   3  -9        182.53        222.09         4.08 o                         
   2   3  -9        127.11        139.15         3.32 o                         
   3   3  -9         17.44         18.97         1.70 o                         
  -3   0  -8        710.03        685.90         8.22 o                         
  -2   0  -8        121.74        113.01         3.11 o                         
  -1   0  -8         11.19         15.70         1.30 o                         
   0   0  -8         81.55         79.90         2.39 o                         
   1   0  -8        213.45        209.75         4.98 o                         
   2   0  -8         19.42         16.62         1.33 o                         
   3   0  -8        168.31        173.75         4.21 o                         
   4   0  -8        124.76        124.03         3.56 o                         
   5   0  -8        201.24        222.15         4.50 o                         
   6   0  -8         73.40         79.76         3.10 o                         
  -3   1  -8        395.56        394.15         3.91 o                         
  -2   1  -8         33.48         29.86         1.27 o                         
  -1   1  -8         51.78         52.13         1.69 o                         
   0   1  -8         96.72         97.12         2.46 o                         
   1   1  -8        164.96        160.39         2.97 o                         
   2   1  -8         55.45         57.48         1.69 o                         
   3   1  -8         51.74         58.95         1.75 o                         
   4   1  -8         33.47         35.59         1.37 o                         
   5   1  -8         20.02         20.49         1.00 o                         
   6   1  -8        187.21        223.10         3.94 o                         
  -3   2  -8         24.03         25.05         1.02 o                         
  -2   2  -8         33.99         35.79         1.32 o                         
  -1   2  -8         19.64         20.86         0.92 o                         
   0   2  -8         99.60         99.25         2.02 o                         
   1   2  -8         85.42         91.50         2.30 o                         
   2   2  -8        299.23        316.31         6.47 o                         
   3   2  -8         68.34         66.91         1.71 o                         
   4   2  -8         11.26         13.44         0.79 o                         
   5   2  -8         69.86         76.95         2.05 o                         
   6   2  -8         71.25         76.18         2.06 o                         
  -3   3  -8         35.72         32.54         1.06 o                         
  -2   3  -8         23.77         19.94         0.98 o                         
  -1   3  -8         26.53         23.14         0.94 o                         
   0   3  -8         12.24         11.46         0.72 o                         
   1   3  -8         12.73         12.53         0.90 o                         
   2   3  -8         13.04         14.29         0.82 o                         
   3   3  -8         14.45         14.44         0.75 o                         
   4   3  -8         80.57         82.65         1.96 o                         
   5   3  -8          7.76          8.61         0.74 o                         
   6   3  -8         16.29         19.32         0.83 o                         
  -3   4  -8         46.36         52.13         1.25 o                         
  -2   4  -8         94.49         92.47         1.74 o                         
  -1   4  -8        116.67        108.66         2.03 o                         
   0   4  -8         65.77         68.20         1.90 o                         
   1   4  -8        151.02        145.77         2.79 o                         
   2   4  -8        117.68        129.06         2.35 o                         
   3   4  -8          3.06          2.75         0.50 o                         
   4   4  -8        343.74        382.75         4.00 o                         
   5   4  -8         57.18         58.89         1.37 o                         
   6   4  -8        204.85        245.00         3.13 o                         
  -2   5  -8         28.67         29.66         0.94 o                         
  -1   5  -8        232.51        246.34         2.83 o                         
   0   5  -8        149.20        142.84         2.58 o                         
   1   5  -8        126.10        131.92         2.51 o                         
   2   5  -8        268.89        284.70         3.63 o                         
   3   5  -8        265.72        264.44         4.19 o                         
   4   5  -8        511.18        553.41         6.26 o                         
   5   5  -8         58.98         60.10         1.54 o                         
  -2   6  -8         86.37         99.42         1.87 o                         
  -1   6  -8        108.73        110.64         1.94 o                         
   0   6  -8         56.48         61.53         1.57 o                         
   1   6  -8          6.69          7.57         0.59 o                         
   2   6  -8         21.88         21.91         0.96 o                         
   3   6  -8        354.11        382.28         3.74 o                         
   4   6  -8         16.37         17.28         0.80 o                         
   0   7  -8         10.61         12.67         0.66 o                         
   1   7  -8          2.35          4.39         0.66 o                         
   2   7  -8          8.75         10.13         1.02 o                         
   3   7  -8         35.36         38.95         1.45 o                         
  -5   1  -7        130.68        145.46         2.93 o                         
  -4   1  -7        158.79        159.22         2.37 o                         
  -3   1  -7         80.92         83.86         1.76 o                         
  -2   1  -7         93.43         83.52         1.81 o                         
  -1   1  -7        197.11        185.17         2.94 o                         
   0   1  -7        116.68        110.13         2.30 o                         
   1   1  -7        147.51        142.56         2.59 o                         
   2   1  -7         79.97         79.40         2.01 o                         
   3   1  -7        105.90        100.69         2.28 o                         
   4   1  -7        283.58        287.64         4.15 o                         
   5   1  -7        152.32        149.93         2.70 o                         
   6   1  -7         64.93         63.29         1.55 o                         
   7   1  -7         13.04         13.75         0.67 o                         
   8   1  -7        163.04        165.79         2.93 o                         
  -5   2  -7        131.20        145.81         2.83 o                         
  -4   2  -7          8.52          7.56         0.52 o                         
  -3   2  -7        114.45        109.52         1.97 o                         
  -2   2  -7         32.48         32.97         1.09 o                         
  -1   2  -7        170.40        158.45         2.76 o                         
   0   2  -7         24.13         27.82         1.29 o                         
   1   2  -7         10.51         10.31         0.81 o                         
   2   2  -7        367.51        371.03         5.46 o                         
   3   2  -7         28.94         29.43         1.25 o                         
   4   2  -7         59.34         61.51         1.95 o                         
   5   2  -7         84.31         85.43         1.88 o                         
   6   2  -7          8.23          8.73         0.66 o                         
   7   2  -7         98.84        104.10         2.18 o                         
   8   2  -7         17.63         19.63         1.85 o                         
  -5   3  -7          0.78          1.15         0.34 o                         
  -4   3  -7         45.75         46.29         1.23 o                         
  -3   3  -7        208.14        204.00         3.02 o                         
  -2   3  -7        116.76        120.38         2.29 o                         
  -1   3  -7        197.30        194.80         3.04 o                         
   0   3  -7         42.18         39.75         1.52 o                         
   1   3  -7        147.91        146.31         2.91 o                         
   2   3  -7        605.54        606.38         7.26 o                         
   3   3  -7        256.89        248.05         4.87 o                         
   4   3  -7         48.79         47.43         1.56 o                         
   5   3  -7         43.25         45.75         1.61 o                         
   6   3  -7        255.22        268.87         3.25 o                         
   7   3  -7        264.82        267.57         5.54 o                         
   8   3  -7        128.55        144.02         3.55 o                         
  -5   4  -7          5.67          6.92         0.59 o                         
  -4   4  -7         19.47         18.95         1.04 o                         
  -3   4  -7         28.34         31.23         1.51 o                         
  -2   4  -7         59.30         57.14         1.90 o                         
  -1   4  -7         19.86         18.72         0.98 o                         
   0   4  -7         58.70         56.13         1.82 o                         
   1   4  -7         99.52         95.77         2.19 o                         
   2   4  -7        119.27        112.54         2.41 o                         
   3   4  -7        156.24        154.67         2.81 o                         
   4   4  -7         30.65         27.71         1.10 o                         
   5   4  -7        202.63        217.32         3.36 o                         
   6   4  -7         60.94         63.23         1.72 o                         
   7   4  -7         65.46         68.70         1.47 o                         
  -4   5  -7        122.51        131.99         2.46 o                         
  -3   5  -7         68.30         66.95         2.07 o                         
  -2   5  -7         22.57         22.99         1.19 o                         
  -1   5  -7          5.70          6.76         0.62 o                         
   0   5  -7        211.19        205.87         3.35 o                         
   1   5  -7        189.24        185.32         3.02 o                         
   2   5  -7        241.64        245.23         3.47 o                         
   3   5  -7         13.21         13.44         0.80 o                         
   4   5  -7        249.08        260.57         3.42 o                         
   5   5  -7         49.42         50.59         1.82 o                         
   6   5  -7         68.32         70.28         1.49 o                         
   7   5  -7         60.78         64.28         1.31 o                         
  -4   6  -7         17.38         17.75         0.76 o                         
  -3   6  -7          2.41          2.70         0.49 o                         
  -2   6  -7          6.35          6.55         0.60 o                         
  -1   6  -7         88.20         86.16         1.87 o                         
   0   6  -7         17.41         17.78         0.99 o                         
   1   6  -7          1.11          0.93         0.39 o                         
   2   6  -7        303.08        313.94         3.81 o                         
   3   6  -7          9.97         10.39         0.59 o                         
   4   6  -7        275.86        278.98         3.40 o                         
   5   6  -7         18.01         18.36         0.90 o                         
   6   6  -7         16.35         19.49         1.58 o                         
   7   6  -7        106.90        111.36         3.80 o                         
  -3   7  -7         14.85         15.21         0.76 o                         
  -2   7  -7         65.54         67.30         1.57 o                         
  -1   7  -7        319.52        326.68         4.23 o                         
   0   7  -7        100.11         97.76         2.36 o                         
   1   7  -7         76.98         76.32         2.31 o                         
   2   7  -7         28.75         27.17         1.12 o                         
   3   7  -7         26.52         26.22         1.02 o                         
   4   7  -7        121.98        124.66         2.27 o                         
   5   7  -7        185.04        207.79         3.00 o                         
   6   7  -7         82.08         85.67         1.67 o                         
  -2   8  -7        111.38        121.18         1.82 o                         
  -1   8  -7          4.29          3.48         0.49 o                         
   0   8  -7         69.03         71.49         1.86 o                         
   1   8  -7         34.01         35.13         1.53 o                         
   2   8  -7         14.23         15.53         0.90 o                         
   3   8  -7         27.78         29.56         1.35 o                         
   4   8  -7         75.53         81.64         1.66 o                         
   5   8  -7         77.52         86.38         1.71 o                         
  -1   9  -7         90.29         94.80         2.00 o                         
   0   9  -7          3.86          3.81         0.53 o                         
   1   9  -7        113.85        125.52         2.16 o                         
   2   9  -7        116.60        125.66         2.14 o                         
   3   9  -7        411.06        461.03         5.74 o                         
   4   9  -7         29.26         30.41         1.30 o                         
  -7   0  -6        221.53        239.73         5.69 o                         
  -6   0  -6          6.07          5.28         0.91 o                         
  -5   0  -6         52.70         57.14         2.29 o                         
  -4   0  -6        255.81        262.26         3.97 o                         
  -3   0  -6        324.45        304.91         7.86 o                         
  -2   0  -6       1226.38       1185.99        13.47 o                         
  -1   0  -6         58.14         61.64         4.43 o                         
   0   0  -6        264.95        252.03         8.97 o                         
   1   0  -6        711.06        708.34        14.89 o                         
   2   0  -6        519.13        518.23        12.69 o                         
   3   0  -6        539.12        561.83        13.26 o                         
   4   0  -6        208.21        195.26         4.02 o                         
   5   0  -6        212.07        205.26         3.71 o                         
   6   0  -6        558.55        528.34         6.68 o                         
   7   0  -6         79.55         72.11         2.69 o                         
   8   0  -6         12.92         14.75         1.17 o                         
   9   0  -6        384.93        384.49         4.60 o                         
  -7   1  -6        193.02        194.20         2.94 o                         
  -6   1  -6         44.43         46.52         1.62 o                         
  -5   1  -6        104.53         98.14         2.32 o                         
  -4   1  -6         83.42         82.58         1.69 o                         
  -3   1  -6        714.84        703.73         4.94 o                         
  -2   1  -6        584.32        573.74         8.06 o                         
  -1   1  -6         42.77         41.53         2.64 o                         
   0   1  -6        241.15        240.29         6.19 o                         
   1   1  -6        264.13        285.65        17.96 o                         
   2   1  -6        417.66        418.01        10.65 o                         
   3   1  -6        210.42        195.07         5.57 o                         
   4   1  -6        111.85        112.67         2.19 o                         
   5   1  -6        110.93        106.11         2.15 o                         
   6   1  -6         73.24         62.73         1.47 o                         
   7   1  -6        263.92        258.71         3.54 o                         
   8   1  -6        121.03        119.06         2.21 o                         
   9   1  -6         42.47         43.15         1.20 o                         
  -7   2  -6          8.32          8.80         0.65 o                         
  -6   2  -6         79.33         81.57         2.01 o                         
  -5   2  -6         11.52         11.63         0.82 o                         
  -4   2  -6        103.08        100.37         1.64 o                         
  -3   2  -6        346.51        341.37         3.11 o                         
  -2   2  -6        266.79        262.43         2.60 o                         
  -1   2  -6         99.74         93.86         1.82 o                         
   0   2  -6         45.83         45.23         2.72 o                         
   1   2  -6        175.10        165.90         5.16 o                         
   2   2  -6        101.57        104.44         5.95 o                         
   3   2  -6        448.37        441.13         8.28 o                         
   4   2  -6        299.69        286.23         3.10 o                         
   5   2  -6         83.40         77.28         1.85 o                         
   6   2  -6        118.51        113.30         2.04 o                         
   7   2  -6         41.98         43.81         1.48 o                         
   8   2  -6        144.40        144.53         2.16 o                         
   9   2  -6         82.62         78.66         1.55 o                         
  -6   3  -6         32.46         32.15         1.08 o                         
  -5   3  -6         49.34         48.84         1.29 o                         
  -4   3  -6          2.26          2.03         0.32 o                         
  -3   3  -6          4.15          3.69         0.38 o                         
  -2   3  -6         29.67         28.53         0.93 o                         
  -1   3  -6         34.02         30.38         0.90 o                         
   0   3  -6        113.40        107.25         2.98 o                         
   1   3  -6         16.19         11.91         1.44 o                         
   2   3  -6        235.64        235.99         7.03 o                         
   3   3  -6        183.88        192.76         2.68 o                         
   4   3  -6          9.24          8.74         0.58 o                         
   5   3  -6        239.57        228.68         3.14 o                         
   6   3  -6          1.73          1.88         0.38 o                         
   7   3  -6         10.16          7.33         0.79 o                         
   8   3  -6          3.04          4.05         0.44 o                         
   9   3  -6         52.34         62.61         1.48 o                         
  -6   4  -6         61.78         70.09         1.43 o                         
  -5   4  -6        167.84        169.85         2.29 o                         
  -4   4  -6         15.21         14.19         0.70 o                         
  -3   4  -6         93.91         94.22         1.91 o                         
  -2   4  -6        159.71        152.29         2.22 o                         
  -1   4  -6        122.20        121.54         2.31 o                         
   0   4  -6        145.31        148.18         2.89 o                         
   1   4  -6          6.08          5.94         0.53 o                         
   2   4  -6        575.80        566.25         7.77 o                         
   3   4  -6       1000.99        970.37         8.30 o                         
   4   4  -6         83.46         85.42         1.93 o                         
   5   4  -6        375.93        380.89         4.32 o                         
   6   4  -6         46.16         47.98         1.63 o                         
   7   4  -6        108.15        104.60         3.39 o                         
   8   4  -6        231.83        224.74         2.65 o                         
  -6   5  -6         12.64         13.09         0.63 o                         
  -5   5  -6        169.18        170.88         2.67 o                         
  -4   5  -6         11.76         12.17         0.81 o                         
  -3   5  -6        149.48        151.02         2.83 o                         
  -2   5  -6        120.61        116.58         2.19 o                         
  -1   5  -6         70.95         66.29         1.58 o                         
   0   5  -6        695.89        680.36         5.65 o                         
   1   5  -6        311.31        309.36         3.41 o                         
   2   5  -6        226.94        224.67         2.96 o                         
   3   5  -6        685.63        659.21         5.39 o                         
   4   5  -6        957.79        953.07         7.77 o                         
   5   5  -6        472.15        478.82         5.29 o                         
   6   5  -6        212.76        201.03         2.62 o                         
   7   5  -6        324.08        335.54         5.84 o                         
   8   5  -6        231.65        242.03         3.84 o                         
  -6   6  -6         15.48         16.20         1.42 o                         
  -5   6  -6         69.34         83.39         2.00 o                         
  -4   6  -6        349.73        380.49         3.98 o                         
  -3   6  -6        129.22        131.57         2.36 o                         
  -2   6  -6         47.33         46.34         1.49 o                         
  -1   6  -6        217.42        209.83         2.77 o                         
   0   6  -6         31.19         27.96         1.44 o                         
   1   6  -6        211.17        207.35         3.38 o                         
   2   6  -6        172.84        166.14         2.72 o                         
   3   6  -6        117.51        118.90         2.78 o                         
   4   6  -6        205.36        197.66         3.49 o                         
   5   6  -6        304.35        298.92         3.54 o                         
   6   6  -6        186.55        186.64         3.44 o                         
   7   6  -6         89.93         91.54         2.21 o                         
   8   6  -6         38.75         41.86         1.39 o                         
  -5   7  -6        100.28        112.95         2.11 o                         
  -4   7  -6         34.03         34.54         1.15 o                         
  -3   7  -6         34.45         37.95         1.23 o                         
  -2   7  -6         13.06         12.90         0.80 o                         
  -1   7  -6         95.15         91.38         2.27 o                         
   0   7  -6         76.92         77.97         2.34 o                         
   1   7  -6          8.43          9.42         0.63 o                         
   2   7  -6        304.33        300.49         4.64 o                         
   3   7  -6        107.14        106.60         2.22 o                         
   4   7  -6        207.76        207.44         3.00 o                         
   5   7  -6         81.48         82.68         1.91 o                         
   6   7  -6         16.26         16.37         0.79 o                         
   7   7  -6         31.69         29.35         1.17 o                         
  -5   8  -6        132.80        141.73         4.19 o                         
  -4   8  -6         27.76         32.15         0.99 o                         
  -3   8  -6         22.84         24.93         0.93 o                         
  -2   8  -6        153.87        158.33         3.25 o                         
  -1   8  -6        187.37        188.41         3.96 o                         
   0   8  -6        159.78        148.61         2.79 o                         
   1   8  -6         84.70         82.66         1.96 o                         
   2   8  -6        239.40        239.95         3.96 o                         
   3   8  -6         32.44         35.99         1.41 o                         
   4   8  -6        195.38        198.16         3.12 o                         
   5   8  -6         88.63         86.32         1.93 o                         
   6   8  -6        141.09        151.01         2.07 o                         
   7   8  -6        148.43        145.78         2.54 o                         
  -4   9  -6         33.31         37.43         1.56 o                         
  -3   9  -6        136.70        146.67         2.30 o                         
  -2   9  -6         83.22         80.18         2.20 o                         
  -1   9  -6         23.21         22.60         1.16 o                         
   0   9  -6         41.90         40.28         1.58 o                         
   1   9  -6         36.18         36.56         1.25 o                         
   2   9  -6         46.59         48.50         1.71 o                         
   3   9  -6          1.78          1.55         0.42 o                         
   4   9  -6          3.85          4.60         0.53 o                         
   5   9  -6         18.82         18.29         0.93 o                         
   6   9  -6         20.83         21.48         0.75 o                         
  -2  10  -6        198.47        211.29         3.73 o                         
  -1  10  -6        274.10        297.15         3.56 o                         
   0  10  -6        177.72        190.96         3.04 o                         
   1  10  -6         58.59         62.39         1.63 o                         
   2  10  -6        141.22        148.30         2.66 o                         
   3  10  -6        171.06        173.95         3.14 o                         
   4  10  -6        130.40        137.97         2.30 o                         
   5  10  -6         72.96         79.68         1.55 o                         
  -1  11  -6        137.82        145.39         3.46 o                         
   0  11  -6         91.53         96.44         2.06 o                         
   1  11  -6         71.48         77.92         1.88 o                         
   2  11  -6        365.72        397.66         3.73 o                         
   3  11  -6         76.22         73.30         1.71 o                         
  -8   1  -5         42.64         47.96         1.49 o                         
  -7   1  -5         71.89         75.25         5.22 o                         
  -6   1  -5         62.86         66.33         3.08 o                         
  -5   1  -5        170.12        174.43         3.18 o                         
  -4   1  -5        381.59        384.08         4.50 o                         
  -3   1  -5        373.49        391.62         7.27 o                         
  -2   1  -5        444.80        454.22         6.32 o                         
  -1   1  -5         93.32        100.41         2.91 o                         
   0   1  -5        109.86        107.14         3.74 o                         
   1   1  -5        493.81        489.61         8.80 o                         
   2   1  -5        941.72        925.81        10.81 o                         
   3   1  -5         79.27         77.97         2.88 o                         
   4   1  -5          7.41          6.67         0.63 o                         
   5   1  -5        190.85        170.84         4.67 o                         
   6   1  -5        393.09        370.43         3.74 o                         
   7   1  -5        175.77        157.90         2.89 o                         
   8   1  -5         27.94         25.44         0.92 o                         
   9   1  -5         99.63         92.99         1.41 o                         
  10   1  -5        332.73        353.35         3.33 o                         
  -8   2  -5         32.13         36.38         1.25 o                         
  -7   2  -5         70.43         77.53         2.88 o                         
  -6   2  -5        178.38        177.78         3.99 o                         
  -5   2  -5        118.98        118.06         2.42 o                         
  -4   2  -5        299.37        300.24         3.24 o                         
  -3   2  -5         53.09         58.99         2.25 o                         
  -2   2  -5        223.27        231.23         4.71 o                         
  -1   2  -5         82.44         82.66         2.65 o                         
   0   2  -5         55.52         53.01         2.71 o                         
   1   2  -5        155.60        159.13         4.60 o                         
   2   2  -5        222.79        232.78         4.56 o                         
   3   2  -5        324.66        314.84         4.55 o                         
   4   2  -5        159.98        150.72         2.83 o                         
   5   2  -5        246.26        244.96         4.08 o                         
   6   2  -5        211.04        176.02         2.47 o                         
   7   2  -5        185.75        157.34         3.18 o                         
   8   2  -5         79.52         72.83         1.71 o                         
   9   2  -5         58.09         61.12         1.27 o                         
  10   2  -5        118.38        129.58         2.80 o                         
  -8   3  -5         10.55         11.70         1.26 o                         
  -7   3  -5        105.64        110.04         2.66 o                         
  -6   3  -5        329.31        354.50         3.75 o                         
  -5   3  -5         38.72         43.20         1.36 o                         
  -4   3  -5         65.18         67.03         1.31 o                         
  -3   3  -5        134.54        131.92         3.53 o                         
  -2   3  -5        230.83        227.84         4.48 o                         
  -1   3  -5        694.98        710.55         9.22 o                         
   0   3  -5        326.19        320.40         5.15 o                         
   1   3  -5         12.69         13.32         1.15 o                         
   2   3  -5         88.84         88.79         2.44 o                         
   3   3  -5        810.02        782.38        15.11 o                         
   4   3  -5        890.68        836.48         7.42 o                         
   5   3  -5        170.35        151.51         2.38 o                         
   6   3  -5         13.65         14.97         0.66 o                         
   7   3  -5        169.30        172.51         3.03 o                         
   8   3  -5        288.06        275.45         3.53 o                         
   9   3  -5        321.72        332.77         2.82 o                         
  -7   4  -5          7.33          8.25         0.63 o                         
  -6   4  -5          1.31          2.01         0.37 o                         
  -5   4  -5         35.65         36.46         1.23 o                         
  -4   4  -5         36.97         37.10         1.08 o                         
  -3   4  -5          6.21          6.47         0.46 o                         
  -2   4  -5         61.92         65.55         2.46 o                         
  -1   4  -5        133.43        133.53         5.88 o                         
   0   4  -5         65.75         55.42         2.24 o                         
   1   4  -5        240.15        233.77         4.11 o                         
   2   4  -5         81.43         83.16         2.39 o                         
   3   4  -5        422.90        430.70         7.68 o                         
   4   4  -5        167.86        158.35         3.30 o                         
   5   4  -5        251.25        230.99         2.62 o                         
   6   4  -5        207.15        192.98         2.47 o                         
   7   4  -5        137.03        129.68         2.19 o                         
   8   4  -5        136.26        130.83         2.58 o                         
   9   4  -5         38.31         36.52         0.99 o                         
  -7   5  -5         27.43         29.60         1.07 o                         
  -6   5  -5         64.61         68.45         1.77 o                         
  -5   5  -5         41.34         45.56         1.62 o                         
  -4   5  -5        134.22        134.41         2.15 o                         
  -3   5  -5        369.72        371.40         3.41 o                         
  -2   5  -5        196.29        197.57         2.61 o                         
  -1   5  -5        138.11        137.84         3.57 o                         
   0   5  -5        137.43        127.94         3.48 o                         
   1   5  -5        230.89        226.45         3.90 o                         
   2   5  -5         63.19         63.16         2.33 o                         
   3   5  -5        384.55        360.94         5.75 o                         
   4   5  -5        144.58        137.56         2.26 o                         
   5   5  -5        672.79        652.70         4.87 o                         
   6   5  -5        241.36        223.00         3.17 o                         
   7   5  -5         43.32         46.11         1.30 o                         
   8   5  -5         38.21         37.74         1.35 o                         
   9   5  -5        118.02        121.37         1.75 o                         
  -7   6  -5          4.47          4.56         0.43 o                         
  -6   6  -5         38.02         38.51         1.28 o                         
  -5   6  -5        113.14        115.66         2.46 o                         
  -4   6  -5         14.87         14.91         0.87 o                         
  -3   6  -5          2.18          1.98         0.43 o                         
  -2   6  -5          2.20          2.86         0.32 o                         
  -1   6  -5          8.86         10.11         0.54 o                         
   0   6  -5        124.63        126.65         2.99 o                         
   1   6  -5         73.05         69.97         2.63 o                         
   2   6  -5         99.08         96.50         2.95 o                         
   3   6  -5        267.71        250.84         2.89 o                         
   4   6  -5        299.30        285.97         3.14 o                         
   5   6  -5        286.59        279.60         3.09 o                         
   6   6  -5         63.17         59.02         1.64 o                         
   7   6  -5         78.12         71.91         1.66 o                         
   8   6  -5         69.46         68.79         1.87 o                         
   9   6  -5         46.04         49.51         1.75 o                         
  -6   7  -5          3.90          4.02         0.52 o                         
  -5   7  -5         67.52         73.06         2.13 o                         
  -4   7  -5        555.48        573.84         7.41 o                         
  -3   7  -5        228.57        241.64         3.62 o                         
  -2   7  -5         27.65         27.06         0.96 o                         
  -1   7  -5          3.07          3.82         0.37 o                         
   0   7  -5        373.48        348.79         3.36 o                         
   1   7  -5        367.61        328.81         3.39 o                         
   2   7  -5        260.62        241.92         2.75 o                         
   3   7  -5          6.38          6.76         0.62 o                         
   4   7  -5         64.03         58.31         1.44 o                         
   5   7  -5          6.32          6.29         0.61 o                         
   6   7  -5        313.00        296.17         3.48 o                         
   7   7  -5        207.61        205.76         3.61 o                         
   8   7  -5         58.47         59.08         1.55 o                         
  -6   8  -5         54.59         64.06         1.51 o                         
  -5   8  -5         76.58         82.62         2.09 o                         
  -4   8  -5         93.62         94.27         1.88 o                         
  -3   8  -5        103.58        108.09         1.90 o                         
  -2   8  -5        148.51        158.49         2.26 o                         
  -1   8  -5         93.43         94.19         1.99 o                         
   0   8  -5        167.51        159.59         3.08 o                         
   1   8  -5        119.77        111.95         2.37 o                         
   2   8  -5          4.83          5.50         0.45 o                         
   3   8  -5        364.02        347.29         3.92 o                         
   4   8  -5          1.89          2.15         0.45 o                         
   5   8  -5        148.51        146.29         2.78 o                         
   6   8  -5         66.73         65.74         1.62 o                         
   7   8  -5         25.68         23.61         1.07 o                         
   8   8  -5         59.39         63.59         2.90 o                         
  -5   9  -5        385.92        437.90         4.15 o                         
  -4   9  -5         28.74         30.99         1.01 o                         
  -3   9  -5         32.45         31.39         1.04 o                         
  -2   9  -5        424.53        448.80         3.81 o                         
  -1   9  -5        221.46        218.32         3.94 o                         
   0   9  -5        354.89        336.04         5.57 o                         
   1   9  -5         35.71         41.19         1.59 o                         
   2   9  -5        137.19        135.27         2.23 o                         
   3   9  -5        263.68        261.56         3.82 o                         
   4   9  -5        405.20        383.66         4.44 o                         
   5   9  -5         91.49         90.11         2.06 o                         
   6   9  -5         31.55         31.31         1.09 o                         
   7   9  -5        291.92        296.89         2.98 o                         
  -4  10  -5         15.81         15.56         0.81 o                         
  -3  10  -5         52.05         57.58         1.23 o                         
  -2  10  -5        145.67        156.27         2.61 o                         
  -1  10  -5        144.91        156.15         3.57 o                         
   0  10  -5         39.86         37.40         1.84 o                         
   1  10  -5          3.25          5.26         0.61 o                         
   2  10  -5         42.81         47.55         1.47 o                         
   3  10  -5        297.05        289.16         3.76 o                         
   4  10  -5         75.61         74.30         1.83 o                         
   5  10  -5         25.01         24.00         0.98 o                         
   6  10  -5        124.37        128.05         1.85 o                         
  -3  11  -5        111.01        117.52         2.65 o                         
  -2  11  -5        118.81        126.14         2.59 o                         
  -1  11  -5        286.48        298.16         4.44 o                         
   0  11  -5        136.70        144.33         3.24 o                         
   1  11  -5         97.44        102.76         1.99 o                         
   2  11  -5        158.50        159.55         2.60 o                         
   3  11  -5        489.13        505.99         6.27 o                         
   4  11  -5         37.50         37.48         1.28 o                         
   5  11  -5         65.60         62.49         1.29 o                         
  -2  12  -5        195.37        219.63        11.19 o                         
  -1  12  -5         20.63         23.53         1.09 o                         
   0  12  -5         37.39         36.60         1.59 o                         
   1  12  -5         22.73         20.14         0.91 o                         
   2  12  -5         44.63         45.21         1.51 o                         
   3  12  -5         61.38         68.80         1.73 o                         
   4  12  -5         20.45         19.88         1.54 o                         
  -8   0  -4        230.56        245.60         7.00 o                         
  -7   0  -4         69.99         70.91         3.16 o                         
  -6   0  -4        344.02        330.64         5.65 o                         
  -5   0  -4        586.31        614.08        16.95 o                         
  -4   0  -4        361.26        386.45         6.84 o                         
  -3   0  -4        914.18        946.29         8.16 o                         
  -2   0  -4       4364.01       4791.75        30.12 o                         
  -1   0  -4       2094.69       2285.39        31.30 o                         
   0   0  -4         38.47         53.12         3.24 o                         
   1   0  -4        488.22        499.04         9.67 o                         
   2   0  -4       1806.23       1868.09        33.44 o                         
   3   0  -4       2375.93       2432.29        11.11 o                         
   4   0  -4          9.43         11.01         0.79 o                         
   5   0  -4         27.43         25.78         2.48 o                         
   6   0  -4        491.96        488.76        11.26 o                         
   7   0  -4        487.80        428.45         5.83 o                         
   8   0  -4        270.53        223.56         3.65 o                         
   9   0  -4         10.89         10.09         0.75 o                         
  10   0  -4        103.84         87.45         1.94 o                         
  -8   1  -4         28.83         33.51         1.32 o                         
  -7   1  -4        137.51        148.41         2.84 o                         
  -6   1  -4        408.36        405.26         4.40 o                         
  -5   1  -4        152.98        159.48         3.85 o                         
  -4   1  -4        320.63        346.27         5.37 o                         
  -3   1  -4        216.05        224.63         3.16 o                         
  -2   1  -4       1789.76       1962.71         8.69 o                         
  -1   1  -4        838.89       1014.33         8.19 o                         
   0   1  -4        310.63        344.77         7.76 o                         
   1   1  -4        340.07        353.26         4.63 o                         
   2   1  -4        278.78        283.60         3.04 o                         
   3   1  -4        435.43        481.93         3.66 o                         
   4   1  -4        229.32        224.35         3.97 o                         
   5   1  -4        153.01        139.18         2.85 o                         
   6   1  -4         71.24         53.51         3.13 o                         
   7   1  -4        245.10        206.77         2.50 o                         
   8   1  -4        234.83        198.52         2.56 o                         
   9   1  -4         67.28         62.24         1.25 o                         
  10   1  -4        114.28        116.18         1.56 o                         
  -8   2  -4         78.47         88.03         2.46 o                         
  -7   2  -4        122.81        125.40         2.90 o                         
  -6   2  -4         34.21         36.42         1.35 o                         
  -5   2  -4        140.38        145.26         2.14 o                         
  -4   2  -4        123.94        123.93         2.54 o                         
  -3   2  -4        152.84        171.09         3.14 o                         
  -2   2  -4        374.99        410.89         5.41 o                         
  -1   2  -4        892.98       1006.25         6.79 o                         
   0   2  -4        319.31        313.12         4.33 o                         
   1   2  -4        135.04        127.11         2.16 o                         
   2   2  -4        162.20        165.81         2.42 o                         
   3   2  -4        124.17        124.57         2.17 o                         
   4   2  -4        619.53        620.30         5.42 o                         
   5   2  -4        532.46        498.16         4.41 o                         
   6   2  -4        251.06        222.02         4.59 o                         
   7   2  -4        125.77        110.07         1.86 o                         
   8   2  -4         27.39         31.28         1.10 o                         
   9   2  -4        235.50        225.41         2.33 o                         
  10   2  -4        105.28         92.48         1.35 o                         
  -8   3  -4         23.59         21.71         1.23 o                         
  -7   3  -4         31.35         34.48         1.81 o                         
  -6   3  -4         25.75         26.57         0.93 o                         
  -5   3  -4        122.93        127.68         2.03 o                         
  -4   3  -4        485.73        509.10         5.85 o                         
  -3   3  -4         58.45         63.20         2.32 o                         
  -2   3  -4        105.99        131.82         3.14 o                         
  -1   3  -4        142.56        157.81         3.13 o                         
   0   3  -4        111.80        138.95         2.26 o                         
   1   3  -4        105.67        118.67         2.34 o                         
   2   3  -4         21.04         23.33         0.86 o                         
   3   3  -4         30.59         28.43         1.23 o                         
   4   3  -4         28.76         28.64         1.30 o                         
   5   3  -4        136.97        136.18         2.65 o                         
   6   3  -4         89.23         87.10         2.22 o                         
   7   3  -4         43.27         31.26         1.01 o                         
   8   3  -4          2.80          2.53         0.38 o                         
   9   3  -4          0.86          0.90         0.28 o                         
  10   3  -4         12.93         16.63         0.62 o                         
  -8   4  -4        270.95        294.48         4.17 o                         
  -7   4  -4         20.41         24.19         1.01 o                         
  -6   4  -4        228.95        235.05         3.32 o                         
  -5   4  -4        864.37        894.85         6.41 o                         
  -4   4  -4        135.41        134.86         3.09 o                         
  -3   4  -4         23.86         28.76         1.63 o                         
  -2   4  -4          4.44          3.91         0.66 o                         
  -1   4  -4        602.24        659.60         5.89 o                         
   0   4  -4        212.78        226.78         2.98 o                         
   1   4  -4        664.41        704.77         4.71 o                         
   2   4  -4        116.26        114.48         1.94 o                         
   3   4  -4        352.05        359.36         3.84 o                         
   4   4  -4        559.86        521.88         5.59 o                         
   5   4  -4        683.36        626.17         8.07 o                         
   6   4  -4        779.09        736.66         4.77 o                         
   7   4  -4         92.08         80.76         1.52 o                         
   8   4  -4         44.36         43.46         1.36 o                         
   9   4  -4        251.16        246.35         2.77 o                         
  10   4  -4        422.84        498.85         6.69 o                         
  -8   5  -4        158.04        165.38         2.39 o                         
  -7   5  -4         18.01         20.85         1.28 o                         
  -6   5  -4         27.88         30.16         1.23 o                         
  -5   5  -4         43.48         48.64         1.39 o                         
  -4   5  -4        208.58        225.72         2.60 o                         
  -3   5  -4        166.10        160.37         3.86 o                         
  -2   5  -4        247.95        248.06         4.60 o                         
  -1   5  -4        191.06        203.62         4.01 o                         
   0   5  -4        762.64        821.94        12.52 o                         
   1   5  -4       1087.82       1140.77         6.77 o                         
   2   5  -4        535.30        526.41         4.65 o                         
   3   5  -4        440.72        427.92         6.83 o                         
   4   5  -4        803.56        775.28         7.01 o                         
   5   5  -4       1787.73       1667.42        21.84 o                         
   6   5  -4        107.31        105.21         1.72 o                         
   7   5  -4        387.04        354.25         3.89 o                         
   8   5  -4        341.56        336.55         3.60 o                         
   9   5  -4        200.47        213.03         2.68 o                         
  -8   6  -4        447.57        472.03         5.09 o                         
  -7   6  -4        221.04        249.77         2.86 o                         
  -6   6  -4        237.00        249.42         3.32 o                         
  -5   6  -4         26.75         27.23         1.04 o                         
  -4   6  -4        418.17        427.33         3.81 o                         
  -3   6  -4        532.48        542.76         7.18 o                         
  -2   6  -4        619.41        606.19         7.44 o                         
  -1   6  -4        332.40        343.78         5.44 o                         
   0   6  -4        204.03        216.74         5.00 o                         
   1   6  -4        111.21         93.19         2.22 o                         
   2   6  -4        826.86        811.11         5.70 o                         
   3   6  -4        397.94        383.52         4.47 o                         
   4   6  -4         29.63         26.81         1.38 o                         
   5   6  -4        146.96        138.28         1.90 o                         
   6   6  -4        493.64        457.89         4.26 o                         
   7   6  -4        358.09        332.73         3.71 o                         
   8   6  -4        232.48        233.27         3.09 o                         
   9   6  -4         31.32         33.99         1.11 o                         
  -7   7  -4         80.21         86.34         1.72 o                         
  -6   7  -4         58.58         64.82         1.81 o                         
  -5   7  -4        288.01        303.52         4.21 o                         
  -4   7  -4         79.79         77.59         1.86 o                         
  -3   7  -4         92.02         93.18         1.64 o                         
  -2   7  -4         85.15         87.57         2.93 o                         
  -1   7  -4        131.76        137.32         3.61 o                         
   0   7  -4         95.67         98.94         3.01 o                         
   1   7  -4        148.66        150.15         3.27 o                         
   2   7  -4         42.69         33.87         1.22 o                         
   3   7  -4         46.93         45.94         1.46 o                         
   4   7  -4         46.78         47.26         1.10 o                         
   5   7  -4        212.29        192.57         2.53 o                         
   6   7  -4         97.01         90.99         2.18 o                         
   7   7  -4         52.00         51.62         1.55 o                         
   8   7  -4         17.45         16.12         0.90 o                         
   9   7  -4         30.34         31.78         1.04 o                         
  -7   8  -4         26.13         27.93         1.00 o                         
  -6   8  -4         63.71         70.77         1.97 o                         
  -5   8  -4         72.35         75.05         2.06 o                         
  -4   8  -4        565.98        603.22         4.77 o                         
  -3   8  -4         88.26         83.88         1.65 o                         
  -2   8  -4        266.56        271.39         2.69 o                         
  -1   8  -4         84.61         85.76         1.89 o                         
   0   8  -4        185.03        166.30         2.99 o                         
   1   8  -4        320.55        310.73         6.88 o                         
   2   8  -4        120.73        110.07         1.82 o                         
   3   8  -4        111.35         97.07         1.59 o                         
   4   8  -4        101.07         96.10         1.84 o                         
   5   8  -4        221.12        204.84         3.07 o                         
   6   8  -4         30.61         26.23         1.27 o                         
   7   8  -4        109.90        102.19         2.27 o                         
   8   8  -4        209.84        213.99         3.12 o                         
  -6   9  -4         95.64        102.84         2.12 o                         
  -5   9  -4          1.75          2.50         0.46 o                         
  -4   9  -4        129.69        129.39         2.12 o                         
  -3   9  -4         85.66         84.58         1.72 o                         
  -2   9  -4        293.73        295.14         3.76 o                         
  -1   9  -4        132.10        126.87         2.75 o                         
   0   9  -4         14.53         13.01         0.92 o                         
   1   9  -4         54.01         48.12         1.52 o                         
   2   9  -4         97.63         88.30         2.05 o                         
   3   9  -4         77.13         73.56         1.63 o                         
   4   9  -4         21.81         23.10         1.31 o                         
   5   9  -4         22.24         22.90         1.12 o                         
   6   9  -4         38.02         34.84         1.38 o                         
   7   9  -4         73.68         74.73         2.01 o                         
   8   9  -4         49.49         54.76         2.17 o                         
  -6  10  -4         79.09         85.95         2.32 o                         
  -5  10  -4        129.37        141.89         2.27 o                         
  -4  10  -4        563.02        593.20         5.28 o                         
  -3  10  -4         28.83         30.40         1.15 o                         
  -2  10  -4         27.19         32.41         1.26 o                         
  -1  10  -4        612.01        619.92         6.68 o                         
   0  10  -4        447.45        437.17         4.70 o                         
   1  10  -4        502.18        485.37         5.84 o                         
   2  10  -4         55.45         53.30         1.53 o                         
   3  10  -4         20.65         21.28         1.13 o                         
   4  10  -4        710.45        675.33         6.44 o                         
   5  10  -4        319.13        302.52         4.01 o                         
   6  10  -4         73.02         69.05         2.35 o                         
   7  10  -4         45.52         48.68         1.61 o                         
  -5  11  -4        125.99        134.87         4.33 o                         
  -4  11  -4         74.94         78.12         1.89 o                         
  -3  11  -4         74.90         74.72         1.77 o                         
  -2  11  -4        464.01        484.06         4.81 o                         
  -1  11  -4         39.06         40.05         1.67 o                         
   0  11  -4        173.35        173.49         2.85 o                         
   1  11  -4        132.64        131.30         2.49 o                         
   2  11  -4        173.92        164.70         2.49 o                         
   3  11  -4         80.45         81.43         2.01 o                         
   4  11  -4        176.35        184.07         3.12 o                         
   5  11  -4        262.92        265.34         3.90 o                         
   6  11  -4         35.91         36.05         1.47 o                         
  -4  12  -4         17.61         18.95         1.65 o                         
  -3  12  -4        128.46        139.03         3.17 o                         
  -2  12  -4        118.92        130.73         2.42 o                         
  -1  12  -4        133.88        142.41         2.70 o                         
   0  12  -4         90.67         92.96         2.04 o                         
   1  12  -4        182.03        182.66         3.57 o                         
   2  12  -4        121.33        126.02         2.88 o                         
   3  12  -4        368.89        380.01         3.79 o                         
   4  12  -4         45.53         45.61         1.36 o                         
   5  12  -4         22.97         23.15         0.88 o                         
  -2  13  -4          2.14          2.74         0.80 o                         
  -1  13  -4         36.33         39.79         3.83 o                         
   0  13  -4          9.36         10.81         0.90 o                         
   1  13  -4          8.73          9.51         0.66 o                         
   2  13  -4         26.99         27.92         1.17 o                         
   3  13  -4        165.04        163.81         3.05 o                         
  -9   1  -3         34.99         39.50         1.59 o                         
  -8   1  -3        123.69        118.61         2.29 o                         
  -7   1  -3        272.43        274.45         2.99 o                         
  -6   1  -3        293.79        289.64         4.51 o                         
  -5   1  -3         64.90         64.09         2.04 o                         
  -4   1  -3         29.18         29.14         1.15 o                         
  -3   1  -3        662.57        716.18         5.80 o                         
  -2   1  -3       1172.27       1265.47        11.29 o                         
  -1   1  -3       3553.61       3808.48        11.38 o                         
   0   1  -3        130.83        136.66         1.96 o                         
   1   1  -3        191.88        195.02         3.10 o                         
   2   1  -3       1324.38       1340.79        19.18 o                         
   3   1  -3       1540.34       1678.94         7.18 o                         
   4   1  -3        269.54        277.99         2.33 o                         
   5   1  -3         69.04         63.92         1.26 o                         
   6   1  -3         79.23         68.76         3.28 o                         
   7   1  -3        726.72        692.12         7.99 o                         
   8   1  -3        119.63        116.83         1.96 o                         
   9   1  -3         18.68         17.33         0.79 o                         
  10   1  -3        108.13         99.91         1.66 o                         
  -9   2  -3         38.03         42.12         1.63 o                         
  -8   2  -3         63.29         66.70         1.87 o                         
  -7   2  -3         58.60         60.09         1.51 o                         
  -6   2  -3        128.25        131.05         2.04 o                         
  -5   2  -3        265.58        264.77         4.11 o                         
  -4   2  -3        116.75        123.55         1.97 o                         
  -3   2  -3        342.66        395.31         4.93 o                         
  -2   2  -3        609.21        674.94         5.10 o                         
  -1   2  -3        226.75        265.85         3.39 o                         
   0   2  -3        372.54        444.67         3.07 o                         
   1   2  -3        234.67        255.88         2.20 o                         
   2   2  -3        296.50        330.63         2.58 o                         
   3   2  -3        585.83        654.41         3.60 o                         
   4   2  -3        479.36        486.83         4.69 o                         
   5   2  -3        154.87        153.85         1.99 o                         
   6   2  -3        128.84        126.04         2.31 o                         
   7   2  -3        143.04        126.38         1.83 o                         
   8   2  -3        139.71        127.21         2.18 o                         
   9   2  -3        116.77        109.37         1.89 o                         
  10   2  -3         58.82         59.07         1.27 o                         
  -9   3  -3        325.76        362.52         5.27 o                         
  -8   3  -3         81.68         88.93         2.51 o                         
  -7   3  -3          9.52         10.60         0.73 o                         
  -6   3  -3         69.81         71.95         1.44 o                         
  -5   3  -3        616.67        618.83         6.40 o                         
  -4   3  -3        455.91        486.86         4.36 o                         
  -3   3  -3        191.20        190.56         2.78 o                         
  -2   3  -3        176.99        215.86         4.24 o                         
  -1   3  -3         99.53         83.06         1.97 o                         
   0   3  -3       1692.07       1823.70        12.78 o                         
   1   3  -3        790.15        841.49         4.20 o                         
   2   3  -3        171.28        173.33         1.80 o                         
   3   3  -3         78.58         95.06         1.58 o                         
   4   3  -3       1389.95       1376.21        12.40 o                         
   5   3  -3       1110.49       1040.17        13.87 o                         
   6   3  -3        568.33        525.66         6.12 o                         
   7   3  -3         15.49         12.79         0.56 o                         
   8   3  -3         25.93         23.80         0.86 o                         
   9   3  -3        277.46        270.15         3.11 o                         
  10   3  -3        273.34        270.88         2.78 o                         
  -9   4  -3         12.76         14.98         0.95 o                         
  -8   4  -3        123.73        134.83         2.50 o                         
  -7   4  -3          5.34          6.20         0.66 o                         
  -6   4  -3         21.03         20.13         0.88 o                         
  -5   4  -3        116.40        128.22         2.44 o                         
  -4   4  -3         31.97         43.64         2.18 o                         
  -3   4  -3        127.30        128.62         2.71 o                         
  -2   4  -3        173.95        171.95         2.93 o                         
  -1   4  -3        210.11        206.81         3.44 o                         
   0   4  -3        193.37        230.55         2.36 o                         
   1   4  -3        249.82        253.38         2.23 o                         
   2   4  -3        456.08        487.32         4.18 o                         
   3   4  -3        477.93        503.02         4.24 o                         
   4   4  -3        186.58        181.15         2.83 o                         
   5   4  -3        191.01        181.43         3.45 o                         
   6   4  -3        838.38        768.32        11.96 o                         
   7   4  -3         58.16         53.42         1.08 o                         
   8   4  -3        197.77        184.64         2.79 o                         
   9   4  -3        114.69        109.05         1.94 o                         
  10   4  -3         68.55         70.67         1.48 o                         
  -9   5  -3         36.34         37.42         1.34 o                         
  -8   5  -3        181.67        204.46         2.96 o                         
  -7   5  -3        158.41        167.62         3.02 o                         
  -6   5  -3         94.16         91.05         1.85 o                         
  -5   5  -3        144.03        134.67         1.90 o                         
  -4   5  -3        472.96        496.25         5.78 o                         
  -3   5  -3         46.79         50.50         1.78 o                         
  -2   5  -3        568.93        579.21         5.72 o                         
  -1   5  -3        126.60        125.79         2.88 o                         
   0   5  -3        754.74        872.65         8.98 o                         
   1   5  -3        402.96        439.19         3.23 o                         
   2   5  -3        206.17        190.25         2.56 o                         
   3   5  -3        557.05        566.80         6.54 o                         
   4   5  -3        692.75        710.82         4.65 o                         
   5   5  -3          7.89          6.77         0.53 o                         
   6   5  -3        634.61        601.30         7.12 o                         
   7   5  -3         48.87         44.20         1.18 o                         
   8   5  -3        207.13        192.61         3.02 o                         
   9   5  -3        104.61        103.05         1.82 o                         
  10   5  -3         92.18         97.39         1.83 o                         
  -8   6  -3         93.61        100.95         1.93 o                         
  -7   6  -3         41.91         40.11         1.33 o                         
  -6   6  -3         36.23         36.00         1.27 o                         
  -5   6  -3         15.76         15.94         0.79 o                         
  -4   6  -3         91.73         91.94         2.58 o                         
  -3   6  -3         57.75         60.91         2.05 o                         
  -2   6  -3         85.98         91.40         2.38 o                         
  -1   6  -3        172.01        181.06         3.14 o                         
   0   6  -3         87.02         97.25         2.74 o                         
   1   6  -3        435.65        472.04         4.59 o                         
   2   6  -3        138.94        147.00         2.23 o                         
   3   6  -3         75.78         76.83         2.24 o                         
   4   6  -3        655.43        668.02         6.77 o                         
   5   6  -3        459.43        414.57         4.33 o                         
   6   6  -3         12.35         10.89         0.55 o                         
   7   6  -3         93.21         84.47         1.82 o                         
   8   6  -3         46.83         45.33         1.61 o                         
   9   6  -3         51.58         49.73         1.43 o                         
  -8   7  -3        162.34        180.86         2.39 o                         
  -7   7  -3        259.43        272.79         3.22 o                         
  -6   7  -3        228.38        221.57         3.00 o                         
  -5   7  -3         71.70         73.38         1.70 o                         
  -4   7  -3         52.31         43.21         1.06 o                         
  -3   7  -3        896.34        946.69         8.30 o                         
  -2   7  -3        622.24        611.86         6.36 o                         
  -1   7  -3        274.50        269.11         4.72 o                         
   0   7  -3          4.99          6.63         0.80 o                         
   1   7  -3        171.36        172.86         2.65 o                         
   2   7  -3        524.38        512.84         4.45 o                         
   3   7  -3        499.79        479.60         4.47 o                         
   4   7  -3        188.36        160.87         2.72 o                         
   5   7  -3        152.60        138.54         1.80 o                         
   6   7  -3        142.40        132.24         2.03 o                         
   7   7  -3        289.07        269.50         3.94 o                         
   8   7  -3        278.37        276.04         4.14 o                         
   9   7  -3        109.89        114.74         2.13 o                         
  -8   8  -3         33.04         36.35         2.03 o                         
  -7   8  -3         80.79         82.58         1.83 o                         
  -6   8  -3         24.69         26.71         1.12 o                         
  -5   8  -3        232.54        238.44         3.19 o                         
  -4   8  -3         85.68         90.52         1.87 o                         
  -3   8  -3        169.52        170.90         2.10 o                         
  -2   8  -3        191.41        182.05         4.14 o                         
  -1   8  -3        407.89        386.44         7.03 o                         
   0   8  -3         39.87         43.72         1.73 o                         
   1   8  -3        277.99        293.74         4.54 o                         
   2   8  -3        182.21        157.34         3.14 o                         
   3   8  -3        173.53        149.84         2.61 o                         
   4   8  -3         46.84         41.50         1.12 o                         
   5   8  -3        136.45        126.17         2.20 o                         
   6   8  -3        120.05        110.46         2.94 o                         
   7   8  -3         12.92         12.32         0.86 o                         
   8   8  -3        132.62        131.28         3.08 o                         
   9   8  -3         45.26         48.15         1.85 o                         
  -7   9  -3         29.79         31.67         1.00 o                         
  -6   9  -3        222.45        235.31         3.30 o                         
  -5   9  -3        254.71        256.55         3.17 o                         
  -4   9  -3        282.74        290.75         3.55 o                         
  -3   9  -3        350.95        342.26         3.33 o                         
  -2   9  -3        115.28        107.56         2.11 o                         
  -1   9  -3        770.58        762.85         7.56 o                         
   0   9  -3        733.04        740.68        24.77 o                         
   1   9  -3        633.95        620.05         7.69 o                         
   2   9  -3        242.91        226.93         3.44 o                         
   3   9  -3        265.45        237.10         3.00 o                         
   4   9  -3         41.66         42.08         2.25 o                         
   5   9  -3        603.98        546.08         6.71 o                         
   6   9  -3        415.30        383.37         6.12 o                         
   7   9  -3        148.87        145.40         2.94 o                         
   8   9  -3        286.29        287.18         4.90 o                         
  -6  10  -3         23.99         25.85         1.01 o                         
  -5  10  -3         17.87         18.90         0.83 o                         
  -4  10  -3        101.80        105.46         1.92 o                         
  -3  10  -3         17.00         18.15         1.03 o                         
  -2  10  -3        134.31        132.22         2.53 o                         
  -1  10  -3        404.24        397.16         4.80 o                         
   0  10  -3         47.27         46.42         1.66 o                         
   1  10  -3         49.45         54.00         1.93 o                         
   2  10  -3         49.52         47.02         1.63 o                         
   3  10  -3        101.89         92.14         2.42 o                         
   4  10  -3        116.83        103.49         3.04 o                         
   5  10  -3         46.43         49.27         1.97 o                         
   6  10  -3         67.55         59.59         3.25 o                         
   7  10  -3         55.00         53.99         2.18 o                         
  -6  11  -3        109.57        128.28         2.88 o                         
  -5  11  -3        268.59        287.83         3.29 o                         
  -4  11  -3         74.49         76.04         1.76 o                         
  -3  11  -3        113.38        116.13         2.60 o                         
  -2  11  -3        248.47        260.76         3.80 o                         
  -1  11  -3        181.50        180.90         3.63 o                         
   0  11  -3        265.79        265.88         4.37 o                         
   1  11  -3        239.87        237.06         5.35 o                         
   2  11  -3        170.99        167.76         4.32 o                         
   3  11  -3         51.60         50.44         1.97 o                         
   4  11  -3        433.17        404.75         5.60 o                         
   5  11  -3         77.89         76.53         2.24 o                         
   6  11  -3        222.24        212.68         4.67 o                         
   7  11  -3        214.37        227.47         5.65 o                         
  -5  12  -3         63.98         67.43         2.18 o                         
  -4  12  -3         25.80         25.21         0.98 o                         
  -3  12  -3         13.33         14.01         0.84 o                         
  -2  12  -3        128.03        127.11         3.50 o                         
  -1  12  -3        370.12        398.62         6.62 o                         
   0  12  -3         13.57         13.51         1.27 o                         
   1  12  -3         25.97         22.93         1.99 o                         
   2  12  -3         15.20         15.79         1.09 o                         
   3  12  -3         96.29         88.03         2.27 o                         
   4  12  -3         19.94         17.57         1.12 o                         
   5  12  -3         76.77         78.38         1.97 o                         
   6  12  -3        194.09        209.46         3.19 o                         
  -3  13  -3         63.66         63.40         1.94 o                         
  -2  13  -3        169.70        172.91         3.02 o                         
  -1  13  -3        237.29        255.27         4.55 o                         
   0  13  -3         29.35         28.47         1.58 o                         
   1  13  -3        191.82        203.24         5.18 o                         
   2  13  -3        237.67        243.28         5.75 o                         
   3  13  -3        342.79        352.13         4.26 o                         
   4  13  -3         87.70         95.89         2.09 o                         
   5  13  -3         10.28         17.31         1.59 o                         
  -1  14  -3        105.29        111.57         2.06 o                         
   0  14  -3         32.99         34.32         1.06 o                         
   1  14  -3         23.03         17.92         0.91 o                         
   2  14  -3        172.51        186.13         5.20 o                         
 -10   0  -2        230.08        254.58         8.01 o                         
  -9   0  -2         23.03         22.92         1.41 o                         
  -8   0  -2         12.89         14.75         1.58 o                         
  -7   0  -2        589.52        584.71         5.29 o                         
  -6   0  -2        275.90        264.42         5.45 o                         
  -5   0  -2       1784.62       1889.36        16.37 o                         
  -4   0  -2        695.86        811.82         6.35 o                         
  -3   0  -2        999.08       1111.78        10.03 o                         
  -2   0  -2       1344.31       1398.14         6.99 o                         
  -1   0  -2      20698.84      16295.47        37.72 o                         
   0   0  -2       4373.95       4475.34       120.06 o                         
   1   0  -2       1108.52       1170.77         8.32 o                         
   2   0  -2       2467.97       2488.37        21.18 o                         
   3   0  -2       4194.94       4168.83        31.80 o                         
   4   0  -2       3030.82       3025.37         8.56 o                         
   5   0  -2        233.01        211.76         3.52 o                         
   6   0  -2        298.96        302.32         8.19 o                         
   7   0  -2         23.00         22.37         1.80 o                         
   8   0  -2        593.91        580.03         5.18 o                         
   9   0  -2        413.78        373.16         4.92 o                         
  10   0  -2         34.96         35.42         1.56 o                         
  11   0  -2         25.69         22.47         1.60 o                         
 -10   1  -2         23.09         19.96         1.21 o                         
  -9   1  -2        164.80        173.67         2.63 o                         
  -8   1  -2         11.20          9.81         0.69 o                         
  -7   1  -2         16.15         15.91         0.71 o                         
  -6   1  -2        504.38        561.14         5.43 o                         
  -5   1  -2        238.60        297.41         3.89 o                         
  -4   1  -2         15.93         11.15         0.57 o                         
  -3   1  -2        209.21        236.06         3.14 o                         
  -2   1  -2        776.51        907.18         7.67 o                         
  -1   1  -2       5836.36       6087.92        39.68 o                         
   0   1  -2       1911.47       2088.34         6.69 o                         
   1   1  -2        319.26        350.19         2.03 o                         
   2   1  -2        569.54        595.84         5.75 o                         
   3   1  -2        683.23        759.93         4.75 o                         
   4   1  -2        936.29       1122.58         4.71 o                         
   5   1  -2        512.11        509.86         4.45 o                         
   6   1  -2        467.99        420.75         5.03 o                         
   7   1  -2        153.23        146.26         2.57 o                         
   8   1  -2        778.79        668.40         4.13 o                         
   9   1  -2         73.04         59.66         1.32 o                         
  10   1  -2         14.23         13.29         0.70 o                         
  11   1  -2        129.70        136.69         3.79 o                         
 -10   2  -2        117.29        124.70         3.08 o                         
  -9   2  -2        116.13        123.31         2.36 o                         
  -8   2  -2        206.54        209.71         3.20 o                         
  -7   2  -2        180.20        183.68         2.57 o                         
  -6   2  -2        271.15        283.23         3.88 o                         
  -5   2  -2        155.76        158.73         2.59 o                         
  -4   2  -2        597.51        613.97         4.59 o                         
  -3   2  -2        247.83        307.19         4.18 o                         
  -2   2  -2        487.18        522.91         5.15 o                         
  -1   2  -2        780.76        896.92         5.60 o                         
   0   2  -2       2798.41       2942.15        14.50 o                         
   1   2  -2       1131.96       1202.30        17.15 o                         
   2   2  -2        532.30        562.17         7.88 o                         
   3   2  -2        454.60        504.93         3.89 o                         
   4   2  -2        681.79        710.60         8.46 o                         
   5   2  -2        333.74        315.64         7.02 o                         
   6   2  -2        282.75        264.76         3.27 o                         
   7   2  -2        374.91        314.65         3.83 o                         
   8   2  -2        224.44        187.38         2.13 o                         
   9   2  -2         30.77         29.59         1.00 o                         
  10   2  -2        219.79        219.15         2.23 o                         
 -10   3  -2          9.00         12.16         0.96 o                         
  -9   3  -2         77.84         75.53         2.07 o                         
  -8   3  -2        129.15        141.43         2.48 o                         
  -7   3  -2          7.13          8.56         0.53 o                         
  -6   3  -2         26.11         27.43         1.13 o                         
  -5   3  -2        107.31        117.03         2.00 o                         
  -4   3  -2         29.19         33.95         1.00 o                         
  -3   3  -2         41.00         47.46         0.97 o                         
  -2   3  -2         94.33        106.26         1.98 o                         
  -1   3  -2         26.10         35.64         0.68 o                         
   0   3  -2         85.09         81.88         0.92 o                         
   1   3  -2        275.08        316.77         5.32 o                         
   2   3  -2        110.30        118.55         1.14 o                         
   3   3  -2         61.66         73.53         1.04 o                         
   4   3  -2        133.89        145.38         2.38 o                         
   5   3  -2         21.64         18.88         0.85 o                         
   6   3  -2        414.89        385.52         8.01 o                         
   7   3  -2        691.90        636.81         6.03 o                         
   8   3  -2         58.26         55.57         1.27 o                         
   9   3  -2          3.34          3.35         0.41 o                         
  10   3  -2          4.23          4.95         0.40 o                         
  -9   4  -2        203.68        209.05         2.55 o                         
  -8   4  -2       1239.85       1292.56         7.29 o                         
  -7   4  -2        132.99        135.81         1.95 o                         
  -6   4  -2          2.97          3.97         0.74 o                         
  -5   4  -2        411.82        439.79         3.46 o                         
  -4   4  -2        768.95        787.02         7.34 o                         
  -3   4  -2       1310.44       1443.45         6.60 o                         
  -2   4  -2        364.98        377.28         3.38 o                         
  -1   4  -2        129.49        139.60         1.71 o                         
   0   4  -2        528.72        565.93         2.47 o                         
   1   4  -2        212.36        201.98         1.66 o                         
   2   4  -2       1879.04       1997.33        14.16 o                         
   3   4  -2        136.60        143.28         1.53 o                         
   4   4  -2        133.76        153.26         2.21 o                         
   5   4  -2        553.28        528.96         6.03 o                         
   6   4  -2       2260.68       2008.51        22.53 o                         
   7   4  -2        392.09        369.00         3.31 o                         
   8   4  -2         53.19         49.31         1.27 o                         
   9   4  -2         22.08         21.13         0.97 o                         
  10   4  -2        158.95        163.44         3.18 o                         
  -9   5  -2        112.06        126.20         2.12 o                         
  -8   5  -2         98.78        107.81         2.30 o                         
  -7   5  -2        258.72        270.49         3.60 o                         
  -6   5  -2         15.09         14.90         0.57 o                         
  -5   5  -2         18.71         16.35         0.87 o                         
  -4   5  -2         32.89         31.15         1.04 o                         
  -3   5  -2        190.79        246.84         2.86 o                         
  -2   5  -2        440.01        478.71         3.65 o                         
  -1   5  -2        280.58        297.80         2.68 o                         
   0   5  -2         11.28         15.30         0.45 o                         
   1   5  -2       2015.95       2181.67        24.05 o                         
   2   5  -2        980.62       1064.73         4.62 o                         
   3   5  -2        591.40        596.25         5.27 o                         
   4   5  -2        261.85        271.29         2.35 o                         
   5   5  -2        992.84        937.96         7.19 o                         
   6   5  -2       1559.16       1414.65         8.98 o                         
   7   5  -2         72.12         66.80         1.37 o                         
   8   5  -2        469.59        439.26         4.97 o                         
   9   5  -2        171.29        161.47         2.48 o                         
  10   5  -2         82.34         83.10         2.30 o                         
  -9   6  -2         65.98         70.16         1.50 o                         
  -8   6  -2        214.54        233.59         3.27 o                         
  -7   6  -2        767.17        790.88         6.66 o                         
  -6   6  -2        673.89        675.29         4.54 o                         
  -5   6  -2        384.55        363.70         4.52 o                         
  -4   6  -2        314.52        341.51         3.80 o                         
  -3   6  -2        650.43        733.96         6.87 o                         
  -2   6  -2        653.31        709.63         6.70 o                         
  -1   6  -2       2532.62       2616.25         9.78 o                         
   0   6  -2        359.56        355.67         3.10 o                         
   1   6  -2        266.49        337.54         2.72 o                         
   2   6  -2        491.38        492.03         4.31 o                         
   3   6  -2       1117.62       1104.62         9.78 o                         
   4   6  -2        776.79        717.97         5.90 o                         
   5   6  -2        276.34        267.68         2.65 o                         
   6   6  -2        458.83        434.18         3.62 o                         
   7   6  -2        993.27        924.42         5.85 o                         
   8   6  -2        185.53        176.01         3.95 o                         
   9   6  -2        390.48        404.06         4.25 o                         
  10   6  -2        136.00        151.20         3.08 o                         
  -9   7  -2         10.74         12.71         0.67 o                         
  -8   7  -2        293.08        317.91         3.57 o                         
  -7   7  -2          1.29          2.03         0.43 o                         
  -6   7  -2         65.36         65.94         1.50 o                         
  -5   7  -2         27.91         26.53         0.79 o                         
  -4   7  -2        234.26        249.89         4.13 o                         
  -3   7  -2          9.81         11.42         0.72 o                         
  -2   7  -2        181.13        201.38         2.72 o                         
  -1   7  -2        176.90        176.04         2.25 o                         
   0   7  -2         90.67         83.32         1.52 o                         
   1   7  -2        119.39        129.28         2.25 o                         
   2   7  -2         57.79         57.09         1.29 o                         
   3   7  -2        118.13        116.18         1.97 o                         
   4   7  -2        230.75        216.91         2.51 o                         
   5   7  -2         26.90         27.22         0.96 o                         
   6   7  -2        111.55         99.18         1.64 o                         
   7   7  -2        130.68        122.42         3.56 o                         
   8   7  -2         28.20         28.65         1.22 o                         
   9   7  -2         22.34         20.22         1.13 o                         
  -8   8  -2        102.69        116.88         2.23 o                         
  -7   8  -2         96.23        101.61         1.86 o                         
  -6   8  -2         51.99         52.17         1.51 o                         
  -5   8  -2         67.22         60.29         1.53 o                         
  -4   8  -2        236.34        228.97         2.74 o                         
  -3   8  -2        429.55        442.00         4.78 o                         
  -2   8  -2        185.49        182.03         2.96 o                         
  -1   8  -2        440.45        457.18         4.98 o                         
   0   8  -2        157.92        155.52         2.41 o                         
   1   8  -2        285.30        274.35         3.53 o                         
   2   8  -2        384.12        386.11         4.36 o                         
   3   8  -2        273.51        256.29         3.06 o                         
   4   8  -2        182.96        169.42         2.62 o                         
   5   8  -2        113.73         99.54         1.67 o                         
   6   8  -2        208.66        191.39         2.67 o                         
   7   8  -2        157.18        152.39         5.27 o                         
   8   8  -2        206.35        197.10         3.76 o                         
   9   8  -2        177.16        181.21         3.74 o                         
  -8   9  -2          7.28          7.42         0.53 o                         
  -7   9  -2         13.03         14.50         0.81 o                         
  -6   9  -2        105.08        104.49         2.00 o                         
  -5   9  -2         84.61         84.45         2.09 o                         
  -4   9  -2         37.01         37.19         1.40 o                         
  -3   9  -2         83.71         78.54         1.62 o                         
  -2   9  -2        220.57        224.56         3.78 o                         
  -1   9  -2        142.05        141.95         3.88 o                         
   0   9  -2        177.33        172.72         2.97 o                         
   1   9  -2         32.83         28.72         1.42 o                         
   2   9  -2         32.44         29.07         1.41 o                         
   3   9  -2         28.23         24.94         1.22 o                         
   4   9  -2         41.54         29.90         0.97 o                         
   5   9  -2         37.00         31.80         1.43 o                         
   6   9  -2         20.30         20.30         1.26 o                         
   7   9  -2         12.52          9.80         1.20 o                         
   8   9  -2         85.90         83.32         3.99 o                         
  -7  10  -2         61.44         66.86         2.04 o                         
  -6  10  -2         20.62         20.26         0.91 o                         
  -5  10  -2        139.28        136.91         2.33 o                         
  -4  10  -2        947.94        929.21         8.44 o                         
  -3  10  -2        560.06        569.58         9.32 o                         
  -2  10  -2        173.29        170.69         2.78 o                         
  -1  10  -2        759.11        752.71         5.64 o                         
   0  10  -2        907.48        889.09         8.11 o                         
   1  10  -2        856.33        802.28         5.07 o                         
   2  10  -2        847.26        802.38         6.01 o                         
   3  10  -2        389.88        349.85         4.17 o                         
   4  10  -2        288.82        256.94         4.40 o                         
   5  10  -2        339.99        312.12         5.50 o                         
   6  10  -2        440.52        418.64         5.88 o                         
   7  10  -2        292.24        279.11         4.15 o                         
  -6  11  -2         48.18         50.63         1.54 o                         
  -5  11  -2         41.82         40.96         1.43 o                         
  -4  11  -2         94.27         92.55         2.29 o                         
  -3  11  -2          5.58          5.98         0.77 o                         
  -2  11  -2         92.36         94.61         2.82 o                         
  -1  11  -2        152.37        153.80         4.44 o                         
   0  11  -2         23.46         22.35         1.10 o                         
   1  11  -2        198.02        188.97         3.06 o                         
   2  11  -2         76.06         79.74         2.03 o                         
   3  11  -2         10.81         12.58         1.04 o                         
   4  11  -2        160.17        162.91         4.03 o                         
   5  11  -2        105.84        112.74         3.15 o                         
   6  11  -2         35.37         38.16         2.08 o                         
   7  11  -2        322.31        315.48         3.78 o                         
  -5  12  -2        340.67        371.33         3.61 o                         
  -4  12  -2         19.99         20.09         1.03 o                         
  -3  12  -2         52.88         57.51         2.01 o                         
  -2  12  -2        140.52        141.59         3.55 o                         
  -1  12  -2        286.46        287.09         5.47 o                         
   0  12  -2        289.42        283.16         4.72 o                         
   1  12  -2         59.33         62.23         1.95 o                         
   2  12  -2        180.58        187.04         4.29 o                         
   3  12  -2        231.53        225.85         4.01 o                         
   4  12  -2        517.00        514.22         6.62 o                         
   5  12  -2         70.45         70.03         2.89 o                         
   6  12  -2         11.47         10.40         0.97 o                         
  -4  13  -2          9.92          9.68         0.60 o                         
  -3  13  -2         72.68         76.59         2.03 o                         
  -2  13  -2        102.04        103.51         2.58 o                         
  -1  13  -2         19.74         16.54         1.11 o                         
   0  13  -2        174.49        176.41         4.07 o                         
   1  13  -2          4.45          4.12         0.77 o                         
   2  13  -2         25.65         24.75         1.27 o                         
   3  13  -2         72.40         69.75         2.40 o                         
   4  13  -2        104.95        100.43         2.85 o                         
   5  13  -2         12.00         10.99         1.42 o                         
  -3  14  -2        153.13        159.92         3.36 o                         
  -2  14  -2        145.11        154.67         4.46 o                         
  -1  14  -2        317.62        328.58         8.95 o                         
   0  14  -2         63.15         61.88         2.32 o                         
   1  14  -2         77.70         93.14         3.42 o                         
   2  14  -2         56.56         52.33         3.43 o                         
   3  14  -2         85.55         91.45         2.87 o                         
 -10   1  -1         81.06         88.91         1.81 o                         
  -9   1  -1        125.51        119.57         2.34 o                         
  -8   1  -1          5.56          5.74         0.45 o                         
  -7   1  -1         86.64         85.19         2.22 o                         
  -6   1  -1        462.67        470.91         4.44 o                         
  -5   1  -1        664.34        706.87         5.08 o                         
  -4   1  -1        731.57        844.03         6.61 o                         
  -3   1  -1        382.89        411.83         2.30 o                         
  -2   1  -1       1047.51       1136.04         4.16 o                         
  -1   1  -1       8245.51       7372.63        18.26 o                         
   0   1  -1       2104.38       2074.83        27.84 o                         
   1   1  -1       1217.51       1255.68         8.35 o                         
   2   1  -1         23.40         20.77         0.45 o                         
   3   1  -1       1529.81       1540.17        13.18 o                         
   4   1  -1       1345.05       1380.07        10.38 o                         
   5   1  -1        415.82        394.58         3.97 o                         
   6   1  -1        176.27        160.48         3.04 o                         
   7   1  -1        170.66        154.42         2.66 o                         
   8   1  -1        201.83        175.03         2.66 o                         
   9   1  -1        190.51        172.62         3.00 o                         
  10   1  -1         84.65         87.02         1.70 o                         
 -10   2  -1         26.62         27.78         1.14 o                         
  -9   2  -1         45.59         46.38         1.42 o                         
  -8   2  -1        209.90        210.95         2.46 o                         
  -7   2  -1         37.37         39.78         1.55 o                         
  -6   2  -1        189.47        196.72         2.86 o                         
  -5   2  -1         46.11         40.83         1.11 o                         
  -4   2  -1       1285.42       1459.37         8.76 o                         
  -3   2  -1        113.30        144.21         1.34 o                         
  -2   2  -1        341.18        371.97         2.60 o                         
  -1   2  -1       5130.49       5134.12        11.47 o                         
   0   2  -1       1125.94       1197.32        14.26 o                         
   1   2  -1        838.56        920.66         3.28 o                         
   2   2  -1        554.01        611.29         8.39 o                         
   3   2  -1        369.88        390.02         2.95 o                         
   4   2  -1        181.17        168.98         1.98 o                         
   5   2  -1        149.70        143.64         2.16 o                         
   6   2  -1         74.66         69.37         1.69 o                         
   7   2  -1        552.74        504.76         6.75 o                         
   8   2  -1         20.55         20.13         0.81 o                         
   9   2  -1        173.15        154.39         2.82 o                         
  10   2  -1        173.62        178.74         2.19 o                         
 -10   3  -1         11.12          9.04         0.78 o                         
  -9   3  -1        130.14        140.93         2.63 o                         
  -8   3  -1        847.81        865.14         9.74 o                         
  -7   3  -1        382.67        391.88         2.90 o                         
  -6   3  -1         60.87         65.66         1.70 o                         
  -5   3  -1         23.70         25.37         0.91 o                         
  -4   3  -1       1362.59       1461.43         4.72 o                         
  -3   3  -1        515.61        504.88         2.89 o                         
  -2   3  -1        875.25        994.30         4.94 o                         
  -1   3  -1         40.46         50.13         0.86 o                         
   0   3  -1        223.26        220.02         1.71 o                         
   1   3  -1       1990.36       2127.25         6.59 o                         
   2   3  -1        894.46        962.93         8.24 o                         
   3   3  -1        684.34        709.43         5.78 o                         
   4   3  -1         17.37         18.07         0.72 o                         
   5   3  -1        321.64        291.11         4.21 o                         
   6   3  -1        807.99        691.21         6.62 o                         
   7   3  -1       1119.15        999.24        13.31 o                         
   8   3  -1         83.82         73.77         1.46 o                         
   9   3  -1          6.04          4.80         0.55 o                         
  10   3  -1        237.12        245.82         2.65 o                         
 -10   4  -1         16.51         17.83         0.97 o                         
  -9   4  -1         38.14         42.28         1.29 o                         
  -8   4  -1        182.68        178.76         3.13 o                         
  -7   4  -1        221.10        225.60         2.32 o                         
  -6   4  -1         86.77         97.23         2.32 o                         
  -5   4  -1         88.76         93.19         1.65 o                         
  -4   4  -1        182.72        178.37         1.92 o                         
  -3   4  -1        630.67        678.36         3.28 o                         
  -2   4  -1         95.86         93.11         1.00 o                         
  -1   4  -1        192.71        200.45         2.08 o                         
   0   4  -1       1087.13       1156.31         9.53 o                         
   1   4  -1        175.24        211.26         2.03 o                         
   2   4  -1        807.58        825.34        10.65 o                         
   3   4  -1        411.08        423.17         3.96 o                         
   4   4  -1        206.04        199.27         2.53 o                         
   5   4  -1        355.55        336.15         3.30 o                         
   6   4  -1        228.18        195.55         3.16 o                         
   7   4  -1        287.53        259.40         2.88 o                         
   8   4  -1        162.97        151.12         2.30 o                         
   9   4  -1         73.88         73.47         1.89 o                         
  10   4  -1         51.20         51.21         1.44 o                         
 -10   5  -1         49.81         54.35         1.90 o                         
  -9   5  -1         51.35         55.28         1.51 o                         
  -8   5  -1        116.55        126.63         2.63 o                         
  -7   5  -1        145.07        140.65         2.30 o                         
  -6   5  -1        294.50        293.74         4.05 o                         
  -5   5  -1        425.93        437.46         3.91 o                         
  -4   5  -1        586.53        619.08         4.24 o                         
  -3   5  -1        122.68        135.54         1.67 o                         
  -2   5  -1        235.88        284.30         2.19 o                         
  -1   5  -1         60.19         53.98         0.76 o                         
   0   5  -1       2523.07       2607.37        14.45 o                         
   1   5  -1        678.83        760.78         7.29 o                         
   2   5  -1        644.82        672.94         5.31 o                         
   3   5  -1        421.60        402.91         3.21 o                         
   4   5  -1        506.25        464.98         3.90 o                         
   5   5  -1        360.65        322.06         3.47 o                         
   6   5  -1         22.37         18.59         0.90 o                         
   7   5  -1        706.26        634.16         6.58 o                         
   8   5  -1        474.63        444.83         4.92 o                         
   9   5  -1         80.82         78.79         1.89 o                         
  10   5  -1         94.42         93.66         2.19 o                         
  -9   6  -1         22.80         21.38         1.03 o                         
  -8   6  -1        135.53        136.96         2.67 o                         
  -7   6  -1        328.32        337.00         3.54 o                         
  -6   6  -1         40.42         38.71         1.09 o                         
  -5   6  -1        102.89        108.66         2.20 o                         
  -4   6  -1        187.03        198.13         2.75 o                         
  -3   6  -1        437.66        519.24         4.45 o                         
  -2   6  -1        445.39        481.60         3.69 o                         
  -1   6  -1        458.71        499.05         2.82 o                         
   0   6  -1        164.29        204.97         1.89 o                         
   1   6  -1        668.52        751.66         5.83 o                         
   2   6  -1        361.99        468.12         3.42 o                         
   3   6  -1         83.21         74.43         1.26 o                         
   4   6  -1        161.06        154.80         2.08 o                         
   5   6  -1         66.31         62.70         1.45 o                         
   6   6  -1        456.53        402.48         4.10 o                         
   7   6  -1         76.58         66.48         1.60 o                         
   8   6  -1         29.94         30.65         1.49 o                         
   9   6  -1         64.55         57.77         1.78 o                         
  10   6  -1         47.27         45.20         2.14 o                         
  -9   7  -1         63.75         70.53         1.44 o                         
  -8   7  -1         42.16         44.36         1.46 o                         
  -7   7  -1        331.52        334.52         4.59 o                         
  -6   7  -1        371.57        369.20         4.02 o                         
  -5   7  -1        345.53        341.93         5.89 o                         
  -4   7  -1        268.00        258.39         4.09 o                         
  -3   7  -1         13.43         11.60         0.87 o                         
  -2   7  -1        521.13        553.83         4.60 o                         
  -1   7  -1       1515.70       1527.53         6.36 o                         
   0   7  -1       1183.88       1269.22        10.86 o                         
   1   7  -1         89.26         82.68         1.64 o                         
   2   7  -1         15.70         19.54         0.74 o                         
   3   7  -1        371.89        333.06         3.25 o                         
   4   7  -1        494.70        462.74         3.39 o                         
   5   7  -1        397.49        361.76         3.19 o                         
   6   7  -1        235.27        218.07         2.34 o                         
   7   7  -1        153.39        138.84         2.26 o                         
   8   7  -1        154.69        145.55         3.54 o                         
   9   7  -1        255.63        262.66         3.44 o                         
  -9   8  -1         35.23         37.25         1.09 o                         
  -8   8  -1         46.74         51.47         1.66 o                         
  -7   8  -1         20.19         21.06         1.03 o                         
  -6   8  -1         99.82         98.23         2.08 o                         
  -5   8  -1        233.62        229.07         2.80 o                         
  -4   8  -1         84.68         77.03         2.78 o                         
  -3   8  -1        211.50        199.07         4.06 o                         
  -2   8  -1        293.66        299.16         4.16 o                         
  -1   8  -1         72.40         67.33         1.87 o                         
   0   8  -1       1359.32       1372.31         8.46 o                         
   1   8  -1         52.43         49.96         1.50 o                         
   2   8  -1        129.63        122.99         2.46 o                         
   3   8  -1        264.71        239.13         3.32 o                         
   4   8  -1        280.44        228.96         3.16 o                         
   5   8  -1         58.35         53.16         1.07 o                         
   6   8  -1        179.86        163.69         2.65 o                         
   7   8  -1         60.41         61.75         2.43 o                         
   8   8  -1         89.68         87.09         2.58 o                         
   9   8  -1         82.17         89.24         2.51 o                         
  -8   9  -1         90.52         99.36         2.01 o                         
  -7   9  -1        305.28        333.74         3.62 o                         
  -6   9  -1        135.53        137.32         2.37 o                         
  -5   9  -1        186.46        179.81         3.04 o                         
  -4   9  -1        120.76        115.51         2.47 o                         
  -3   9  -1       1291.68       1264.86        10.66 o                         
  -2   9  -1        605.12        630.33        10.70 o                         
  -1   9  -1         13.86         16.88         1.29 o                         
   0   9  -1        148.77        151.11         2.68 o                         
   1   9  -1        653.92        608.19         5.52 o                         
   2   9  -1        969.76        923.92         7.56 o                         
   3   9  -1        470.34        460.62         4.62 o                         
   4   9  -1         63.54         51.03         1.32 o                         
   5   9  -1        326.37        273.61         5.40 o                         
   6   9  -1        523.93        478.62         5.83 o                         
   7   9  -1        103.40         92.90         3.53 o                         
   8   9  -1        265.16        263.84         7.14 o                         
  -7  10  -1         52.21         58.23         1.37 o                         
  -6  10  -1         10.48          9.68         0.63 o                         
  -5  10  -1        104.24        102.42         3.29 o                         
  -4  10  -1         14.11         17.52         1.21 o                         
  -3  10  -1        205.34        191.84         3.84 o                         
  -2  10  -1         12.08         12.23         0.76 o                         
  -1  10  -1        659.83        643.21         9.26 o                         
   0  10  -1       1083.37       1054.00         7.38 o                         
   1  10  -1          1.27          3.55         0.94 o                         
   2  10  -1         39.99         35.21         1.10 o                         
   3  10  -1         80.69         90.15         1.86 o                         
   4  10  -1         60.93         52.34         1.80 o                         
   5  10  -1        128.91        113.75         3.37 o                         
   6  10  -1         81.79         82.31         2.67 o                         
   7  10  -1          8.97          8.64         1.46 o                         
   8  10  -1         60.72         53.90         2.75 o                         
  -7  11  -1         54.57         54.96         2.00 o                         
  -6  11  -1        184.80        194.73         2.85 o                         
  -5  11  -1         25.95         30.65         1.48 o                         
  -4  11  -1        173.40        166.11         4.10 o                         
  -3  11  -1        266.59        260.55         8.01 o                         
  -2  11  -1        196.21        187.88         3.88 o                         
  -1  11  -1        238.88        249.66         5.12 o                         
   0  11  -1        330.98        323.72         4.94 o                         
   1  11  -1        282.78        275.05         4.40 o                         
   2  11  -1        306.36        287.79         3.85 o                         
   3  11  -1        209.83        190.20         3.41 o                         
   4  11  -1         17.93         20.21         1.50 o                         
   5  11  -1        399.11        371.85         5.80 o                         
   6  11  -1        140.19        132.81         3.11 o                         
   7  11  -1        242.54        239.60         6.20 o                         
  -6  12  -1         27.11         30.52         1.08 o                         
  -5  12  -1        110.49        109.12         2.60 o                         
  -4  12  -1          5.82          8.38         0.95 o                         
  -3  12  -1         83.09         87.16         5.81 o                         
  -2  12  -1         10.47         12.43         1.81 o                         
  -1  12  -1        250.48        254.08         6.58 o                         
   0  12  -1         72.67         76.47         3.59 o                         
   1  12  -1         28.33         30.10         1.39 o                         
   2  12  -1         27.30         26.89         1.49 o                         
   3  12  -1         49.71         47.22         1.91 o                         
   4  12  -1         56.22         41.45         1.99 o                         
   5  12  -1         55.47         56.04         2.10 o                         
   6  12  -1         91.21         93.98         5.25 o                         
  -5  13  -1        313.68        335.75         3.51 o                         
  -4  13  -1        136.47        143.21         2.72 o                         
  -3  13  -1          5.77          6.03         0.99 o                         
  -2  13  -1        170.02        167.62         4.89 o                         
  -1  13  -1         86.70         90.09         3.69 o                         
   0  13  -1        777.61        804.10        16.76 o                         
   1  13  -1         78.76         72.85         2.65 o                         
   2  13  -1        119.21        131.00         3.47 o                         
   3  13  -1        291.48        288.03         4.81 o                         
   4  13  -1        286.43        298.74        12.59 o                         
   5  13  -1        140.08        155.30         2.83 o                         
  -3  14  -1        186.06        199.58         3.26 o                         
  -2  14  -1        100.94        109.12         2.75 o                         
  -1  14  -1        178.95        176.39         4.96 o                         
   0  14  -1        212.45        205.79         8.92 o                         
   1  14  -1         43.52         41.96         2.14 o                         
   2  14  -1         90.29         96.77         4.31 o                         
   3  14  -1        237.62        269.61         6.56 o                         
  -1  15  -1         60.92         54.93         2.85 o                         
   0  15  -1        219.78        226.12         5.61 o                         
 -10   0   0        245.14        257.71         5.10 o                         
  -9   0   0        202.95        217.72         3.83 o                         
  -8   0   0        333.57        335.87         3.51 o                         
  -7   0   0         66.56         65.78         2.19 o                         
  -6   0   0        658.23        669.82         7.28 o                         
  -5   0   0       1935.32       2102.35        11.49 o                         
  -4   0   0       3271.80       3453.69        12.74 o                         
  -3   0   0       4283.07       4368.83        17.86 o                         
  -2   0   0       1080.25       1150.12         4.05 o                         
  -1   0   0        144.34        146.76         0.87 o                         
   1   0   0        203.52        210.98         3.12 o                         
   2   0   0       1128.25       1165.50        24.29 o                         
   3   0   0       4107.75       3769.93        48.96 o                         
   4   0   0       3131.03       2937.58        39.06 o                         
   5   0   0       2110.82       2122.13        27.07 o                         
   6   0   0        619.92        564.44         7.37 o                         
   7   0   0         69.26         60.48         2.31 o                         
   8   0   0        344.65        298.58         5.39 o                         
   9   0   0        161.50        158.04         4.41 o                         
  10   0   0        247.67        236.16         4.60 o                         
 -10   1   0          8.42          7.75         0.62 o                         
  -9   1   0        165.85        158.24         2.73 o                         
  -8   1   0        105.83        116.97         1.76 o                         
  -7   1   0         75.49         70.09         1.70 o                         
  -6   1   0         91.67         94.84         1.82 o                         
  -5   1   0        694.26        826.27         4.70 o                         
  -4   1   0         87.34        116.85         1.43 o                         
  -3   1   0        111.12        121.58         0.94 o                         
  -2   1   0         13.25         12.44         0.32 o                         
  -1   1   0       1110.48       1120.12         6.20 o                         
   0   1   0        419.21        382.26         3.36 o                         
   1   1   0        999.83        994.17         6.10 o                         
   2   1   0          5.21          4.11         0.24 o                         
   3   1   0        105.87        106.78         1.78 o                         
   4   1   0        106.82        126.52         1.31 o                         
   5   1   0        624.25        673.45         4.38 o                         
   6   1   0        106.34        100.68         1.75 o                         
   7   1   0         82.32         66.82         1.91 o                         
   8   1   0         89.53         88.37         1.74 o                         
   9   1   0        189.26        167.92         3.65 o                         
  10   1   0         14.85         12.94         0.96 o                         
 -10   2   0         27.64         29.48         1.10 o                         
  -9   2   0        168.30        158.87         2.49 o                         
  -8   2   0        264.65        262.42         2.74 o                         
  -7   2   0        215.82        213.20         3.49 o                         
  -6   2   0        300.01        303.90         3.31 o                         
  -5   2   0        529.10        610.35         4.76 o                         
  -4   2   0        537.24        601.32         2.83 o                         
  -3   2   0        654.55        708.58         3.91 o                         
  -2   2   0       1008.37       1052.53         7.87 o                         
  -1   2   0       1339.17       1329.44         9.59 o                         
   0   2   0        416.82        430.92         1.65 o                         
   1   2   0       1413.72       1404.68         6.74 o                         
   2   2   0       1075.29       1071.73        11.67 o                         
   3   2   0        666.23        676.74         8.56 o                         
   4   2   0        556.65        589.10         3.51 o                         
   5   2   0        504.17        535.40         7.47 o                         
   6   2   0        286.84        259.42         3.22 o                         
   7   2   0        216.55        190.24         3.27 o                         
   8   2   0        268.65        245.36         3.13 o                         
   9   2   0        182.15        160.27         4.47 o                         
  10   2   0         18.51         18.24         0.95 o                         
 -10   3   0          5.75          7.61         0.75 o                         
  -9   3   0         14.94         17.12         0.72 o                         
  -8   3   0         33.88         37.58         1.06 o                         
  -7   3   0        232.98        240.81         3.74 o                         
  -6   3   0          1.64          3.04         0.44 o                         
  -5   3   0          0.65          1.80         0.30 o                         
  -4   3   0         59.38         73.48         1.09 o                         
  -3   3   0        190.29        199.20         1.61 o                         
  -2   3   0        256.88        278.54         1.66 o                         
  -1   3   0       1752.80       1721.49        13.47 o                         
   0   3   0       6887.69       5782.42        35.46 o                         
   1   3   0       1739.54       1788.91        11.97 o                         
   2   3   0        262.48        278.92         2.25 o                         
   3   3   0        185.19        183.49         1.63 o                         
   4   3   0         56.60         65.65         1.07 o                         
   5   3   0          0.41          1.30         0.39 o                         
   6   3   0          2.31          2.01         0.40 o                         
   7   3   0        230.50        213.40         3.29 o                         
   8   3   0         32.06         31.30         1.35 o                         
   9   3   0         13.06         10.93         1.04 o                         
  10   3   0          5.35          6.38         0.76 o                         
 -10   4   0         38.64         43.00         1.06 o                         
  -9   4   0         54.11         53.06         1.62 o                         
  -8   4   0        205.44        204.89         2.72 o                         
  -7   4   0       2177.35       2151.76        19.92 o                         
  -6   4   0         46.79         43.52         1.41 o                         
  -5   4   0         28.20         32.45         1.07 o                         
  -4   4   0        198.62        208.64         1.99 o                         
  -3   4   0       3211.11       3434.53        12.30 o                         
  -2   4   0       1155.44       1229.44         9.04 o                         
  -1   4   0       2429.70       2460.47        15.32 o                         
   0   4   0       4152.36       4036.63        23.31 o                         
   1   4   0       2623.23       2583.33        16.10 o                         
   2   4   0       1004.41       1034.83        10.22 o                         
   3   4   0       3286.18       3285.51        14.71 o                         
   4   4   0        199.51        195.18         1.91 o                         
   5   4   0         19.82         21.16         0.85 o                         
   6   4   0         41.42         38.02         1.47 o                         
   7   4   0       2150.46       1905.99        14.40 o                         
   8   4   0        227.98        207.76         3.11 o                         
   9   4   0         58.85         52.04         1.76 o                         
  10   4   0         31.78         32.15         1.32 o                         
 -10   5   0         28.08         28.61         0.82 o                         
  -9   5   0        103.49        109.84         2.23 o                         
  -8   5   0        159.71        173.37         3.53 o                         
  -7   5   0        301.01        291.02         2.79 o                         
  -6   5   0        603.32        604.77         8.02 o                         
  -5   5   0        119.58        141.80         2.68 o                         
  -4   5   0         46.61         49.46         1.19 o                         
  -3   5   0        251.14        274.86         2.48 o                         
  -2   5   0       1161.86       1366.85        13.20 o                         
  -1   5   0         68.37         82.02         0.87 o                         
   0   5   0        991.20       1071.28         6.65 o                         
   1   5   0         41.58         51.12         0.78 o                         
   2   5   0       1291.82       1466.87        11.60 o                         
   3   5   0        311.32        324.97         2.47 o                         
   4   5   0         65.27         64.17         1.23 o                         
   5   5   0        148.52        167.57         2.20 o                         
   6   5   0        656.67        580.18         8.32 o                         
   7   5   0        349.80        309.65         4.56 o                         
   8   5   0        137.93        132.19         3.41 o                         
   9   5   0        123.27        116.80         2.90 o                         
  10   5   0         38.27         35.28         1.30 o                         
  -9   6   0        313.39        346.09         4.86 o                         
  -8   6   0        143.99        153.45         2.89 o                         
  -7   6   0        467.12        480.13         6.01 o                         
  -6   6   0        732.02        721.03        11.42 o                         
  -5   6   0       1081.33       1081.33         9.06 o                         
  -4   6   0        981.67       1008.98        11.47 o                         
  -3   6   0        594.24        640.53         5.28 o                         
  -2   6   0        864.61       1032.58         7.52 o                         
  -1   6   0       1433.55       1485.97         7.60 o                         
   0   6   0       1447.93       1407.24         5.56 o                         
   1   6   0       1484.55       1540.68         6.08 o                         
   2   6   0        858.77        991.18         4.69 o                         
   3   6   0        558.48        576.35         5.01 o                         
   4   6   0        914.00        859.72         8.03 o                         
   5   6   0       1061.19        971.99         6.43 o                         
   6   6   0        694.97        620.36         5.99 o                         
   7   6   0        475.45        441.35         3.98 o                         
   8   6   0        148.32        144.92         4.31 o                         
   9   6   0        297.01        294.43         3.80 o                         
  10   6   0        379.89        382.03        15.75 o                         
  -9   7   0          8.43         11.60         0.77 o                         
  -8   7   0         62.58         67.88         2.29 o                         
  -7   7   0         94.73         93.81         2.70 o                         
  -6   7   0         66.11         60.40         1.46 o                         
  -5   7   0         20.89         19.72         1.45 o                         
  -4   7   0        235.14        254.96         4.60 o                         
  -3   7   0         77.63        105.14         2.19 o                         
  -2   7   0         56.88         55.42         1.26 o                         
  -1   7   0        960.50       1062.53         8.59 o                         
   0   7   0        297.04        363.81         2.77 o                         
   1   7   0        956.45       1044.29         8.39 o                         
   2   7   0         65.74         62.54         1.41 o                         
   3   7   0         80.73        103.27         1.83 o                         
   4   7   0        215.55        218.76         2.75 o                         
   5   7   0         14.71         12.67         0.69 o                         
   6   7   0         67.36         55.52         1.19 o                         
   7   7   0         92.06         86.97         2.88 o                         
   8   7   0         51.51         49.14         2.02 o                         
   9   7   0          7.25          8.37         0.75 o                         
  -9   8   0         26.37         29.71         1.04 o                         
  -8   8   0         15.92         17.92         1.06 o                         
  -7   8   0        201.25        213.52         3.17 o                         
  -6   8   0        192.56        182.53         2.98 o                         
  -5   8   0        109.43        111.15         2.06 o                         
  -4   8   0         95.55         86.96         2.52 o                         
  -3   8   0        139.78        131.80         2.60 o                         
  -2   8   0        470.77        472.31         4.73 o                         
  -1   8   0        423.13        469.08         4.15 o                         
   0   8   0       2280.58       2220.66        17.29 o                         
   1   8   0        354.05        388.54         3.84 o                         
   2   8   0        462.29        440.31         4.63 o                         
   3   8   0        132.90        119.86         3.37 o                         
   4   8   0         99.51         84.11         2.39 o                         
   5   8   0        115.77        105.29         1.54 o                         
   6   8   0        184.07        155.84         2.75 o                         
   7   8   0        199.87        194.41         4.15 o                         
   8   8   0         20.04         18.33         1.50 o                         
   9   8   0         23.78         21.53         1.02 o                         
  -8   9   0         63.35         69.68         1.81 o                         
  -7   9   0         16.25         16.23         0.87 o                         
  -6   9   0         26.51         27.19         1.19 o                         
  -5   9   0         77.75         63.68         2.03 o                         
  -4   9   0         34.43         35.57         1.50 o                         
  -3   9   0         28.31         25.25         1.57 o                         
  -2   9   0         10.85         11.26         0.93 o                         
  -1   9   0        196.49        198.91         2.93 o                         
   0   9   0          0.50          1.36         0.41 o                         
   1   9   0        174.59        172.27         2.73 o                         
   2   9   0          7.67          8.70         0.71 o                         
   3   9   0         30.57         27.13         1.24 o                         
   4   9   0         26.57         26.18         0.95 o                         
   5   9   0         63.82         48.46         1.45 o                         
   6   9   0         23.10         22.27         1.50 o                         
   7   9   0         18.91         18.04         1.54 o                         
   8   9   0         58.12         53.65         2.22 o                         
  -8  10   0        168.66        192.11         2.46 o                         
  -7  10   0        590.96        639.43         5.45 o                         
  -6  10   0        168.30        162.87         2.67 o                         
  -5  10   0         87.39         83.16         2.54 o                         
  -4  10   0        465.40        449.46         6.84 o                         
  -3  10   0        686.68        689.56         8.36 o                         
  -2  10   0       1072.59       1023.45         8.45 o                         
  -1  10   0       1020.79        963.31        12.51 o                         
   0  10   0        178.15        167.86         2.87 o                         
   1  10   0        979.67        917.12         7.39 o                         
   2  10   0       1037.10        922.52         8.31 o                         
   3  10   0        732.87        677.22         5.34 o                         
   4  10   0        497.06        447.42         5.79 o                         
   5  10   0         81.74         69.33         2.63 o                         
   6  10   0        164.50        147.35         2.97 o                         
   7  10   0        605.10        603.14         7.72 o                         
   8  10   0        154.12        161.78         4.79 o                         
  -7  11   0         43.20         48.16         1.40 o                         
  -6  11   0        118.02        124.88         3.78 o                         
  -5  11   0         10.07          9.33         1.20 o                         
  -4  11   0         41.03         46.72         2.22 o                         
  -3  11   0          3.19          4.47         0.94 o                         
  -2  11   0         76.36         76.94         2.47 o                         
  -1  11   0        328.93        322.04         5.34 o                         
   0  11   0        613.76        604.90         5.08 o                         
   1  11   0        296.35        269.43         4.25 o                         
   2  11   0         97.29         91.97         2.44 o                         
   3  11   0         11.98         11.48         1.00 o                         
   4  11   0         37.00         39.24         2.03 o                         
   5  11   0          4.36          4.02         0.74 o                         
   6  11   0        126.43        123.26         3.64 o                         
   7  11   0         51.56         54.87         3.09 o                         
  -6  12   0        112.45        121.54         2.69 o                         
  -5  12   0        291.49        316.27         4.94 o                         
  -4  12   0        536.52        534.15        12.21 o                         
  -3  12   0         63.10         63.49         3.14 o                         
  -2  12   0         30.15         32.71         1.92 o                         
  -1  12   0        364.50        348.25         7.61 o                         
   0  12   0        173.67        180.88         4.33 o                         
   1  12   0        394.06        382.36         6.45 o                         
   2  12   0         31.23         30.65         1.61 o                         
   3  12   0         77.22         74.81         2.80 o                         
   4  12   0        523.09        503.28        12.87 o                         
   5  12   0        298.48        303.69         5.87 o                         
   6  12   0        117.19        126.87         4.75 o                         
  -5  13   0         43.75         46.00         2.06 o                         
  -4  13   0         57.29         60.61         4.47 o                         
  -3  13   0         31.43         30.16         2.12 o                         
  -2  13   0         12.55         12.23         1.38 o                         
  -1  13   0         43.38         45.29         3.60 o                         
   0  13   0         56.25         60.74         3.11 o                         
   1  13   0         44.39         43.59         3.53 o                         
   2  13   0         14.07         13.62         2.09 o                         
   3  13   0         27.46         24.96         2.58 o                         
   4  13   0         64.12         68.09         2.69 o                         
   5  13   0         45.31         46.70         1.95 o                         
  -4  14   0        120.21        125.74         2.48 o                         
  -3  14   0        143.94        151.66         3.66 o                         
  -2  14   0         94.03        108.31         4.88 o                         
  -1  14   0        209.93        215.53         7.02 o                         
   0  14   0         27.52         34.31         2.87 o                         
   1  14   0        212.58        216.38         6.95 o                         
   2  14   0         91.21         94.70         4.48 o                         
   3  14   0        137.86        139.66         5.06 o                         
   4  14   0        106.53        115.62         3.98 o                         
  -1  15   0        178.52        182.91        11.64 o                         
   0  15   0         18.07         17.99         1.78 o                         
   1  15   0        180.87        200.90         5.49 o                         
 -11   1   1        174.20        204.33         3.45 o                         
 -10   1   1         78.42         87.54         1.94 o                         
  -9   1   1        188.90        189.11         3.15 o                         
  -8   1   1        151.60        141.06         2.03 o                         
  -7   1   1        196.28        206.36         3.14 o                         
  -6   1   1        180.97        176.27         2.43 o                         
  -5   1   1        432.41        448.15         3.72 o                         
  -4   1   1       1357.14       1512.13        11.93 o                         
  -3   1   1       1584.85       1673.47         9.66 o                         
  -2   1   1         35.66         34.01         0.55 o                         
  -1   1   1       1132.23       1151.54         2.44 o                         
   0   1   1       2173.61       2081.79         8.03 o                         
   1   1   1       8301.58       6832.97        13.73 o                         
   2   1   1       1122.69       1163.49         9.10 o                         
   3   1   1        356.86        354.25         3.57 o                         
   4   1   1        652.83        692.04         4.73 o                         
   5   1   1        692.34        684.18         8.16 o                         
   6   1   1        457.60        425.30         5.23 o                         
   7   1   1         77.09         72.16         1.86 o                         
   8   1   1          9.42          7.34         0.74 o                         
   9   1   1        147.28        129.70         3.79 o                         
  10   1   1         81.59         78.65         1.79 o                         
 -10   2   1        173.60        198.42         2.82 o                         
  -9   2   1        170.98        162.45         2.68 o                         
  -8   2   1         30.19         33.18         1.28 o                         
  -7   2   1        548.45        558.83         5.62 o                         
  -6   2   1         84.37         90.82         1.93 o                         
  -5   2   1        166.58        177.86         2.26 o                         
  -4   2   1        189.16        190.79         1.69 o                         
  -3   2   1        391.02        426.13         3.70 o                         
  -2   2   1        572.39        633.03         5.31 o                         
  -1   2   1        836.91        905.46         9.87 o                         
   0   2   1       1220.82       1264.09         3.71 o                         
   1   2   1       5025.15       4639.15        50.97 o                         
   2   2   1        326.73        340.51         2.79 o                         
   3   2   1        145.40        171.20         1.81 o                         
   4   2   1       1222.38       1286.10         7.30 o                         
   5   2   1         42.26         33.60         0.99 o                         
   6   2   1        180.41        171.71         2.13 o                         
   7   2   1         38.27         39.87         1.46 o                         
   8   2   1        194.34        177.01         3.45 o                         
   9   2   1         52.75         43.70         3.40 o                         
  10   2   1         28.50         26.77         1.05 o                         
 -10   3   1        259.03        282.74         6.48 o                         
  -9   3   1          8.30          8.43         0.74 o                         
  -8   3   1        103.31        102.12         2.23 o                         
  -7   3   1       1144.95       1147.82         9.25 o                         
  -6   3   1        775.22        774.34         6.32 o                         
  -5   3   1        304.39        298.43         2.93 o                         
  -4   3   1         17.01         18.49         0.60 o                         
  -3   3   1        666.87        709.25         2.98 o                         
  -2   3   1        868.94        941.09         6.79 o                         
  -1   3   1       1916.00       1983.61        18.07 o                         
   0   3   1        173.47        168.74         0.92 o                         
   1   3   1         36.03         42.99         0.73 o                         
   2   3   1        910.13        986.54         6.63 o                         
   3   3   1        549.97        519.81         4.26 o                         
   4   3   1       1373.00       1385.15        12.32 o                         
   5   3   1         18.41         18.48         0.93 o                         
   6   3   1         57.91         57.21         1.58 o                         
   7   3   1        405.85        385.86         3.41 o                         
   8   3   1        822.30        727.75         9.84 o                         
   9   3   1        124.36        122.04         2.60 o                         
  10   3   1         12.85         11.90         0.79 o                         
 -10   4   1         46.19         49.46         1.46 o                         
  -9   4   1         69.52         74.85         1.78 o                         
  -8   4   1        151.33        158.30         3.02 o                         
  -7   4   1        270.84        266.54         4.00 o                         
  -6   4   1        223.22        214.99         3.45 o                         
  -5   4   1        333.76        343.12         3.65 o                         
  -4   4   1        190.65        201.76         2.16 o                         
  -3   4   1        386.92        417.13         2.81 o                         
  -2   4   1        791.50        798.67         3.89 o                         
  -1   4   1        136.75        160.97         1.12 o                         
   0   4   1       1130.92       1183.48         7.21 o                         
   1   4   1        184.71        183.14         1.85 o                         
   2   4   1         95.14         87.71         1.31 o                         
   3   4   1        652.42        669.68         7.62 o                         
   4   4   1        213.61        198.92         2.14 o                         
   5   4   1        100.61         97.06         1.78 o                         
   6   4   1        101.65        105.83         2.19 o                         
   7   4   1        221.33        209.73         2.55 o                         
   8   4   1        208.32        179.30         3.43 o                         
   9   4   1         42.32         42.41         2.15 o                         
  10   4   1         19.35         18.73         0.83 o                         
 -10   5   1        111.35        124.64         2.10 o                         
  -9   5   1         79.54         83.74         1.82 o                         
  -8   5   1        502.63        513.54         4.88 o                         
  -7   5   1        644.47        634.45         7.01 o                         
  -6   5   1         36.97         34.80         1.65 o                         
  -5   5   1        359.98        349.90         5.53 o                         
  -4   5   1        529.70        532.60         6.89 o                         
  -3   5   1        437.77        442.48         4.04 o                         
  -2   5   1        666.37        710.57         4.44 o                         
  -1   5   1        660.73        727.20         6.44 o                         
   0   5   1       2414.67       2419.96        23.75 o                         
   1   5   1         47.63         38.09         0.80 o                         
   2   5   1        276.91        324.67         4.24 o                         
   3   5   1        147.92        158.40         1.90 o                         
   4   5   1        622.62        615.84         4.23 o                         
   5   5   1        403.85        385.03         3.95 o                         
   6   5   1        292.18        269.15         3.53 o                         
   7   5   1        129.70        112.87         2.14 o                         
   8   5   1        127.60        121.90         3.96 o                         
   9   5   1         43.14         44.58         2.13 o                         
  10   5   1         50.86         51.23         1.21 o                         
 -10   6   1         48.57         54.31         1.87 o                         
  -9   6   1         63.49         62.11         1.83 o                         
  -8   6   1         30.30         32.15         1.24 o                         
  -7   6   1         75.39         66.79         1.69 o                         
  -6   6   1        436.41        420.65         5.75 o                         
  -5   6   1         60.84         61.35         2.65 o                         
  -4   6   1        156.03        159.30         2.50 o                         
  -3   6   1         74.39         70.21         1.70 o                         
  -2   6   1        335.83        453.71         2.98 o                         
  -1   6   1        671.61        736.79         6.96 o                         
   0   6   1        166.42        196.47         1.74 o                         
   1   6   1        449.02        465.67         3.97 o                         
   2   6   1        460.69        477.36         3.61 o                         
   3   6   1        462.75        523.82         5.26 o                         
   4   6   1        188.70        187.61         2.66 o                         
   5   6   1        109.22        109.36         2.20 o                         
   6   6   1         42.72         41.03         1.22 o                         
   7   6   1        344.51        325.94         4.25 o                         
   8   6   1        128.27        115.06         3.12 o                         
   9   6   1         26.54         24.16         1.25 o                         
  -9   7   1        270.21        310.32         5.16 o                         
  -8   7   1        136.96        141.50         2.71 o                         
  -7   7   1        181.36        179.69         2.61 o                         
  -6   7   1        240.14        235.56         3.01 o                         
  -5   7   1        411.27        407.12         7.08 o                         
  -4   7   1        523.52        525.48         4.75 o                         
  -3   7   1        388.46        361.24         7.63 o                         
  -2   7   1          9.67         13.94         1.42 o                         
  -1   7   1        119.37        114.48         1.83 o                         
   0   7   1       1293.15       1383.01        13.96 o                         
   1   7   1       1425.32       1388.73         8.82 o                         
   2   7   1        474.26        493.91         5.10 o                         
   3   7   1         13.80         24.29         6.66 o                         
   4   7   1        242.27        214.98         4.42 o                         
   5   7   1        319.12        284.26         3.38 o                         
   6   7   1        357.93        333.47         3.45 o                         
   7   7   1        345.05        324.81         5.50 o                         
   8   7   1         36.23         32.92         1.63 o                         
   9   7   1         64.25         63.98         2.24 o                         
  -9   8   1         88.31        103.97         1.99 o                         
  -8   8   1         84.26         91.17         2.36 o                         
  -7   8   1         79.82         84.46         2.04 o                         
  -6   8   1        164.06        160.30         3.49 o                         
  -5   8   1         56.93         55.98         1.30 o                         
  -4   8   1        308.90        272.95         3.60 o                         
  -3   8   1        278.40        256.89         3.69 o                         
  -2   8   1        120.05        115.96         2.21 o                         
  -1   8   1         63.85         57.88         1.44 o                         
   0   8   1       1361.98       1369.49         7.49 o                         
   1   8   1         68.43         62.66         1.47 o                         
   2   8   1        298.05        292.14         3.20 o                         
   3   8   1        199.67        173.86         3.16 o                         
   4   8   1         85.29         70.63         3.44 o                         
   5   8   1        228.23        205.57         2.91 o                         
   6   8   1         83.97         74.37         2.90 o                         
   7   8   1         19.41         19.16         1.66 o                         
   8   8   1         43.65         41.90         2.11 o                         
   9   8   1         25.12         23.83         1.47 o                         
  -8   9   1        239.16        271.19         4.78 o                         
  -7   9   1        123.87        124.32         2.73 o                         
  -6   9   1        516.30        517.40        13.32 o                         
  -5   9   1        357.95        320.19         4.65 o                         
  -4   9   1         63.26         52.51         1.32 o                         
  -3   9   1        448.18        442.80         7.55 o                         
  -2   9   1        957.38        944.81        16.65 o                         
  -1   9   1        666.71        625.68         5.63 o                         
   0   9   1        178.33        179.54         3.62 o                         
   1   9   1         19.76         23.35         1.21 o                         
   2   9   1        587.28        564.28         8.03 o                         
   3   9   1       1277.76       1173.64        21.00 o                         
   4   9   1        138.26        120.58         2.09 o                         
   5   9   1        187.68        168.88         2.81 o                         
   6   9   1        128.44        115.31         4.08 o                         
   7   9   1        288.73        292.90         5.84 o                         
   8   9   1        105.09        107.04         4.78 o                         
  -8  10   1         56.70         54.37         1.37 o                         
  -7  10   1          5.71          6.38         0.48 o                         
  -6  10   1         85.77         87.50         2.21 o                         
  -5  10   1        116.42        104.35         3.09 o                         
  -4  10   1         59.11         51.16         2.24 o                         
  -3  10   1         73.87         86.55         2.26 o                         
  -2  10   1         37.70         35.62         1.34 o                         
  -1  10   1          0.31          0.25         0.44 o                         
   0  10   1       1067.89       1031.03         9.68 o                         
   1  10   1        690.53        656.87        18.26 o                         
   2  10   1          9.10          9.87         0.68 o                         
   3  10   1        197.32        168.21         2.49 o                         
   4  10   1         22.11         23.47         1.08 o                         
   5  10   1        113.44        101.65         3.10 o                         
   6  10   1         12.88         10.75         1.23 o                         
   7  10   1         50.39         50.05         2.87 o                         
  -7  11   1        250.25        269.35         3.30 o                         
  -6  11   1        131.28        124.91         2.40 o                         
  -5  11   1        388.68        382.84         5.17 o                         
  -4  11   1          8.48         20.83         2.52 o                         
  -3  11   1        191.53        178.88         4.24 o                         
  -2  11   1        301.10        283.99         4.62 o                         
  -1  11   1        265.12        261.58         4.40 o                         
   0  11   1        391.30        378.60         4.82 o                         
   1  11   1        211.94        213.46         3.29 o                         
   2  11   1        189.29        168.69         4.16 o                         
   3  11   1        274.26        248.98         4.98 o                         
   4  11   1        190.12        173.37         3.46 o                         
   5  11   1         15.83         19.09         1.60 o                         
   6  11   1        201.10        199.43         4.48 o                         
   7  11   1         57.45         54.80         1.90 o                         
  -6  12   1         87.27         97.06         2.39 o                         
  -5  12   1         61.05         63.09         1.92 o                         
  -4  12   1         60.01         49.63         2.59 o                         
  -3  12   1         48.62         51.36         3.94 o                         
  -2  12   1         23.03         22.26         2.70 o                         
  -1  12   1         18.72         19.62         1.79 o                         
   0  12   1         82.90         80.96         3.42 o                         
   1  12   1        236.61        229.33         4.64 o                         
   2  12   1         10.60         10.66         1.26 o                         
   3  12   1         79.78         78.22         2.67 o                         
   4  12   1         10.11         12.65         2.00 o                         
   5  12   1        100.67         93.56         4.59 o                         
   6  12   1         27.04         30.20         1.57 o                         
  -5  13   1        124.44        126.95         4.77 o                         
  -4  13   1        297.48        307.37         6.91 o                         
  -3  13   1        295.03        292.76        14.98 o                         
  -2  13   1        113.92        130.43         5.92 o                         
  -1  13   1         91.90         88.73         4.96 o                         
   0  13   1        723.15        739.73         9.79 o                         
   1  13   1        119.09        121.88         4.07 o                         
   2  13   1        165.78        162.13         4.04 o                         
   3  13   1          5.97          7.28         2.25 o                         
   4  13   1        153.91        160.87         3.99 o                         
   5  13   1        316.06        332.25         4.93 o                         
  -4  14   1         71.42         77.44         3.58 o                         
  -3  14   1        233.71        245.18         4.46 o                         
  -2  14   1        101.11        113.26         4.92 o                         
  -1  14   1         50.81         48.63         3.35 o                         
   0  14   1        188.06        185.23         6.50 o                         
   1  14   1        206.02        210.52         6.81 o                         
   2  14   1         86.84         96.96         4.43 o                         
   3  14   1        185.41        203.23         5.35 o                         
  -1  15   1        515.76        635.37         9.59 o                         
   0  15   1        206.07        212.74         5.67 o                         
   1  15   1         53.67         53.14         2.79 o                         
 -11   0   2         21.60         24.35         1.79 o                         
 -10   0   2         40.07         42.22         1.74 o                         
  -9   0   2        442.22        444.33         7.59 o                         
  -8   0   2        561.41        601.64         9.51 o                         
  -7   0   2         20.95         24.91         1.61 o                         
  -6   0   2        319.11        365.18         6.56 o                         
  -5   0   2        248.29        237.74         4.19 o                         
  -4   0   2       3039.95       3281.79        13.43 o                         
  -3   0   2       4343.17       4537.91        15.77 o                         
  -2   0   2       2666.87       2808.74         8.88 o                         
  -1   0   2       1112.20       1157.76         5.83 o                         
   0   0   2       4182.15       4017.26        10.81 o                         
   1   0   2      21160.78      16156.24        36.48 o                         
   2   0   2       1432.59       1384.48        20.46 o                         
   3   0   2       1082.17       1125.10         8.05 o                         
   4   0   2        684.16        733.27         6.60 o                         
   5   0   2       1730.27       1673.73         9.43 o                         
   6   0   2        325.46        307.92         5.76 o                         
   7   0   2        589.67        569.23         8.82 o                         
   8   0   2         18.84         17.57         2.14 o                         
   9   0   2         32.06         30.93         2.60 o                         
  10   0   2        201.49        200.76         3.16 o                         
 -11   1   2        119.02        133.10         3.52 o                         
 -10   1   2         13.47         15.19         0.74 o                         
  -9   1   2         57.16         55.10         1.89 o                         
  -8   1   2        757.26        703.88         5.35 o                         
  -7   1   2        173.81        184.89         3.29 o                         
  -6   1   2        444.07        445.09         4.74 o                         
  -5   1   2        500.76        544.67         3.39 o                         
  -4   1   2        993.90       1250.75         4.23 o                         
  -3   1   2        623.27        724.75         3.46 o                         
  -2   1   2        502.97        536.80         3.80 o                         
  -1   1   2        277.41        309.37         1.55 o                         
   0   1   2       2035.45       2106.84        12.64 o                         
   1   1   2       5588.74       5279.20        35.38 o                         
   2   1   2        756.75        842.08         5.16 o                         
   3   1   2        176.87        190.75         2.45 o                         
   4   1   2         10.76          7.80         0.57 o                         
   5   1   2        199.74        227.82         2.86 o                         
   6   1   2        485.18        492.18         4.71 o                         
   7   1   2         14.68         13.02         0.73 o                         
   8   1   2         17.92         13.72         1.91 o                         
   9   1   2        154.32        144.64         3.14 o                         
  10   1   2         29.76         24.82         0.90 o                         
 -10   2   2        238.75        267.36         3.74 o                         
  -9   2   2         43.08         45.83         2.96 o                         
  -8   2   2        215.81        201.60         3.86 o                         
  -7   2   2        359.45        347.02         5.92 o                         
  -6   2   2        270.62        278.48         3.16 o                         
  -5   2   2        327.14        324.34         3.10 o                         
  -4   2   2        730.59        812.54         4.36 o                         
  -3   2   2        444.39        510.37         3.15 o                         
  -2   2   2        560.20        599.45         4.70 o                         
  -1   2   2       1107.36       1159.18         8.07 o                         
   0   2   2       2716.73       2657.66         9.23 o                         
   1   2   2        729.57        784.90         6.32 o                         
   2   2   2        526.51        527.47         3.87 o                         
   3   2   2        284.66        330.21         3.61 o                         
   4   2   2        600.01        583.41         5.98 o                         
   5   2   2        176.00        167.74         3.48 o                         
   6   2   2        259.08        243.43         3.36 o                         
   7   2   2        179.05        159.82         2.74 o                         
   8   2   2        186.39        172.29         6.58 o                         
   9   2   2        119.18        111.87         2.38 o                         
  10   2   2        133.31        130.46         2.21 o                         
 -10   3   2          4.43          5.37         0.49 o                         
  -9   3   2          4.34          6.04         0.96 o                         
  -8   3   2         57.21         59.44         1.85 o                         
  -7   3   2        694.22        734.95         7.48 o                         
  -6   3   2        409.00        424.81         4.80 o                         
  -5   3   2         22.92         23.84         0.98 o                         
  -4   3   2        141.52        161.89         2.44 o                         
  -3   3   2         56.16         70.96         1.00 o                         
  -2   3   2        105.06        116.18         1.13 o                         
  -1   3   2        275.01        303.55         2.58 o                         
   0   3   2         88.84         80.12         1.03 o                         
   1   3   2         25.24         34.42         0.79 o                         
   2   3   2         94.20        101.07         1.30 o                         
   3   3   2         38.55         42.69         0.85 o                         
   4   3   2         28.53         29.19         1.20 o                         
   5   3   2        103.38        113.15         2.60 o                         
   6   3   2         23.34         21.98         1.27 o                         
   7   3   2          7.68          8.68         0.67 o                         
   8   3   2        125.49        122.84         3.06 o                         
   9   3   2         76.14         67.94         1.79 o                         
  10   3   2          8.08          9.77         1.73 o                         
 -10   4   2        187.17        220.83         2.81 o                         
  -9   4   2         32.80         36.28         1.76 o                         
  -8   4   2         55.14         54.82         1.50 o                         
  -7   4   2        418.94        424.04         4.00 o                         
  -6   4   2       2327.91       2286.43        14.01 o                         
  -5   4   2        544.06        548.56         4.74 o                         
  -4   4   2        101.95        131.83         1.83 o                         
  -3   4   2        115.53        128.68         1.44 o                         
  -2   4   2       1879.49       1982.57        10.39 o                         
  -1   4   2        257.92        246.23         1.64 o                         
   0   4   2        540.84        549.47         4.24 o                         
   1   4   2        146.57        148.83         2.06 o                         
   2   4   2        405.20        402.46         3.35 o                         
   3   4   2       1212.34       1272.24        10.18 o                         
   4   4   2        843.97        821.93         6.35 o                         
   5   4   2        421.75        433.99         7.91 o                         
   6   4   2          1.13          1.14         0.56 o                         
   7   4   2        104.06         98.70         1.98 o                         
   8   4   2       1299.53       1259.41        11.57 o                         
   9   4   2        194.28        179.88         3.21 o                         
 -10   5   2         72.83         78.78         3.03 o                         
  -9   5   2        148.66        158.62         2.72 o                         
  -8   5   2        442.54        436.57         8.16 o                         
  -7   5   2         96.92         97.14         1.91 o                         
  -6   5   2       1436.14       1425.67        13.01 o                         
  -5   5   2        960.40        959.57         7.04 o                         
  -4   5   2        218.17        239.41         2.60 o                         
  -3   5   2        547.01        572.77         3.45 o                         
  -2   5   2        871.08        939.40         4.39 o                         
  -1   5   2       1954.96       2069.55        16.94 o                         
   0   5   2          2.18          4.85         0.33 o                         
   1   5   2        262.25        258.23         2.48 o                         
   2   5   2        441.76        458.22         6.15 o                         
   3   5   2        230.13        281.20         2.97 o                         
   4   5   2         45.57         41.64         1.36 o                         
   5   5   2         18.88         13.17         1.14 o                         
   6   5   2         19.60         17.77         0.93 o                         
   7   5   2        294.40        278.62         3.55 o                         
   8   5   2         84.07         82.20         2.54 o                         
   9   5   2        106.59        103.49         2.03 o                         
 -10   6   2        132.55        160.65         4.20 o                         
  -9   6   2        399.74        458.25         5.03 o                         
  -8   6   2        209.91        212.55         3.34 o                         
  -7   6   2       1027.80       1023.07         8.53 o                         
  -6   6   2        462.72        451.20         4.98 o                         
  -5   6   2        301.57        308.02         4.18 o                         
  -4   6   2        802.83        784.84         9.32 o                         
  -3   6   2       1209.53       1229.71         6.70 o                         
  -2   6   2        569.29        572.08         3.49 o                         
  -1   6   2        263.01        321.44         3.80 o                         
   0   6   2        351.41        330.94         3.78 o                         
   1   6   2       2595.92       2442.31        22.61 o                         
   2   6   2        631.83        625.65        10.94 o                         
   3   6   2        671.40        739.25         6.60 o                         
   4   6   2        297.51        307.29         3.83 o                         
   5   6   2        374.16        337.19         4.73 o                         
   6   6   2        684.63        636.28         8.79 o                         
   7   6   2        754.38        727.69         8.31 o                         
   8   6   2        235.46        228.12         4.02 o                         
   9   6   2         70.63         70.12         1.74 o                         
  -9   7   2         20.65         22.57         1.07 o                         
  -8   7   2         32.54         33.71         1.56 o                         
  -7   7   2        130.17        123.83         4.85 o                         
  -6   7   2        104.39         98.37         2.11 o                         
  -5   7   2         31.92         34.70         1.47 o                         
  -4   7   2        211.47        203.34         3.06 o                         
  -3   7   2        146.47        155.55         2.52 o                         
  -2   7   2         44.44         44.97         1.08 o                         
  -1   7   2        115.17        124.39         2.75 o                         
   0   7   2         77.88         67.43         1.35 o                         
   1   7   2        192.26        175.07         2.40 o                         
   2   7   2        168.78        176.03         2.59 o                         
   3   7   2          5.73          7.29         0.87 o                         
   4   7   2        213.79        218.22         3.83 o                         
   5   7   2         26.49         23.20         0.99 o                         
   6   7   2         52.91         49.72         1.69 o                         
   7   7   2          2.73          2.62         0.55 o                         
   8   7   2        272.69        263.90         4.05 o                         
   9   7   2         10.33         11.33         1.16 o                         
  -9   8   2        181.01        210.04         3.31 o                         
  -8   8   2        197.01        209.17         5.13 o                         
  -7   8   2        121.22        116.83         2.38 o                         
  -6   8   2        236.82        225.97         4.09 o                         
  -5   8   2        111.94        102.22         1.98 o                         
  -4   8   2        205.71        194.96         3.13 o                         
  -3   8   2        280.78        264.97         3.51 o                         
  -2   8   2        370.33        379.11         4.06 o                         
  -1   8   2        291.15        284.22         5.59 o                         
   0   8   2        172.96        162.01         2.68 o                         
   1   8   2        451.34        443.28         3.86 o                         
   2   8   2        165.88        159.71         3.48 o                         
   3   8   2        420.30        395.65         7.83 o                         
   4   8   2        228.01        205.92         3.14 o                         
   5   8   2         63.33         51.25         2.27 o                         
   6   8   2         50.16         45.16         2.06 o                         
   7   8   2         91.37         85.76         2.59 o                         
   8   8   2        100.91        102.15         2.26 o                         
  -8   9   2         80.66         93.35         2.10 o                         
  -7   9   2         12.97         14.23         0.87 o                         
  -6   9   2         18.69         19.79         1.26 o                         
  -5   9   2         39.67         34.55         1.31 o                         
  -4   9   2         48.45         36.96         1.30 o                         
  -3   9   2         27.60         25.44         1.42 o                         
  -2   9   2         27.43         22.66         1.20 o                         
  -1   9   2         34.50         30.57         1.27 o                         
   0   9   2        187.22        173.01         2.99 o                         
   1   9   2        125.97        118.94         2.71 o                         
   2   9   2        208.63        198.26         3.89 o                         
   3   9   2         73.12         62.56         1.77 o                         
   4   9   2         37.84         34.72         1.63 o                         
   5   9   2         75.01         70.54         2.63 o                         
   6   9   2         96.78         91.48         2.80 o                         
   7   9   2         10.04          9.43         0.83 o                         
   8   9   2          6.13          5.55         0.79 o                         
  -8  10   2        147.43        179.03         3.62 o                         
  -7  10   2        265.04        262.16         4.03 o                         
  -6  10   2        485.50        457.14         8.70 o                         
  -5  10   2        334.24        301.80         5.53 o                         
  -4  10   2        307.97        279.94         4.04 o                         
  -3  10   2        377.18        354.60         4.59 o                         
  -2  10   2        832.14        803.81         6.01 o                         
  -1  10   2        895.26        843.57         6.21 o                         
   0  10   2        930.13        894.84         7.05 o                         
   1  10   2        792.47        746.06         9.29 o                         
   2  10   2        175.86        158.35         3.03 o                         
   3  10   2        566.94        526.23         7.16 o                         
   4  10   2        994.74        917.42         9.32 o                         
   5  10   2        166.48        152.43         3.67 o                         
   6  10   2         17.45         16.25         1.39 o                         
   7  10   2         60.59         60.00         2.28 o                         
  -7  11   2        303.57        327.33         5.97 o                         
  -6  11   2         32.09         35.22         1.45 o                         
  -5  11   2        101.87        104.32         3.05 o                         
  -4  11   2        140.17        150.91         6.47 o                         
  -3  11   2          5.66          8.35         1.14 o                         
  -2  11   2         61.12         63.83         1.91 o                         
  -1  11   2        170.02        159.46         3.41 o                         
   0  11   2         10.67         10.83         0.77 o                         
   1  11   2        123.25        124.53         3.01 o                         
   2  11   2         77.59         72.39         2.33 o                         
   3  11   2          1.75          3.07         0.67 o                         
   4  11   2         81.75         74.85         2.58 o                         
   5  11   2         29.92         27.14         1.45 o                         
   6  11   2         40.77         39.84         1.29 o                         
  -6  12   2          8.21          8.65         0.63 o                         
  -5  12   2         76.87         74.37         2.37 o                         
  -4  12   2        490.40        501.97        23.77 o                         
  -3  12   2        251.31        263.87         8.41 o                         
  -2  12   2        181.82        190.52         7.18 o                         
  -1  12   2         59.44         60.72         2.41 o                         
   0  12   2        270.09        261.91         4.96 o                         
   1  12   2        294.08        293.61         4.46 o                         
   2  12   2        148.37        145.21         3.12 o                         
   3  12   2         61.24         62.58         2.40 o                         
   4  12   2         25.13         25.12         1.21 o                         
   5  12   2        344.38        364.52         4.46 o                         
  -5  13   2         12.44         10.43         1.30 o                         
  -4  13   2        107.24        107.11         3.07 o                         
  -3  13   2         62.21         66.44         3.89 o                         
  -2  13   2         30.01         29.77         2.74 o                         
  -1  13   2          4.00          4.33         1.12 o                         
   0  13   2        173.41        169.79         3.72 o                         
   1  13   2         14.67         12.14         1.06 o                         
   2  13   2        106.91        106.69         3.48 o                         
   3  13   2         77.60         79.54         2.33 o                         
   4  13   2         10.81          9.03         0.61 o                         
  -3  14   2         95.22        110.56         2.40 o                         
  -2  14   2         59.53         66.83         3.50 o                         
  -1  14   2         80.59         98.35         4.34 o                         
   0  14   2         80.26         79.48         3.97 o                         
   1  14   2        330.90        352.40         5.26 o                         
   2  14   2        131.67        140.56         2.72 o                         
   3  14   2        144.74        152.55         4.53 o                         
 -10   1   3        110.50        117.32         2.06 o                         
  -9   1   3         23.04         22.45         1.11 o                         
  -8   1   3        126.53        138.42         2.57 o                         
  -7   1   3        690.29        690.75         7.43 o                         
  -6   1   3         59.02         58.62         2.09 o                         
  -5   1   3         71.87         72.41         1.81 o                         
  -4   1   3        222.05        240.90         3.67 o                         
  -3   1   3       1690.97       1934.78        15.82 o                         
  -2   1   3       1358.67       1434.72         6.09 o                         
  -1   1   3        222.68        222.36         2.39 o                         
   0   1   3        109.58        105.03         0.94 o                         
   1   1   3       3608.88       3625.17        18.89 o                         
   2   1   3       1171.44       1186.71         4.97 o                         
   3   1   3        697.98        701.25         4.54 o                         
   4   1   3         24.80         23.25         0.93 o                         
   5   1   3         61.53         58.58         1.56 o                         
   6   1   3        301.15        285.16         4.60 o                         
   7   1   3        266.03        243.89         3.43 o                         
   8   1   3        118.29         99.63         4.63 o                         
   9   1   3         32.93         33.72         1.68 o                         
 -10   2   3         64.82         63.13         8.15 o                         
  -9   2   3        111.14        117.79         3.21 o                         
  -8   2   3        151.85        152.99         2.73 o                         
  -7   2   3        132.93        128.62         2.07 o                         
  -6   2   3        153.89        155.75         3.38 o                         
  -5   2   3        158.75        167.31         2.82 o                         
  -4   2   3        436.06        460.03         4.08 o                         
  -3   2   3        672.97        776.01         4.83 o                         
  -2   2   3        263.82        292.04         2.97 o                         
  -1   2   3        233.62        250.02         2.50 o                         
   0   2   3        327.52        366.96         3.50 o                         
   1   2   3        274.17        299.99         3.56 o                         
   2   2   3        569.57        591.58         3.67 o                         
   3   2   3        306.19        325.47         4.47 o                         
   4   2   3        130.52        130.46         2.19 o                         
   5   2   3        239.67        219.98         3.69 o                         
   6   2   3        125.29        118.72         2.33 o                         
   7   2   3         53.77         45.78         1.59 o                         
   8   2   3         58.77         57.00         2.58 o                         
   9   2   3         40.82         38.72         1.78 o                         
 -10   3   3        281.58        282.39        18.00 o                         
  -9   3   3        291.68        313.84         4.68 o                         
  -8   3   3         25.31         25.69         1.27 o                         
  -7   3   3         11.37         11.39         0.76 o                         
  -6   3   3        629.12        623.28         6.88 o                         
  -5   3   3       1087.98       1056.49        12.64 o                         
  -4   3   3       1347.19       1402.05         9.04 o                         
  -3   3   3         68.21         88.64         1.53 o                         
  -2   3   3        167.84        168.55         2.12 o                         
  -1   3   3        730.00        747.16         5.57 o                         
   0   3   3       1594.77       1561.59        10.17 o                         
   1   3   3        117.78        103.35         1.64 o                         
   2   3   3        177.75        208.42         3.11 o                         
   3   3   3        190.90        182.35         2.91 o                         
   4   3   3        479.33        490.56         4.80 o                         
   5   3   3        605.20        575.94         6.17 o                         
   6   3   3         67.61         64.15         1.90 o                         
   7   3   3          7.86          7.36         0.89 o                         
   8   3   3         83.05         83.06         3.08 o                         
   9   3   3        330.09        324.64         7.03 o                         
 -10   4   3         72.83         80.01         1.99 o                         
  -9   4   3        114.72        124.43         3.14 o                         
  -8   4   3        195.70        201.99         3.73 o                         
  -7   4   3         48.00         46.58         1.19 o                         
  -6   4   3        837.36        812.76         8.04 o                         
  -5   4   3        180.77        175.61         3.11 o                         
  -4   4   3        182.12        185.19         2.90 o                         
  -3   4   3        457.90        491.12         3.69 o                         
  -2   4   3        440.60        471.92         3.48 o                         
  -1   4   3        259.22        256.37         1.98 o                         
   0   4   3        187.67        211.56         2.61 o                         
   1   4   3        194.84        176.88         2.23 o                         
   2   4   3        194.05        185.38         2.47 o                         
   3   4   3        130.71        116.94         2.27 o                         
   4   4   3         44.23         50.84         1.62 o                         
   5   4   3        130.23        136.31         3.88 o                         
   6   4   3         26.43         24.56         1.19 o                         
   7   4   3          9.15          9.37         0.95 o                         
   8   4   3        134.03        132.75         3.81 o                         
   9   4   3         18.23         18.01         1.14 o                         
 -10   5   3         98.15         96.69        10.33 o                         
  -9   5   3        111.63        122.22         3.63 o                         
  -8   5   3        192.55        201.75         3.26 o                         
  -7   5   3         65.62         64.59         1.56 o                         
  -6   5   3        619.77        621.05         8.32 o                         
  -5   5   3          6.85          6.06         0.67 o                         
  -4   5   3        720.99        750.48         5.89 o                         
  -3   5   3        503.51        513.97         6.02 o                         
  -2   5   3        228.41        212.39         2.51 o                         
  -1   5   3        438.33        459.23         4.38 o                         
   0   5   3        719.07        779.81         4.92 o                         
   1   5   3         91.61         85.58         1.88 o                         
   2   5   3        591.68        567.90         4.29 o                         
   3   5   3         66.38         62.52         1.95 o                         
   4   5   3        492.44        507.50         6.62 o                         
   5   5   3        133.87        120.74         2.61 o                         
   6   5   3         90.15         80.74         1.94 o                         
   7   5   3        165.51        159.12         3.63 o                         
   8   5   3        163.02        161.66         3.19 o                         
   9   5   3         46.66         45.67         2.29 o                         
  -9   6   3         49.07         49.38         1.41 o                         
  -8   6   3         49.39         48.70         1.59 o                         
  -7   6   3         88.84         86.86         2.24 o                         
  -6   6   3          9.12          8.87         0.71 o                         
  -5   6   3        457.51        423.79         5.90 o                         
  -4   6   3        641.59        668.09         7.08 o                         
  -3   6   3         82.21         87.09         1.67 o                         
  -2   6   3        130.41        136.08         2.13 o                         
  -1   6   3        419.88        441.52         7.33 o                         
   0   6   3         80.27         89.25         2.01 o                         
   1   6   3        185.99        183.80         2.44 o                         
   2   6   3         82.71         78.91         1.69 o                         
   3   6   3         63.99         62.03         2.03 o                         
   4   6   3        101.84         98.90         3.05 o                         
   5   6   3         13.67         11.52         0.77 o                         
   6   6   3         38.41         34.43         1.82 o                         
   7   6   3         43.71         37.45         1.77 o                         
   8   6   3         94.50         88.09         2.79 o                         
  -9   7   3        108.75        118.88         3.95 o                         
  -8   7   3        284.01        303.36         5.62 o                         
  -7   7   3        257.10        255.12         4.94 o                         
  -6   7   3        187.57        179.22         3.22 o                         
  -5   7   3        153.78        146.49         3.00 o                         
  -4   7   3        200.36        177.31         3.29 o                         
  -3   7   3        541.55        533.68         4.43 o                         
  -2   7   3        522.00        504.40         5.31 o                         
  -1   7   3        144.15        131.01         3.09 o                         
   0   7   3          8.01          8.06         0.68 o                         
   1   7   3        306.46        300.28         3.96 o                         
   2   7   3        603.10        563.53         6.08 o                         
   3   7   3        881.07        861.75        21.34 o                         
   4   7   3         42.94         33.46         1.41 o                         
   5   7   3         59.52         57.21         2.32 o                         
   6   7   3        210.89        187.40         5.05 o                         
   7   7   3        244.40        234.93         5.91 o                         
   8   7   3        186.04        188.12         3.61 o                         
  -9   8   3         46.92         42.68         1.67 o                         
  -8   8   3        141.16        153.63         2.92 o                         
  -7   8   3          3.98          3.10         0.65 o                         
  -6   8   3        111.36         98.07         3.13 o                         
  -5   8   3        144.80        138.82         2.94 o                         
  -4   8   3         45.89         40.57         1.43 o                         
  -3   8   3        178.08        153.60         2.59 o                         
  -2   8   3        199.88        177.07         3.79 o                         
  -1   8   3        275.33        278.36         4.75 o                         
   0   8   3         51.63         54.09         1.63 o                         
   1   8   3        406.68        377.53         4.32 o                         
   2   8   3        202.86        189.63         3.51 o                         
   3   8   3        179.59        165.58         4.02 o                         
   4   8   3         68.30         70.21         3.28 o                         
   5   8   3        232.17        233.00         5.77 o                         
   6   8   3         23.91         21.16         1.41 o                         
   7   8   3         73.23         68.92         2.58 o                         
   8   8   3         23.81         25.22         1.66 o                         
  -8   9   3        293.44        305.83         9.75 o                         
  -7   9   3        156.53        157.68         2.53 o                         
  -6   9   3        381.35        363.54         8.49 o                         
  -5   9   3        591.46        565.64         8.98 o                         
  -4   9   3         71.55         66.06         2.28 o                         
  -3   9   3        272.03        245.25         3.84 o                         
  -2   9   3        238.01        223.23         3.12 o                         
  -1   9   3        636.40        586.53         7.16 o                         
   0   9   3        812.90        781.57         7.81 o                         
   1   9   3        713.68        661.57         9.56 o                         
   2   9   3        115.32        100.89         3.14 o                         
   3   9   3        347.32        316.47         6.88 o                         
   4   9   3        260.59        267.87         6.26 o                         
   5   9   3        284.35        270.83         4.83 o                         
   6   9   3        228.84        224.64         3.94 o                         
   7   9   3         28.99         27.60         1.47 o                         
  -7  10   3         54.60         51.97         1.93 o                         
  -6  10   3         57.02         52.17         1.84 o                         
  -5  10   3         48.68         53.21         2.91 o                         
  -4  10   3        112.70         97.37         3.73 o                         
  -3  10   3         97.41         93.38         2.66 o                         
  -2  10   3         51.44         48.25         1.73 o                         
  -1  10   3         46.81         50.13         1.96 o                         
   0  10   3         38.57         36.57         1.48 o                         
   1  10   3        414.39        406.82         7.34 o                         
   2  10   3        140.91        132.52         3.67 o                         
   3  10   3         22.32         22.56         1.55 o                         
   4  10   3         94.36         90.89         3.57 o                         
   5  10   3         24.93         23.36         1.19 o                         
   6  10   3         28.04         28.06         1.30 o                         
  -7  11   3        247.21        290.22         4.50 o                         
  -6  11   3        217.46        206.69         4.93 o                         
  -5  11   3         77.03         74.29         2.93 o                         
  -4  11   3        438.14        418.38         7.33 o                         
  -3  11   3         35.36         38.84         2.34 o                         
  -2  11   3        152.40        148.06         3.75 o                         
  -1  11   3        236.78        228.60         4.65 o                         
   0  11   3        259.87        248.51         4.82 o                         
   1  11   3        221.85        221.92         5.44 o                         
   2  11   3        227.67        230.56         4.71 o                         
   3  11   3         97.40         93.97         2.50 o                         
   4  11   3         91.80         90.45         2.31 o                         
   5  11   3        290.71        296.31         5.85 o                         
   6  11   3         89.59         91.16         3.35 o                         
  -6  12   3        193.30        204.43         3.89 o                         
  -5  12   3         78.55         79.69         6.64 o                         
  -4  12   3         23.14         17.88         2.21 o                         
  -3  12   3         88.08         78.57         3.07 o                         
  -2  12   3         15.47         16.03         1.45 o                         
  -1  12   3         21.38         20.24         1.37 o                         
   0  12   3         20.25         19.99         1.72 o                         
   1  12   3        338.23        347.26         6.85 o                         
   2  12   3        129.68        127.66         3.57 o                         
   3  12   3         11.66          9.59         0.92 o                         
   4  12   3         19.26         18.01         1.10 o                         
   5  12   3         69.91         71.21         2.13 o                         
  -5  13   3         10.78         15.82         1.54 o                         
  -4  13   3         89.11         90.38         4.14 o                         
  -3  13   3        323.94        352.00         8.75 o                         
  -2  13   3        237.83        252.31         4.92 o                         
  -1  13   3        191.98        211.66         6.79 o                         
   0  13   3         32.96         32.88         2.02 o                         
   1  13   3        220.74        232.90         4.42 o                         
   2  13   3        179.90        180.12         3.37 o                         
   3  13   3         64.05         60.02         1.80 o                         
  -2  14   3        181.89        209.52         5.83 o                         
  -1  14   3         30.18         25.58         1.96 o                         
   0  14   3         32.06         33.72         2.29 o                         
   1  14   3         97.39        102.92         3.89 o                         
 -10   0   4         84.47         80.43         2.45 o                         
  -9   0   4         10.54         13.02         1.09 o                         
  -8   0   4        304.97        280.02         5.13 o                         
  -7   0   4        394.70        380.03         5.62 o                         
  -6   0   4        570.67        617.61         9.74 o                         
  -5   0   4         24.48         27.69         2.16 o                         
  -4   0   4         10.35         14.16         1.61 o                         
  -3   0   4       2387.33       2604.22        15.82 o                         
  -2   0   4       1996.52       2072.77        14.99 o                         
  -1   0   4        581.63        601.84         5.77 o                         
   0   0   4         46.51         59.49         1.67 o                         
   1   0   4       2011.27       2046.47        11.01 o                         
   2   0   4       4673.23       4773.63        16.78 o                         
   3   0   4        973.10        932.74        10.54 o                         
   4   0   4        343.85        342.74         5.39 o                         
   5   0   4        581.65        558.35         7.08 o                         
   6   0   4        361.62        323.68         6.61 o                         
   8   0   4        246.93        246.47         6.99 o                         
   9   0   4         13.50         13.76         1.36 o                         
 -10   1   4        117.58        132.72         2.27 o                         
  -9   1   4         62.88         66.85         1.82 o                         
  -8   1   4        216.98        198.82         3.37 o                         
  -7   1   4        248.34        232.27         3.00 o                         
  -6   1   4         65.42         57.66         2.53 o                         
  -5   1   4        143.10        140.89         2.83 o                         
  -4   1   4        248.39        279.69         3.05 o                         
  -3   1   4        376.24        432.32         3.67 o                         
  -2   1   4        267.80        273.53         2.83 o                         
  -1   1   4        310.53        302.74         3.10 o                         
   0   1   4        309.95        331.66         2.73 o                         
   1   1   4        782.49        871.43         4.67 o                         
   2   1   4       1720.70       1743.31        12.49 o                         
   3   1   4        221.24        216.61         2.66 o                         
   4   1   4        284.17        286.68         3.23 o                         
   5   1   4        162.11        160.16         2.96 o                         
   6   1   4        373.39        350.71         6.21 o                         
   8   1   4         27.50         27.94         2.42 o                         
   9   1   4         26.16         24.65         1.24 o                         
 -10   2   4        120.60        123.49         2.52 o                         
  -9   2   4        257.59        280.21         4.01 o                         
  -8   2   4         34.72         42.20         1.56 o                         
  -7   2   4        123.09        115.27         2.13 o                         
  -6   2   4        262.35        253.59         4.51 o                         
  -5   2   4        508.64        518.47         5.26 o                         
  -4   2   4        587.68        619.66         4.56 o                         
  -3   2   4        142.59        147.48         2.39 o                         
  -2   2   4        163.45        166.20         2.26 o                         
  -1   2   4        141.30        130.64         1.93 o                         
   0   2   4        318.55        299.09         2.72 o                         
   1   2   4        916.54        972.40         5.20 o                         
   2   2   4        322.97        336.51         2.80 o                         
   3   2   4        161.89        168.28         2.20 o                         
   4   2   4        133.56        127.05         2.36 o                         
   5   2   4        137.30        130.83         3.06 o                         
   6   2   4         47.75         44.21         2.18 o                         
   7   2   4        122.11        117.13         5.44 o                         
   8   2   4         82.89         79.85         4.00 o                         
   9   2   4        133.25        130.51         5.78 o                         
 -10   3   4         12.03         17.69         1.21 o                         
  -9   3   4          1.02          1.24         0.54 o                         
  -8   3   4          3.63          3.20         0.49 o                         
  -7   3   4         39.74         31.52         1.19 o                         
  -6   3   4         87.15         85.63         2.33 o                         
  -5   3   4        134.94        141.05         2.85 o                         
  -4   3   4         28.91         28.19         1.04 o                         
  -3   3   4         29.44         29.03         0.94 o                         
  -2   3   4         23.63         25.92         1.10 o                         
  -1   3   4        100.25        111.34         2.17 o                         
   0   3   4        115.49        139.22         1.93 o                         
   1   3   4        139.04        146.99         1.94 o                         
   2   3   4        111.40        137.05         2.90 o                         
   3   3   4         62.38         59.69         1.74 o                         
   4   3   4        475.44        462.38         5.00 o                         
   5   3   4        126.18        120.87         3.37 o                         
   6   3   4         24.46         21.84         1.32 o                         
   7   3   4         29.20         26.15         2.66 o                         
   8   3   4         22.05         18.60         1.99 o                         
 -10   4   4        442.25        573.85         6.00 o                         
  -9   4   4        282.82        312.65         4.39 o                         
  -8   4   4         51.42         51.76         1.87 o                         
  -7   4   4         98.07         92.20         2.00 o                         
  -6   4   4        748.75        730.63         8.10 o                         
  -5   4   4        794.80        774.36         6.80 o                         
  -4   4   4        556.50        540.03         5.27 o                         
  -3   4   4        331.42        341.22         3.98 o                         
  -2   4   4        103.38         96.94         1.90 o                         
  -1   4   4        705.09        719.83         9.82 o                         
   0   4   4        186.38        184.10         2.39 o                         
   1   4   4        556.57        556.18         5.88 o                         
   2   4   4          9.39          9.20         0.75 o                         
   3   4   4         30.56         34.00         1.51 o                         
   4   4   4        116.63        110.00         2.79 o                         
   5   4   4        944.57        931.56        13.08 o                         
   6   4   4        216.64        196.45         5.06 o                         
   7   4   4         17.33         19.56         1.21 o                         
   8   4   4        248.55        246.59         6.45 o                         
  -9   5   4        192.29        222.52         3.17 o                         
  -8   5   4        325.68        350.66         4.12 o                         
  -7   5   4        378.24        363.23         4.46 o                         
  -6   5   4         79.38         82.52         1.59 o                         
  -5   5   4       1723.68       1677.14        17.83 o                         
  -4   5   4        789.43        791.73         8.27 o                         
  -3   5   4        408.17        410.50         3.68 o                         
  -2   5   4        516.49        504.97         5.09 o                         
  -1   5   4       1022.76       1018.32         8.51 o                         
   0   5   4        783.74        782.65        10.47 o                         
   1   5   4        155.32        157.39         2.37 o                         
   2   5   4        236.64        222.00         2.88 o                         
   3   5   4        189.21        175.15         4.50 o                         
   4   5   4        180.87        185.43         2.71 o                         
   5   5   4         51.40         53.12         2.24 o                         
   6   5   4         18.22         18.30         1.30 o                         
   7   5   4         16.75         14.81         1.98 o                         
   8   5   4        159.09        153.55         4.77 o                         
  -9   6   4         29.79         35.29         2.71 o                         
  -8   6   4        254.27        285.96         3.54 o                         
  -7   6   4        371.26        373.08         5.44 o                         
  -6   6   4        545.45        532.91         7.54 o                         
  -5   6   4        127.85        126.27         1.95 o                         
  -4   6   4         29.60         30.47         1.27 o                         
  -3   6   4        466.96        457.27         4.64 o                         
  -2   6   4        864.75        841.74         7.29 o                         
  -1   6   4        156.10        135.74         2.24 o                         
   0   6   4        191.24        202.16         3.19 o                         
   1   6   4        341.51        334.22         4.40 o                         
   2   6   4        637.41        593.56         6.85 o                         
   3   6   4        502.03        484.38        26.13 o                         
   4   6   4        478.58        469.07         5.12 o                         
   5   6   4         24.24         22.39         1.48 o                         
   6   6   4        227.33        211.59         5.04 o                         
   7   6   4        222.99        218.57         6.66 o                         
   8   6   4        467.82        463.46         7.42 o                         
  -9   7   4         26.89         16.20         1.31 o                         
  -8   7   4         13.93         15.61         0.98 o                         
  -7   7   4         58.05         59.78         2.09 o                         
  -6   7   4         79.72         78.83         2.36 o                         
  -5   7   4        198.88        183.98         3.01 o                         
  -4   7   4         45.75         47.12         1.26 o                         
  -3   7   4         58.68         59.05         1.54 o                         
  -2   7   4         37.14         30.43         1.18 o                         
  -1   7   4        136.16        135.92         3.39 o                         
   0   7   4         93.90         98.16         2.51 o                         
   1   7   4        140.90        144.55         3.42 o                         
   2   7   4         68.67         62.28         3.85 o                         
   3   7   4         86.33         83.50         2.46 o                         
   4   7   4         86.81         79.45         2.77 o                         
   5   7   4        269.16        260.88         5.90 o                         
   6   7   4         59.21         57.07         2.57 o                         
   7   7   4         72.92         71.65         2.81 o                         
  -8   8   4        218.64        225.02         9.57 o                         
  -7   8   4         97.76         94.03         2.81 o                         
  -6   8   4         19.71         16.38         1.27 o                         
  -5   8   4        226.85        216.73         4.16 o                         
  -4   8   4        103.78         98.18         2.47 o                         
  -3   8   4        116.86        105.24         2.01 o                         
  -2   8   4        132.53        119.88         2.38 o                         
  -1   8   4        308.83        290.61         4.51 o                         
   0   8   4        190.20        161.74         3.21 o                         
   1   8   4         93.53         88.15         1.99 o                         
   2   8   4        283.63        274.59         3.46 o                         
   3   8   4         85.85         76.74         2.11 o                         
   4   8   4        553.16        550.99         6.76 o                         
   5   8   4         52.39         50.37         3.86 o                         
   6   8   4         73.88         68.34         2.13 o                         
   7   8   4         21.60         19.06         0.91 o                         
  -8   9   4         43.32         53.64         1.96 o                         
  -7   9   4         74.75         78.14         2.07 o                         
  -6   9   4         28.97         27.68         1.58 o                         
  -5   9   4         24.21         24.97         1.56 o                         
  -4   9   4         22.12         24.79         1.38 o                         
  -3   9   4         76.07         74.23         2.48 o                         
  -2   9   4         95.98         86.61         2.16 o                         
  -1   9   4         50.40         43.38         1.45 o                         
   0   9   4         15.41         14.18         0.91 o                         
   1   9   4        128.26        114.92         2.69 o                         
   2   9   4        280.56        264.15         4.39 o                         
   3   9   4         85.68         80.67         3.27 o                         
   4   9   4        123.12        111.12         3.15 o                         
   5   9   4          1.99          2.63         0.57 o                         
   6   9   4         90.19         89.07         2.81 o                         
  -7  10   4         47.20         49.65         1.71 o                         
  -6  10   4         83.46         84.23         2.95 o                         
  -5  10   4        340.69        344.41         5.26 o                         
  -4  10   4        716.57        712.02         9.95 o                         
  -3  10   4         28.42         25.12         1.98 o                         
  -2  10   4         51.74         48.14         2.19 o                         
  -1  10   4        508.41        469.50         9.87 o                         
   0  10   4        453.30        432.30         6.47 o                         
   1  10   4        703.02        692.19         7.57 o                         
   2  10   4         33.02         31.85         1.53 o                         
   3  10   4         28.33         26.62         1.61 o                         
   4  10   4        576.00        575.56         6.59 o                         
   5  10   4        140.32        142.45         3.80 o                         
   6  10   4        105.04        106.94         2.45 o                         
  -6  11   4         30.26         28.09         1.29 o                         
  -5  11   4        246.52        241.22         4.18 o                         
  -4  11   4        173.38        183.72         3.91 o                         
  -3  11   4         63.92         66.95         2.99 o                         
  -2  11   4        155.15        145.32         3.60 o                         
  -1  11   4        113.86        110.97         3.20 o                         
   0  11   4        152.73        150.53         3.70 o                         
   1  11   4         25.21         25.51         1.54 o                         
   2  11   4        426.39        421.71         6.00 o                         
   3  11   4         66.73         64.05         2.25 o                         
   4  11   4         77.08         78.63         2.19 o                         
   5  11   4         99.79         96.93         2.50 o                         
  -5  12   4         20.78         21.45         1.28 o                         
  -4  12   4         49.68         49.02         3.31 o                         
  -3  12   4        355.29        375.27         5.23 o                         
  -2  12   4        123.51        129.60         4.46 o                         
  -1  12   4        189.52        196.59         3.90 o                         
   0  12   4         85.11         86.49         2.86 o                         
   1  12   4        125.67        132.59         3.97 o                         
   2  12   4        137.34        139.42         4.97 o                         
   3  12   4        115.09        118.19         3.22 o                         
   4  12   4         27.83         26.84         1.86 o                         
  -3  13   4        159.47        163.05         5.21 o                         
  -2  13   4         25.78         28.50         1.30 o                         
  -1  13   4          9.67          8.82         0.90 o                         
   0  13   4         10.77         10.94         1.11 o                         
   1  13   4         33.78         35.09         1.80 o                         
   2  13   4          2.77          3.90         0.62 o                         
 -10   1   5        303.89        350.68         6.40 o                         
  -9   1   5        103.59        106.45         2.08 o                         
  -8   1   5         35.22         32.84         1.35 o                         
  -7   1   5        169.80        162.90         2.71 o                         
  -6   1   5        350.57        340.19         3.83 o                         
  -5   1   5        197.35        202.32         3.49 o                         
  -4   1   5          6.36          7.02         0.62 o                         
  -3   1   5         96.28         94.21         1.95 o                         
  -2   1   5        965.05        933.71         8.67 o                         
  -1   1   5        541.04        524.94         4.97 o                         
   0   1   5        120.38        118.02         2.06 o                         
   1   1   5         78.18         79.83         2.06 o                         
   2   1   5        449.40        442.34         4.02 o                         
   3   1   5        386.63        372.17         3.36 o                         
   4   1   5        427.12        401.21         4.02 o                         
   5   1   5        156.42        148.53         3.68 o                         
   6   1   5         52.29         50.86         3.52 o                         
   7   1   5         67.58         62.40         2.47 o                         
   8   1   5         38.77         36.32         1.50 o                         
 -10   2   5        104.35        126.41         3.79 o                         
  -9   2   5         67.69         80.74         1.99 o                         
  -8   2   5         78.60         80.21         2.04 o                         
  -7   2   5        209.46        187.11         3.30 o                         
  -6   2   5        172.58        143.64         1.95 o                         
  -5   2   5        272.15        285.96         4.21 o                         
  -4   2   5        184.25        187.13         2.82 o                         
  -3   2   5        276.38        271.49         3.57 o                         
  -2   2   5        240.04        229.45         4.07 o                         
  -1   2   5        149.44        145.65         2.78 o                         
   0   2   5         48.16         42.82         1.38 o                         
   1   2   5         71.20         66.10         1.38 o                         
   2   2   5        208.23        205.06         2.60 o                         
   3   2   5         52.78         55.14         1.50 o                         
   4   2   5        303.86        290.10         4.08 o                         
   5   2   5         99.00         90.42         3.54 o                         
   6   2   5        183.70        166.56         6.34 o                         
   7   2   5         71.26         71.37         3.76 o                         
   8   2   5         24.64         24.33         1.33 o                         
  -9   3   5        336.15        383.65         4.94 o                         
  -8   3   5        296.56        309.87         5.68 o                         
  -7   3   5        174.95        179.08         3.54 o                         
  -6   3   5         13.60         13.22         0.77 o                         
  -5   3   5        171.69        158.27         2.63 o                         
  -4   3   5        908.11        865.28         7.24 o                         
  -3   3   5        764.70        755.07         6.69 o                         
  -2   3   5         90.77         87.81         2.25 o                         
  -1   3   5         15.50         16.01         1.00 o                         
   0   3   5        301.18        283.12         3.95 o                         
   1   3   5        690.82        649.47         7.34 o                         
   2   3   5        206.75        191.68         3.00 o                         
   3   3   5        134.81        122.64         2.97 o                         
   4   3   5         61.58         62.16         1.89 o                         
   5   3   5         40.60         39.02         3.26 o                         
   6   3   5        341.93        348.64         9.07 o                         
   7   3   5        105.28        102.74         3.07 o                         
   8   3   5          9.33          8.48         1.04 o                         
  -9   4   5         39.62         43.89         1.63 o                         
  -8   4   5        140.92        147.22         2.93 o                         
  -7   4   5        137.34        136.11         2.74 o                         
  -6   4   5        204.33        196.72         3.18 o                         
  -5   4   5        269.26        258.10         2.92 o                         
  -4   4   5        159.11        145.05         2.80 o                         
  -3   4   5        419.81        411.89         4.24 o                         
  -2   4   5         79.22         78.67         2.18 o                         
  -1   4   5        240.52        235.00         3.33 o                         
   0   4   5         65.46         49.34         1.42 o                         
   1   4   5        127.53        120.24         2.20 o                         
   2   4   5         63.27         64.14         1.77 o                         
   3   4   5          8.77          8.39         0.98 o                         
   4   4   5         34.70         30.77         1.76 o                         
   5   4   5         44.73         41.81         3.41 o                         
   6   4   5          1.72          1.65         0.61 o                         
   7   4   5         11.20         10.47         1.00 o                         
  -9   5   5        122.43        140.21         2.19 o                         
  -8   5   5         40.68         44.62         1.77 o                         
  -7   5   5         39.71         44.03         1.54 o                         
  -6   5   5        281.18        270.86         4.40 o                         
  -5   5   5        648.74        642.97         6.38 o                         
  -4   5   5        143.78        139.16         2.20 o                         
  -3   5   5        351.16        325.14         4.20 o                         
  -2   5   5         71.94         66.48         1.88 o                         
  -1   5   5        220.61        206.17         3.62 o                         
   0   5   5        166.63        152.17         3.07 o                         
   1   5   5        137.69        129.83         2.82 o                         
   2   5   5        195.54        188.78         3.07 o                         
   3   5   5        369.74        343.57         4.49 o                         
   4   5   5        105.62         99.11         2.70 o                         
   5   5   5         56.76         55.15         4.46 o                         
   6   5   5         72.74         67.92         2.69 o                         
   7   5   5         28.47         26.74         1.48 o                         
  -8   6   5         68.35         74.03         1.86 o                         
  -7   6   5         84.86         81.24         2.24 o                         
  -6   6   5         59.14         57.01         2.01 o                         
  -5   6   5        278.89        279.80         4.61 o                         
  -4   6   5        313.02        299.19         3.38 o                         
  -3   6   5        255.02        235.26         2.55 o                         
  -2   6   5        105.54         98.82         2.83 o                         
  -1   6   5         70.75         66.62         2.35 o                         
   0   6   5        123.74        126.70         2.84 o                         
   1   6   5          8.06          9.51         0.74 o                         
   2   6   5          2.39          2.94         0.84 o                         
   3   6   5          3.14          2.76         0.55 o                         
   4   6   5         16.08         15.04         1.52 o                         
   5   6   5        111.50        103.97         3.57 o                         
   6   6   5         42.01         39.47         1.61 o                         
   7   6   5          3.79          3.81         0.64 o                         
  -8   7   5         59.51         67.83         1.90 o                         
  -7   7   5        203.22        220.13         3.97 o                         
  -6   7   5        300.90        289.51         4.75 o                         
  -5   7   5         12.22         12.74         1.05 o                         
  -4   7   5         60.95         55.52         1.69 o                         
  -3   7   5         12.39         10.34         0.72 o                         
  -2   7   5        291.31        273.65         3.24 o                         
  -1   7   5        374.99        337.17         4.28 o                         
   0   7   5        344.99        307.65         3.46 o                         
   1   7   5          3.56          4.20         0.48 o                         
   2   7   5         30.16         26.30         1.41 o                         
   3   7   5        220.29        213.31         3.86 o                         
   4   7   5        571.03        554.13         5.92 o                         
   5   7   5         57.64         55.46         1.74 o                         
   6   7   5          2.29          2.65         0.62 o                         
  -8   8   5         59.94         62.91         2.05 o                         
  -7   8   5         18.26         19.61         1.43 o                         
  -6   8   5         71.60         71.65         2.38 o                         
  -5   8   5        133.07        130.57         2.90 o                         
  -4   8   5          2.79          3.78         0.87 o                         
  -3   8   5        363.66        353.74         5.54 o                         
  -2   8   5         13.54         12.50         0.93 o                         
  -1   8   5        121.96        113.92         2.98 o                         
   0   8   5        181.52        168.33         3.25 o                         
   1   8   5         83.51         81.75         2.02 o                         
   2   8   5        172.46        171.89         3.11 o                         
   3   8   5        103.83        103.12         2.62 o                         
   4   8   5         77.66         75.75         2.10 o                         
   5   8   5         83.32         81.66         2.25 o                         
   6   8   5         52.09         53.97         2.70 o                         
  -7   9   5        298.83        334.04        17.17 o                         
  -6   9   5         29.06         28.62         1.90 o                         
  -5   9   5         99.55        100.16         2.83 o                         
  -4   9   5        383.54        371.75         4.97 o                         
  -3   9   5        297.37        298.50         6.59 o                         
  -2   9   5        127.70        120.57         4.27 o                         
  -1   9   5         32.77         34.38         2.35 o                         
   0   9   5        350.80        316.62         5.47 o                         
   1   9   5        248.20        243.88         4.26 o                         
   2   9   5        412.46        410.65         7.39 o                         
   3   9   5         40.02         34.45         1.29 o                         
   4   9   5         31.49         29.36         1.42 o                         
   5   9   5        390.07        395.42         4.51 o                         
  -6  10   5        127.88        136.97         2.68 o                         
  -5  10   5         21.88         21.18         1.22 o                         
  -4  10   5         61.50         62.05         2.28 o                         
  -3  10   5        315.22        311.21         6.46 o                         
  -2  10   5         38.38         41.14         2.45 o                         
  -1  10   5          3.75          5.49         0.79 o                         
   0  10   5         40.74         39.47         1.91 o                         
   1  10   5        133.27        140.08         3.45 o                         
   2  10   5        163.88        167.81         3.58 o                         
   3  10   5         46.54         46.95         1.52 o                         
   4  10   5         16.56         17.26         1.57 o                         
  -5  11   5         69.40         59.34         1.76 o                         
  -4  11   5         41.13         41.31         2.01 o                         
  -3  11   5        515.87        536.06         6.24 o                         
  -2  11   5        128.64        126.17         3.91 o                         
  -1  11   5         84.34         90.80         2.66 o                         
   0  11   5        134.30        140.76         3.26 o                         
   1  11   5        285.91        303.93         5.73 o                         
   2  11   5        124.48        122.34         3.67 o                         
   3  11   5        107.37        114.70         2.92 o                         
  -3  12   5         58.60         65.01         2.79 o                         
  -2  12   5         36.55         37.36         1.90 o                         
  -1  12   5         21.18         18.72         1.36 o                         
   0  12   5         33.23         32.57         1.38 o                         
   1  12   5         13.56         13.45         1.11 o                         
   2  12   5        181.91        202.04         3.62 o                         
  -9   0   6        347.03        386.70         5.32 o                         
  -8   0   6         12.49         12.64         1.28 o                         
  -7   0   6        101.27         89.53         3.57 o                         
  -6   0   6        523.70        492.43         9.32 o                         
  -5   0   6        194.35        190.45         5.43 o                         
  -4   0   6        168.56        155.02         3.12 o                         
  -3   0   6        544.41        562.80         7.59 o                         
  -2   0   6        597.29        591.73         8.12 o                         
  -1   0   6        776.37        738.29         8.99 o                         
   0   0   6        318.82        297.47         5.61 o                         
   1   0   6         52.63         51.78         2.69 o                         
   2   0   6       1212.90       1116.89        14.40 o                         
   3   0   6        388.25        357.37         7.15 o                         
   7   0   6        234.42        217.19         5.24 o                         
  -9   1   6         43.95         48.82         1.96 o                         
  -8   1   6        120.86        128.14         2.35 o                         
  -7   1   6        262.43        260.03         3.73 o                         
  -6   1   6         85.23         71.45         1.72 o                         
  -5   1   6        102.05         98.45         2.28 o                         
  -4   1   6        104.66        100.50         1.75 o                         
  -3   1   6        232.24        212.93         3.43 o                         
  -2   1   6        371.29        353.21         4.03 o                         
  -1   1   6        261.09        259.71         4.14 o                         
   0   1   6        235.84        213.02         3.70 o                         
   1   1   6         42.59         43.81         1.68 o                         
   2   1   6        539.92        512.32         7.71 o                         
   3   1   6        716.24        670.09         6.91 o                         
   7   1   6        188.47        162.32         4.47 o                         
  -9   2   6         88.28         93.18         2.10 o                         
  -8   2   6        161.05        172.43         3.00 o                         
  -7   2   6         37.66         39.66         1.67 o                         
  -6   2   6        122.22        118.06         2.17 o                         
  -5   2   6         90.22         87.05         1.94 o                         
  -4   2   6        296.11        283.05         3.09 o                         
  -3   2   6        427.79        408.05         5.17 o                         
  -2   2   6        115.88        109.54         2.45 o                         
  -1   2   6        172.97        156.91         3.25 o                         
   0   2   6         48.56         43.38         1.54 o                         
   1   2   6         88.91         76.37         1.85 o                         
   2   2   6        303.17        287.91         4.13 o                         
   3   2   6        309.56        287.17         4.57 o                         
   4   2   6        103.68         97.93         5.17 o                         
   5   2   6         15.24         14.00         1.84 o                         
   6   2   6         83.45         83.21         2.76 o                         
   7   2   6          3.52          5.01         0.88 o                         
  -9   3   6         50.13         62.78         1.94 o                         
  -8   3   6          3.21          3.64         0.63 o                         
  -7   3   6         10.21          6.84         0.75 o                         
  -6   3   6          2.31          2.09         0.53 o                         
  -5   3   6        230.77        219.10         3.07 o                         
  -4   3   6         10.14          8.38         0.55 o                         
  -3   3   6        186.64        190.48         2.98 o                         
  -2   3   6        234.64        221.94         4.94 o                         
  -1   3   6         16.55         13.54         1.28 o                         
   0   3   6        115.65        101.35         2.35 o                         
   1   3   6         32.46         26.52         1.03 o                         
   2   3   6         30.89         27.75         1.34 o                         
   3   3   6          3.53          3.02         0.62 o                         
   4   3   6          2.17          1.99         0.75 o                         
   5   3   6         48.46         44.13         2.30 o                         
   6   3   6         32.75         28.71         1.64 o                         
  -8   4   6        258.08        273.49         3.46 o                         
  -7   4   6         96.92         99.16         2.19 o                         
  -6   4   6         55.72         57.94         2.02 o                         
  -5   4   6        368.72        376.62         4.65 o                         
  -4   4   6        118.51        117.39         2.39 o                         
  -3   4   6       1047.06       1024.93        13.07 o                         
  -2   4   6        495.17        475.15         5.46 o                         
  -1   4   6          5.25          5.36         0.51 o                         
   0   4   6        159.91        156.79         2.32 o                         
   1   4   6         97.78         96.25         2.26 o                         
   2   4   6        155.54        141.35         3.30 o                         
   3   4   6         86.89         80.67         3.46 o                         
   4   4   6         20.13         17.59         1.60 o                         
   5   4   6        172.05        168.21         4.32 o                         
   6   4   6         74.24         75.09         2.70 o                         
  -8   5   6        230.51        268.18         3.19 o                         
  -7   5   6        328.53        364.24         5.57 o                         
  -6   5   6        219.80        218.44         4.08 o                         
  -5   5   6        433.00        426.82         6.19 o                         
  -4   5   6        966.52        936.30        17.98 o                         
  -3   5   6        697.92        657.24        12.52 o                         
  -2   5   6        212.76        195.86         3.47 o                         
  -1   5   6        308.18        287.81         4.32 o                         
   0   5   6        692.49        652.36         5.40 o                         
   1   5   6         76.19         70.65         2.08 o                         
   2   5   6        113.71        103.22         3.30 o                         
   3   5   6        145.13        137.67         4.46 o                         
   4   5   6         16.05         16.26         1.52 o                         
   5   5   6        151.33        140.15         3.02 o                         
   6   5   6         11.92         12.19         0.77 o                         
  -8   6   6         32.32         35.45         1.27 o                         
  -7   6   6        102.28        109.29         2.47 o                         
  -6   6   6        168.07        178.90         3.79 o                         
  -5   6   6        383.22        393.65         7.17 o                         
  -4   6   6        160.48        148.31         4.51 o                         
  -3   6   6        116.03        112.55         2.60 o                         
  -2   6   6        175.70        160.25         3.09 o                         
  -1   6   6        239.54        221.76         4.03 o                         
   0   6   6         17.66         15.18         1.03 o                         
   1   6   6        218.02        200.72         4.00 o                         
   2   6   6         47.95         44.15         2.59 o                         
   3   6   6        145.17        137.01         4.32 o                         
   4   6   6        350.63        349.99         6.98 o                         
   5   6   6         81.49         84.66         2.20 o                         
   6   6   6         11.19          9.18         1.11 o                         
  -7   7   6         28.82         27.69         1.08 o                         
  -6   7   6         10.51         10.60         0.95 o                         
  -5   7   6         66.83         65.92         2.33 o                         
  -4   7   6        214.12        222.59         4.73 o                         
  -3   7   6         97.39         95.01         2.58 o                         
  -2   7   6        310.86        298.59         4.58 o                         
  -1   7   6          3.76          5.12         0.67 o                         
   0   7   6         73.14         70.80         3.20 o                         
   1   7   6        101.04         86.58         4.81 o                         
   2   7   6         14.97         13.95         1.45 o                         
   3   7   6         31.21         29.71         1.96 o                         
   4   7   6         35.94         32.80         1.49 o                         
   5   7   6         91.73         90.57         2.55 o                         
  -7   8   6        161.78        173.53         4.70 o                         
  -6   8   6        136.92        152.59         3.63 o                         
  -5   8   6         70.23         68.54         1.89 o                         
  -4   8   6        198.29        205.69         3.97 o                         
  -3   8   6         16.90         17.89         1.14 o                         
  -2   8   6        273.68        274.13         4.26 o                         
  -1   8   6         85.04         81.39         2.75 o                         
   0   8   6        167.44        158.59         3.78 o                         
   1   8   6        189.41        183.75         4.87 o                         
   2   8   6        140.11        140.36         4.11 o                         
   3   8   6         31.02         31.27         1.82 o                         
   4   8   6         29.07         29.86         1.40 o                         
  -6   9   6         17.72         20.14         1.26 o                         
  -5   9   6         16.53         18.14         1.42 o                         
  -4   9   6          4.10          4.86         0.85 o                         
  -3   9   6          1.26          1.22         0.47 o                         
  -2   9   6         40.73         43.48         1.92 o                         
  -1   9   6         36.99         33.35         1.72 o                         
   0   9   6         44.36         41.71         1.86 o                         
   1   9   6         20.20         19.21         1.24 o                         
   2   9   6         79.79         73.09         2.70 o                         
   3   9   6        135.14        125.72         3.09 o                         
  -5  10   6         73.41         68.31         3.22 o                         
  -4  10   6        138.52        143.92         4.84 o                         
  -3  10   6        166.20        166.48         6.43 o                         
  -2  10   6        174.46        179.99         4.47 o                         
  -1  10   6         47.55         48.97         2.37 o                         
   0  10   6        186.68        201.50         4.57 o                         
   1  10   6        271.00        287.31         5.09 o                         
   2  10   6        251.51        258.56         6.17 o                         
  -3  11   6         54.32         50.16         2.68 o                         
  -2  11   6        367.63        408.49         7.87 o                         
  -1  11   6         64.60         68.45         2.42 o                         
   0  11   6         79.78         85.80         2.58 o                         
   1  11   6        133.53        131.72         3.96 o                         
  -8   1   7        161.65        175.45         4.20 o                         
  -7   1   7         17.70         17.37         1.01 o                         
  -6   1   7         56.09         52.74         1.65 o                         
  -5   1   7        156.76        141.71         3.58 o                         
  -4   1   7        280.30        275.42         4.27 o                         
  -3   1   7         93.41         83.95         2.88 o                         
  -2   1   7         67.66         61.43         2.02 o                         
  -1   1   7        168.40        158.13         3.13 o                         
   0   1   7        135.95        121.30         6.12 o                         
   1   1   7        222.63        211.71         8.19 o                         
   2   1   7         78.29         66.50         4.20 o                         
   3   1   7         80.60         80.63         4.53 o                         
   4   1   7        167.56        163.58         4.09 o                         
   5   1   7        137.99        140.85         3.36 o                         
  -8   2   7         13.63         16.08         0.91 o                         
  -7   2   7        102.98        112.00         2.40 o                         
  -6   2   7          9.50          7.76         0.69 o                         
  -5   2   7         75.92         73.19         2.19 o                         
  -4   2   7         64.40         61.29         2.07 o                         
  -3   2   7         20.62         19.07         1.24 o                         
  -2   2   7        364.97        344.48         5.12 o                         
  -1   2   7          4.71          4.66         0.58 o                         
   0   2   7         25.21         26.63         1.47 o                         
   1   2   7        166.80        150.48         8.76 o                         
   2   2   7         23.94         23.19         1.80 o                         
   3   2   7        117.67        114.15         3.72 o                         
   4   2   7          6.70          6.01         0.85 o                         
   5   2   7        129.18        120.43         6.70 o                         
  -8   3   7        140.58        161.11         8.63 o                         
  -7   3   7        273.15        297.39         3.79 o                         
  -6   3   7        264.38        265.03         3.46 o                         
  -5   3   7         36.15         35.81         1.26 o                         
  -4   3   7         39.14         35.19         1.56 o                         
  -3   3   7        271.00        240.95         5.77 o                         
  -2   3   7        608.42        575.15         6.61 o                         
  -1   3   7        136.68        124.72         2.79 o                         
   0   3   7         43.10         40.86         2.48 o                         
   1   3   7        180.56        167.62         6.66 o                         
   2   3   7        120.02        121.05         4.03 o                         
   3   3   7        189.29        167.80         4.51 o                         
   4   3   7         48.33         46.50         2.17 o                         
   5   3   7          1.33          0.73         0.38 o                         
  -7   4   7         71.20         77.22         1.80 o                         
  -6   4   7         64.69         63.26         1.89 o                         
  -5   4   7        206.27        207.32         3.52 o                         
  -4   4   7         39.59         36.23         1.57 o                         
  -3   4   7        160.05        147.43         4.54 o                         
  -2   4   7        112.36        107.24         6.66 o                         
  -1   4   7        103.63         96.20         5.03 o                         
   0   4   7         62.61         58.80         2.35 o                         
   1   4   7         15.80         14.52         1.23 o                         
   2   4   7         55.07         48.30         2.06 o                         
   3   4   7         32.04         30.79         1.57 o                         
   4   4   7         15.36         13.59         1.99 o                         
   5   4   7          7.80          7.11         0.73 o                         
  -7   5   7         63.35         67.34         1.93 o                         
  -6   5   7         65.97         69.07         1.87 o                         
  -5   5   7         40.60         40.66         2.34 o                         
  -4   5   7        254.29        257.90         7.92 o                         
  -3   5   7         17.99         18.25         1.70 o                         
  -2   5   7        253.06        251.43         8.27 o                         
  -1   5   7        178.95        170.54         3.90 o                         
   0   5   7        203.97        191.21         4.15 o                         
   1   5   7          1.26          1.97         0.67 o                         
   2   5   7         28.38         26.71         1.49 o                         
   3   5   7         70.99         64.50         2.67 o                         
   4   5   7        125.55        129.47         3.28 o                         
  -6   6   7         18.58         20.31         1.16 o                         
  -5   6   7         17.02         16.73         1.19 o                         
  -4   6   7        276.28        279.80         5.78 o                         
  -3   6   7         13.01         12.14         1.35 o                         
  -2   6   7        308.71        300.20         4.98 o                         
  -1   6   7          0.68          1.03         0.63 o                         
   0   6   7         17.59         17.86         1.30 o                         
   1   6   7         89.53         82.53         2.78 o                         
   2   6   7          4.97          4.56         0.87 o                         
   3   6   7          1.99          2.13         0.63 o                         
   4   6   7         16.71         15.01         1.07 o                         
  -6   7   7         82.04         85.14         2.02 o                         
  -5   7   7        193.07        206.84         4.47 o                         
  -4   7   7         92.50         93.01         3.18 o                         
  -3   7   7         24.85         22.79         1.57 o                         
  -2   7   7         33.88         30.93         1.75 o                         
  -1   7   7         87.72         86.60         2.60 o                         
   0   7   7        100.58         97.88         2.71 o                         
   1   7   7        320.37        315.00         5.90 o                         
   2   7   7         60.39         57.05         2.40 o                         
   3   7   7         10.85          9.31         1.10 o                         
  -5   8   7         63.96         71.98         4.35 o                         
  -4   8   7         78.45         81.39         2.16 o                         
  -3   8   7         30.05         31.54         1.44 o                         
  -2   8   7         10.76         11.31         0.91 o                         
  -1   8   7         38.16         38.67         2.05 o                         
   0   8   7         68.94         71.21         2.71 o                         
   1   8   7          9.26         10.99         1.10 o                         
   2   8   7        112.02        121.91         3.06 o                         
   3   8   7         16.98         16.19         1.40 o                         
  -3   9   7        419.96        446.48         4.42 o                         
  -2   9   7         84.97         89.52         2.64 o                         
  -1   9   7        129.20        141.60         5.37 o                         
   0   9   7          2.79          3.39         0.62 o                         
   1   9   7         99.52         96.43         2.56 o                         
  -1  10   7         53.82         57.45         2.65 o                         
  -6   0   8         74.41         80.31         3.91 o                         
  -5   0   8        192.13        196.12         4.64 o                         
  -4   0   8        116.16        108.75         5.10 o                         
  -3   0   8        145.31        140.06         3.96 o                         
  -2   0   8         25.84         22.98         2.32 o                         
  -1   0   8        232.80        210.58         7.01 o                         
   0   0   8        101.07         98.93         4.87 o                         
  -6   1   8        199.61        225.14         3.58 o                         
  -5   1   8         17.35         15.63         0.86 o                         
  -4   1   8         36.21         34.51         1.39 o                         
  -3   1   8         55.34         58.25         2.17 o                         
  -2   1   8         45.32         43.28         3.24 o                         
  -1   1   8        161.74        143.93         4.10 o                         
   0   1   8         95.45         87.58         3.22 o                         
   1   1   8         53.05         51.71         3.52 o                         
  -6   2   8         60.50         63.92         1.62 o                         
  -5   2   8         70.64         70.05         1.41 o                         
  -4   2   8         15.87         19.36         1.06 o                         
  -3   2   8         71.15         65.50         1.97 o                         
  -2   2   8        305.51        294.43         6.78 o                         
  -1   2   8         75.32         74.79         3.00 o                         
   0   2   8         99.68         93.02         2.65 o                         
   1   2   8         18.64         20.71         2.27 o                         
   2   2   8         27.03         26.59         2.39 o                         
   3   2   8         37.96         33.65         2.97 o                         
  -6   3   8         15.78         19.00         1.04 o                         
  -5   3   8          7.04          7.82         0.54 o                         
  -4   3   8         78.76         78.66         2.03 o                         
  -3   3   8         15.38         16.15         1.00 o                         
  -2   3   8         13.42         14.22         1.40 o                         
  -1   3   8         12.82         13.32         1.37 o                         
   0   3   8         11.29         10.38         1.22 o                         
   1   3   8         28.47         22.89         1.60 o                         
   2   3   8         23.85         19.68         1.10 o                         
   3   3   8         35.73         27.63         1.80 o                         
  -6   4   8        201.39        239.73         4.03 o                         
  -5   4   8         63.23         64.32         1.47 o                         
  -4   4   8        331.57        355.76         4.11 o                         
  -3   4   8          5.06          4.26         0.66 o                         
  -2   4   8        111.05        106.14         3.50 o                         
  -1   4   8        142.61        130.90         3.88 o                         
   0   4   8         60.09         60.70         2.61 o                         
   1   4   8        125.66        112.33         2.65 o                         
   2   4   8         80.44         74.02         1.97 o                         
   3   4   8         43.43         43.55         2.28 o                         
  -5   5   8         59.48         58.00         1.76 o                         
  -4   5   8        510.05        537.45         8.81 o                         
  -3   5   8        286.10        283.32         4.17 o                         
  -2   5   8        281.03        289.75         5.49 o                         
  -1   5   8        128.82        127.89         3.66 o                         
   0   5   8        149.97        137.65         2.91 o                         
   1   5   8        246.84        246.81         3.66 o                         
   2   5   8         25.10         23.41         1.04 o                         
  -4   6   8         37.19         37.57         1.44 o                         
  -3   6   8        311.57        334.71         5.37 o                         
  -2   6   8         18.10         17.62         1.54 o                         
  -1   6   8         11.03         12.55         0.88 o                         
   0   6   8         71.25         73.62         1.99 o                         
   1   6   8         88.69         86.44         1.95 o                         
   2   6   8         83.24         89.31         3.29 o                         
  -3   7   8         39.74         42.93         1.76 o                         
  -2   7   8         11.58         12.27         1.01 o                         
  -1   7   8          1.35          2.36         0.42 o                         
   0   7   8          9.47         11.10         0.89 o                         
  -4   1   9         46.00         50.50         1.53 o                         
  -3   1   9        153.65        160.71         6.17 o                         
  -2   1   9          3.72          5.24         0.56 o                         
  -1   1   9         27.90         29.03         1.20 o                         
   0   1   9         82.42         83.04         3.35 o                         
  -3   2   9         13.51         13.46         0.97 o                         
  -2   2   9          0.28          1.06         0.42 o                         
  -1   2   9        110.22        122.87         2.97 o                         
   0   2   9          9.43          8.87         1.18 o                         
  -2   3   9        138.36        142.19         5.93 o                         
  -1   3   9        170.53        194.00         3.53 o                         
                                                                                
